# Supplementary material for: Biogeochemical and Microbial Variation across 5500 km of Antarctic Surface Sediment Implicates Organic Matter as a Driver of Benthic Community Structure
Source: Front Microbiol. 2016 Mar 23;7:284. doi: 10.3389/fmicb.2016.00284 (PMC4803750; doi:10.3389/fmicb.2016.00284)
Supplement: Supplementary file 4 [file DataSheet2.XLSX]

## Sheet: ANT_18S_R.txt
###################### This is how we import our data and analyze it with the R package "phyloseq"
###################### This is an example code helped from Dr. Ben Temperton
###################### For first time, a lot of packages need to be installed and required
###################### This needs to Mothur file to be converted to a .csv file with seperate Tax and OTU tables.
##Also see https://joey711.github.io/phyloseq/ for the original data and cite
## McMurdie PJ, Holmes S (2013) phyloseq: An R Package for Reproducible Interactive Analysis and Graphics of Microbiome Census Data. PLoS ONE 8(4): e61217. doi:10.1371/journal.pone.0061217
############ Extra just google "install phyloseq"
# May need new version of R
# Need to get new Rtools package as well
rm(list=ls())
require(ggplot2)
require(grid)
require(plyr)
require(lubridate)
require(phyloseq)
require(devtools)
require(knitr)
require(reshape2)
require(vegan)
#Set working directory
setwd("`/location/to/directory")
# Gets in the Nutrient Data
NUT<- read.csv("metadata.csv", colClasses = "character", row.names = 1)
NUT
###############################################################################################
# IMPORTANT!!!
# Sample data and OTU table need to have matching sample names in the same order!!!!!!!!!!!!!!!
###############################################################################################
# Read in just the OTU for each sample
OTU<- read.table("OTU.csv", sep=',', header=T)
OTU
# Create matrix from data frame
VOL<- data.matrix(OTU, rownames.force = NA)
# Name the Columns based on OTU numer
rownames(VOL)<- paste0("OTU", 1:nrow(VOL))
# Read in Taxonomy Table
TAX<- read.csv("TAX.csv", colClasses = "character")
# Create another matrix from data frame and label first column as OTU number
LSU<- as.matrix(TAX, rownames.force = NA)
rownames(LSU)<- paste0("OTU", 1:nrow(LSU))
# Load phyloseq
library("phyloseq")
#Tell phyloseq what is what otu and tax tables need to be matrix
OTU = otu_table(VOL, taxa_are_rows = TRUE)
TAX = tax_table(LSU)
# Read the data into phyloseq
physeq = phyloseq(OTU, TAX)
physeq
# Make nutrient data the sample data
sampledata = sample_data(NUT)
# Add row names thats correspond to other phyloseq data
rownames(sampledata) = sample_names(physeq)
# MAKE SURE THE SAMPLE NAMES MATCH EACH OTHER
sampledata
# Nutrient data can be in data.frame
SAM = sample_data(sampledata)
# Read the nutrient data into phyloseq also
ALL = phyloseq(OTU, TAX, SAM)
ALL
###############################################################################################
################################################
####################### Plot a simple abundance rank for all OTU's
####################### THIS TAKES A LONG TIME TO PLOT!!!!
#plot_bar(physeq, fill = "Family")
#######################
#######################
###############################################################################################
# Now time to actually start making sense of the data
# We need to de-noise the data
# We will plot a curve and look for the inflection point
at.least.n.in.m <- function(x, n, m){
all(x[x>0]>=n)&length(x[x>0])>=m
}
counts<- rep(0,10)
for (i in 1:length(counts)){
rows.to.keep<- apply(otu_table(ALL, taxa_are_rows = TRUE), 1,at.least.n.in.m, n=i, m=2)
counts[i]<-sum(rows.to.keep)
}
plot(1:10, counts, xlab= 'Min sequences in 2 samples', ylab= 'Number of taxa remaining')
##remove OTUs if not seen 2 twice in at least 2 sample
CUT<- filter_taxa(ALL, function(x)all(x[x>0]>=2)&length(x[x>0])>=2, TRUE)
# Standardize the data to median sequence depth
total = median(sample_sums(CUT))
total
standf = function(x, t=total) round(t * (x/ sum(x)))
CUTs = transform_sample_counts(CUT, standf)
# Heatmap for the 50 most abundant bacteria
bact_CUTs<- subset_taxa(CUTs, Kingdom == 'Bacteria(100)')
bact_CUTs<- prune_taxa(names(sort(taxa_sums(bact_CUTs), TRUE) [1:50]), bact_CUTs)
plot_heatmap(bact_CUTs)
# Heatmap for the 50 most archaea (turns out there aren't 50 in the sample)
arc_CUTs<- subset_taxa(CUTs, Kingdom== 'Archaea(100)')
arc_CUTs<- prune_taxa(names(sort(taxa_sums(arc_CUTs), TRUE) [1:50]), arc_CUTs)
plot_heatmap(arc_CUTs)
# Bar plots to show abundances of different classes per sample
plot_bar(bact_CUTs, 'Class', fill= 'Order', facet_grid = ~Site)
#Can use ,facetgrid= ~ Site to facet based on site
# Same thing as above but with Phylum and Class
plot_bar(bact_CUTs, 'Phylum', fill= 'Class')
###Alpha_diveristy using estimate_richness.
##Alpha maxtrices are sensitive the the remove of singletons
GP <- prune_species(speciesSums(ALL) > 0, ALL)
ant_richness2<-estimate_richness(GP)
plot_richness(GP, x= "Sites", color="cruise")
plot_richness(GP, x= 'Sites', color= "cruise", measures = c("Chao1", "Shannon", "Simpson"))
p<-plot_richness(GP, x= 'Sites', color= "cruise", measures = c("Chao1", "Shannon", "Simpson"))
p + theme_bw() + geom_point(size=4) + theme(axis.text.x = element_text(angle = 90)) + scale_x_discrete(limits=c("WA.009",	WA.011,	WA.017,	WA.021,	WA.026,	WA.031,	WA.057,	WA.064,	WA.068,	WA.075,	WA.098,	WA.103,	WA.108,	AP.003,	AP.012,	AP.035,	AP.045,	AP.046,	AP.051,	AP.057,	AP.085,	AP.106,	AP.130,	AP.136))
write.table(ant_richness2, "alpha_ant18S.txt")
# Now we can normaize
dds <- phyloseq_to_deseq2(CUT, ~ cruise)
# Calm down, it's just going to convert the counts to integer mode
require(DESeq2)
gm_mean = function(x, na.rm=TRUE){
exp(sum(log(x[x > 0]), na.rm=na.rm) / length(x))
}
geoMeans = apply(counts(dds), 1, gm_mean)
dds = estimateSizeFactors(dds, geoMeans=geoMeans)
dds = estimateDispersions(dds)
# gene-wise dispersion estimates
# mean-dispersion relationship
# final dispersion estimates
vst<- varianceStabilizingTransformation(dds, blind=FALSE)
vstMat<- assay(vst)
vstMat[vstMat<0]<-0
vst.otu.counts<-otu_table(vstMat, taxa_are_rows=TRUE)
iDist<- phyloseq::distance(vst.otu.counts, method= 'bray')
MDS1<- ordinate(vst.otu.counts, 'NMDS', distance = iDist)
p2<- plot_ordination(CUT, MDS1, color='cruise', label='Sites')
## Euks can have multiple copies of their 18S so lets rerun this data as presence absence data
normalized<- as.data.frame(otu_table(CUT))
normalized[normalized > 0] <- 1
normalized_OTU<-otu_table(normalized, taxa_are_rows = TRUE)
iDist<- phyloseq::distance(normalized_OTU, method= 'jaccard')
MDS1<- ordinate(CUT, 'NMDS', distance = iDist)
p2<- plot_ordination(CUT, MDS1, color='cruise', label='Sites')
p2 + theme_bw() + geom_point(size=3)
#testing groups
attach(NUT)
ANT_18S_anosim<-anosim(iDist, cruise, permutations = 999, distance = "bray")
summary(ANT_18S_anosim)
plot(ANT_18S_anosim)
#envfit for NUT data
colnames(sample_data(CUT))
colnames(sample_data(CUT))[11]<-'NH4.N'
X<-sample_data(CUT)[, 3:30]
X<-as.data.frame(X)
X<-t(X)
X<-t(X)
X
ef<-envfit(MDS1, X, permu=9999, na.rm = TRUE)
ef
str(ef)
NMDS = data.frame(MDS1 = MDS1$points[,1], MDS2 = MDS1$points[,2])
NMDS
##loading in a file in which i took the NMDS value times the sqrt of R2 value. and trimmed down to only values below 0.05
ef2<-read.table("18S_presabs_envfit.csv", sep=',', header =T)
#plotting this data manually not in ggplot. Doesn;t look very nice.
NMDS = data.frame(MDS1 = MDS1$points[,1], MDS1 = MDS1$points[,2])
NMDS
scrs <- cbind(NMDS,NUT)
p <- ggplot(scrs) +
geom_point(mapping = aes(x = MDS1, y = MDS1.1, color=cruise), size=4) +
coord_fixed() + ## need aspect ratio of 1!
geom_segment(data = ef2,
aes(x = 0, xend = NMDS1, y = 0, yend = NMDS2),
arrow = arrow(length = unit(0.25, "cm")), colour = "grey") +
geom_text(data = ef2, aes(x = NMDS1, y = NMDS2, label = X),
size = 3) + theme_bw()
p
