# Supplementary material for: Biogeochemical and Microbial Variation across 5500 km of Antarctic Surface Sediment Implicates Organic Matter as a Driver of Benthic Community Structure
Source: Front Microbiol. 2016 Mar 23;7:284. doi: 10.3389/fmicb.2016.00284 (PMC4803750; doi:10.3389/fmicb.2016.00284)
Supplement: Supplementary file 5 [file DataSheet3.xlsx]

## Sheet: 16S
rowname	Kingdom	Phylum	Class	Order	Family	Genus	Species	ANT_C1_1	ANT_C1_10	ANT_C1_11	ANT_C1_12	ANT_C1_13	ANT_C1_2	ANT_C1_3	ANT_C1_4	ANT_C1_5	ANT_C1_6	ANT_C1_7	ANT_C1_8	ANT_C1_9	ANT_C2_11	ANT_C2_13	ANT_C2_15	ANT_C2_18	ANT_C2_19	ANT_C2_2	ANT_C2_21	ANT_C2_3	ANT_C2_5	ANT_C2_7	ANT_C2_9	rank_C1	mean_C1	rank_C2	mean_C2
Otu000001	Bacteria	Proteobacteria	Gammaproteobacteria	Thiotrichales	Piscirickettsiaceae	NA	NA	0.10549	0.0974317	0.0947638	0.0747165	0.0717258	0.111792	0.125146	0.0836933	0.094024	0.100225	0.0905892	0.0905507	0.0987667	0.0404289	0.0574081	0.0688977	0.0827685	0.0960492	0.104717	0.077742	0.077124	0.0680761	0.0640261	0.0328131	3	0.0953011	1	0.0700046
Otu000015	Bacteria	Proteobacteria	Deltaproteobacteria	Desulfuromonadales	Desulfuromonadaceae	NA	NA	0.00190514	0.000247995	0.000133036	0.0395174	0.00255883	0.0181271	0.00639277	0.0143199	9.07101e-05	6.03366e-05	0.00090698	0.00204382	0.000127019	0.10494	0.0901074	0.0744804	0.0719905	0.0551988	0.0337084	0.0417955	0.0380873	0.0427252	0.0549616	0.112711	19	0.00664854	2	0.0655187
Otu000002	Archaea	Crenarchaeota	Thaumarchaeota	Cenarchaeales	Cenarchaeaceae	Nitrosopumilus	NA	0.152321	0.0915162	0.0868663	0.0512988	0.060813	0.0461702	0.156934	0.146539	0.112341	0.0833851	0.0605319	0.100074	0.117801	0.0440273	0.047948	0.0700227	0.0430999	0.0271368	0.1234	0.0575035	0.0650792	0.0866781	0.0346072	0.0444905	2	0.0974302	3	0.0585449
Otu000004	Bacteria	Proteobacteria	Gammaproteobacteria	Alteromonadales	OM60	NA	NA	0.0318249	0.033316	0.0200279	0.0195531	0.0226242	0.026205	0.0270226	0.026468	0.0259552	0.0199292	0.0311941	0.019773	0.0198271	0.0439305	0.0312354	0.0509036	0.0275592	0.071851	0.0207874	0.0330855	0.0346831	0.0388186	0.0457822	0.0447869	5	0.0249016	4	0.0403112
Otu000011	Bacteria	Proteobacteria	Gammaproteobacteria	Alteromonadales	OM60	NA	NA	0.0097253	0.00723419	0.00354964	0.00868487	0.00808783	0.00807193	0.00911439	0.0142655	0.00515233	0.00460971	0.00900329	0.0050914	0.00348396	0.0552821	0.0336912	0.0369438	0.0170354	0.0405964	0.0126611	0.0227062	0.0268165	0.0293604	0.0465139	0.047103	15	0.00739033	5	0.0335191
Otu000059	Bacteria	Bacteroidetes	NA	NA	NA	NA	NA	0.000102817	4.23406e-05	6.04708e-06	0.000332638	5.44432e-05	0.000205577	0.000356834	0.00156691	3.6284e-05	2.41346e-05	5.44188e-05	7.86083e-05	3.62913e-05	0.0227696	0.0572267	0.0187683	0.0330905	0.00586514	0.0110346	0.0311258	0.0245733	0.0148283	0.00852029	0.0212686	391	0.000222872	6	0.0226428
Otu000007	Bacteria	Proteobacteria	Gammaproteobacteria	Alteromonadales	OM60	NA	NA	0.0118361	0.0174564	0.00855057	0.0116181	0.00649688	0.0176796	0.00968895	0.0158868	0.00790992	0.00891171	0.0131633	0.00589562	0.00942968	0.0274808	0.0196099	0.0256454	0.0181489	0.0293378	0.0119657	0.0216054	0.0230072	0.0198114	0.0193929	0.031144	11	0.0111172	7	0.0224681
Otu000058	Bacteria	Proteobacteria	Deltaproteobacteria	Myxococcales	NA	NA	NA	0.00255229	0.00232268	0.0052791	0.0162448	0.00991471	0.00369434	0.00482028	0.0034484	0.00322928	0.00487519	0.00255768	0.00389413	0.00631468	0.0152765	0.00579465	0.00799603	0.0102818	0.0106359	0.00710446	0.0152423	0.0217374	0.0704407	0.0382718	0.0221092	26	0.00531905	8	0.0204446
Otu000037	Bacteria	Proteobacteria	Deltaproteobacteria	Desulfobacterales	Desulfobulbaceae	NA	NA	0.00277606	0.000532282	0.000133036	0.00426381	0.0011675	0.0208359	0.00990063	0.00482171	7.86154e-05	0.00018101	0.00117907	0.00186846	3.02427e-05	0.0161897	0.0329956	0.0181393	0.0337561	0.00992236	0.00528451	0.0170327	0.0091666	0.0118288	0.0131221	0.0415273	41	0.00367448	9	0.0189968
Otu147289	Bacteria	Proteobacteria	Gammaproteobacteria	NA	NA	NA	NA	0.0142855	0.00790559	0.000411202	0.00185672	0.000913435	0.00301715	0.00722135	0.020757	0.00360421	0.000530962	0.00582886	0.00232801	0.000514126	0.0217234	0.0337638	0	0.00651158	0.00916655	0.00596775	0.0296318	0.0195244	0.0333759	0.0215759	0.0222604	25	0.00532109	10	0.0185001
Otu000053	Bacteria	Proteobacteria	Gammaproteobacteria	[Marinicellales]	[Marinicellaceae]	NA	NA	0.00146363	0.00112505	0.000139083	0.00209259	0.000532333	0.00169903	0.00165716	0.00921389	0.000417266	0.000168942	0.000997678	0.000447462	0.000266136	0.027378	0.0220717	0.0246292	0.00524679	0.0325304	0.00547799	0.0115769	0.00928753	0.010958	0.0260628	0.0195995	97	0.0015554	11	0.0177108
Otu000022	Bacteria	Proteobacteria	Gammaproteobacteria	[Marinicellales]	[Marinicellaceae]	NA	NA	0.00419131	0.00178435	0.00068332	0.00512262	0.0011554	0.00365202	0.00557629	0.0122932	0.000616829	0.000355986	0.00114884	0.000610726	0.000762117	0.0258721	0.0226947	0.0202078	0.017925	0.0246759	0.00945045	0.0122362	0.0116457	0.0122219	0.018643	0.0154994	52	0.00291947	12	0.0173702
Otu000032	Bacteria	Proteobacteria	Gammaproteobacteria	Thiotrichales	Piscirickettsiaceae	NA	NA	0.00568519	0.00297594	0.00264258	0.00808612	0.0023713	0.00850727	0.00545533	0.0149673	0.00475926	0.00173166	0.0020135	0.00438997	0.00530457	0.0227696	0.0189506	0.0262381	0.00785505	0.0207094	0.00924487	0.0169057	0.0104182	0.0106798	0.0211102	0.0218794	27	0.00529923	13	0.0169783
Otu196076	Bacteria	Proteobacteria	Deltaproteobacteria	NB1-j	JTB38	NA	NA	0.00372561	0.00419777	0	0	0	0	0.00364092	0.00657616	0	0	0	0	0	0.0211004	0.014408	0.0155747	0.00636029	0.0161322	0.00901511	0.01096	0.00913637	0.017967	0.0401705	0.0159409	108	0.00139542	14	0.0160696
Otu000023	Bacteria	Proteobacteria	Gammaproteobacteria	Alteromonadales	OM60	NA	NA	0.010191	0.00330861	0.00165085	0.00214098	0.00260117	0.000290227	0.0119993	0.0154755	0.00498301	0.00110416	0.00346466	0.00761291	0.00170569	0.0209372	0.0210797	0.0193308	0.0124543	0.00789677	0.0173893	0.0135548	0.0100494	0.0179367	0.0170466	0.0167694	29	0.00511754	15	0.0158586
Otu000057	Bacteria	Proteobacteria	Gammaproteobacteria	Alteromonadales	OM60	NA	NA	0.00935636	0.00122788	0.00102196	0.00220146	0.00103442	0.00349481	0.00625367	0.0114584	0.00239475	0.000585265	0.00156605	0.00267873	0.00158472	0.0181552	0.0302435	0.0291535	0.013586	0.0106782	0.00726771	0.0159319	0.00844101	0.0152093	0.0139929	0.011363	43	0.00345065	16	0.0158202
Otu000033	Bacteria	Proteobacteria	Betaproteobacteria	NA	NA	NA	NA	0.00621742	0.00478449	0.00190483	0.00329009	0.00226847	0.00683846	0.00810436	0.00559004	0.00408195	0.00208764	0.00267257	0.00456533	0.00283677	0.018385	0.0129805	0.00971984	0.0110503	0.00860422	0.0255519	0.017571	0.0140583	0.0162374	0.00941525	0.00994188	35	0.00424942	17	0.013956
Otu000006	Bacteria	Proteobacteria	Gammaproteobacteria	Alteromonadales	OM60	NA	NA	0.0181079	0.0179827	0.0100623	0.00318728	0.0100962	0.0110286	0.0213314	0.00536015	0.0121552	0.00965385	0.0183875	0.00731057	0.0118793	0.0120712	0.00850446	0.013367	0.00760088	0.0451434	0.00939603	0.00379244	0.00870102	0.0016691	0.0119973	0.00517655	8	0.0120418	18	0.0115836
Otu000009	Bacteria	Proteobacteria	Gammaproteobacteria	[Marinicellales]	[Marinicellaceae]	NA	NA	0.00904791	0.0104823	0.00940321	0.0237443	0.0120924	0.0158536	0.00956799	0.01749	0.00745637	0.00638964	0.0114582	0.00835062	0.00760302	0.0267913	0.00747618	0.00999806	0.00726804	0.0146024	0.00581659	0.00680461	0.00622192	0.0114055	0.022114	0.00709357	10	0.0114569	19	0.0114175
Otu147287	Bacteria	Proteobacteria	Gammaproteobacteria	NA	NA	NA	NA	0.00243737	0.00200815	0.000266072	0.000580604	0.000145182	0.00115486	0.00244341	0.00417438	0.00101595	0.000325817	0.00113675	0.00048979	0.00037501	0.0101722	0.0229124	0.0191554	0.00416354	0.00946887	0.00632448	0.00729455	0.0072317	0.00342286	0.0133095	0.0190371	120	0.00127333	20	0.0111357
Otu147336	Bacteria	Proteobacteria	Gammaproteobacteria	NA	NA	NA	NA	0.0586905	0.0228821	0.0100926	0	0.0101567	0.00975282	0.0506281	0.0402676	0.0165758	0.0106615	0.0174805	0.0157579	0.0103249	0.00882965	0.00953274	0	0.0124846	0.0197177	0.0128122	0.0134096	0.0108838	0.0167877	0.0101651	0.00651907	6	0.0210208	21	0.0110129
Otu147247	Bacteria	Proteobacteria	Gammaproteobacteria	NA	NA	NA	NA	0	0	0	0	0	0	0	0.0120392	4.23314e-05	0	0	0.000102795	1.20971e-05	0.0122043	0.0130531	0.0175768	0.00737092	0.0134354	0.00773328	0.0111112	0.00969265	0.00766212	0.00866542	0.0036889	141	0.000938183	22	0.0101995
Otu000159	Bacteria	Proteobacteria	Deltaproteobacteria	Desulfobacterales	Desulfobacteraceae	NA	NA	0.000169346	1.20973e-05	0	0	0	0	0.000181441	0.000217794	0	0	0	0	0	0.00373143	0.037024	0.0124537	0.0186633	0.000822329	0.00184414	0.010718	0.000931172	0.00650101	0.00180807	0.00952462	850	4.46675e-05	23	0.00945653
Otu147291	Bacteria	Proteobacteria	Gammaproteobacteria	NA	NA	NA	NA	0.00384052	0.00058672	0.000405155	0.00304212	0.00238945	0.00160834	0.0042941	0.0017242	0.00139694	0.000724039	0.000810236	0.00208614	0.000235893	0.0181854	0.00784515	0.00750611	0.00522863	0.00839259	0.00177763	0.00746391	0.00670565	0.00791006	0.0182197	0.00913154	82	0.0017803	24	0.00894241
Otu000145	Bacteria	Bacteroidetes	Cytophagia	Cytophagales	Flammeovirgaceae	NA	NA	0.00165112	0.000816568	0.000514002	0.000465693	0.000272216	0.000544175	0.00151201	0.00121602	0.00038703	0.000325817	0.000344652	0.00032048	0.000629049	0.00598723	0.0199425	0.0350809	0.00177919	0.00865259	0.00267853	0.0033267	0.00411771	0.00500729	0.00406361	0.00319301	170	0.000692218	25	0.00852994
Otu000071	Bacteria	Proteobacteria	Gammaproteobacteria	Thiotrichales	Piscirickettsiaceae	NA	NA	0.00409454	0.00295779	0.00182017	0.000701563	0.00176638	0.00192275	0.0050743	0.00652776	0.00168721	0.00199714	0.00247908	0.00160845	0.00185085	0.00317504	0.00483895	0.00564924	0.00994892	0.00802375	0.00629425	0.0115467	0.00681449	0.0181423	0.0062466	0.00620461	59	0.00265292	26	0.00789862
Otu000042	Bacteria	Proteobacteria	Gammaproteobacteria	Thiotrichales	Piscirickettsiaceae	NA	NA	0.00514691	0.0045123	0.00171132	0.00728779	0.00309721	0.00857378	0.00492915	0.00209929	0.00587801	0.00158082	0.00381536	0.00662728	0.00247386	0.00784992	0.00428852	0.00711901	0.00830892	0.00860422	0.00949277	0.00773004	0.00890055	0.00417879	0.00457761	0.0119073	32	0.00444101	27	0.0075416
Otu000010	Bacteria	Proteobacteria	Betaproteobacteria	Nitrosomonadales	Nitrosomonadaceae	NA	NA	0.0121506	0.0120308	0.00957253	0.0143276	0.0115299	0.0167787	0.01033	0.0122751	0.0118225	0.011826	0.0104061	0.00954183	0.00981679	0.00726329	0.00421594	0.00501415	0.0100276	0.00315024	0.0118388	0.00643565	0.00693542	0.011593	0.00847796	0.0051947	9	0.0117237	28	0.00728606
Otu000005	Bacteria	Proteobacteria	Gammaproteobacteria	Thiotrichales	Piscirickettsiaceae	NA	NA	0.0141767	0.0161076	0.0312271	0.0566754	0.0380134	0.0275534	0.0175272	0.0144288	0.0270921	0.0317069	0.0173052	0.0278455	0.0317549	0.00255213	0.000623015	0.00206857	0.00922878	0.0023521	0.0173168	0.0101071	0.0117364	0.0139031	0.00267884	0.0073778	4	0.0270319	29	0.00726769
Otu000153	Bacteria	Actinobacteria	Acidimicrobiia	Acidimicrobiales	koll13	NA	NA	0.000465701	0.000695595	0.000169318	0.000254014	0.000193576	0.000181392	0.000792292	0.000532385	0.000411219	5.43029e-05	0.000260001	0.000326527	8.46796e-05	0.0154398	0.00432481	0.00547383	0.00208177	0.00979539	0.00331945	0.00511707	0.00533912	0.0018868	0.018643	0.0057571	287	0.000340077	30	0.0070162
Otu000097	Bacteria	Bacteroidetes	Cytophagia	Cytophagales	Flammeovirgaceae	NA	NA	0.00370142	0.00153636	0.000816356	0.00189906	0.00102837	0.00162043	0.00606013	0.00626157	0.00126994	0.000784375	0.00108233	0.00168101	0.00107664	0.00477769	0.010192	0.0154719	0.00429668	0.00582281	0.00443802	0.00619371	0.00504889	0.00876275	0.00622241	0.00547287	67	0.00221677	31	0.00697271
Otu000070	Bacteria	Actinobacteria	Acidimicrobiia	Acidimicrobiales	koll13	NA	NA	0.00101608	0.00114924	0.000737744	0.00130636	0.000931583	0.0017595	0.00160273	0.0018452	0.000816391	0.000705938	0.000550235	0.000719568	0.000798408	0.00879941	0.00483895	0.00487504	0.00605771	0.00590746	0.00192879	0.00650824	0.00558703	0.00943402	0.0138296	0.00866589	134	0.00107223	32	0.00694838
Otu000019	Bacteria	Proteobacteria	Gammaproteobacteria	Oceanospirillales	Halomonadaceae	Candidatus_Portiera	NA	0.00964062	0.00486917	0.00273933	0.00305422	0.0031698	0.00421433	0.0093805	0.010811	0.00686373	0.0024919	0.0026121	0.00664542	0.00402833	0.00494097	0.00176017	0.00761498	0.00660236	0.00688096	0.00995834	0.00802642	0.00720147	0.0088837	0.00526093	0.00502537	23	0.00542465	33	0.00655961
Otu000203	Bacteria	Bacteroidetes	Cytophagia	Cytophagales	Flammeovirgaceae	NA	NA	0.000701576	0.000199606	0.000108847	0.000387069	0.000127034	0.000731613	0.00122775	0.00226264	0.000114899	0.000337885	9.67445e-05	0.000586539	0.000187505	0.00431806	0.00421594	0.00410689	0.0073104	0.00299908	0.00596775	0.00870991	0.00963219	0.00585998	0.00293282	0.00803696	205	0.000543823	34	0.00582636
Otu000003	Archaea	Crenarchaeota	Thaumarchaeota	Cenarchaeales	Cenarchaeaceae	Nitrosopumilus	NA	0.0375888	0.120967	0.193845	0.0839699	0.145472	0.111302	0.0166321	0.0508367	0.144066	0.167102	0.131252	0.136772	0.161284	0.00333833	0.0006956	0.0007742	0.00343734	0.000822329	0.0388962	0.00283677	0.00333166	0.00318096	0.00209228	0.00170536	1	0.115469	35	0.00555555
Otu000098	Bacteria	Proteobacteria	Gammaproteobacteria	Alteromonadales	Psychromonadaceae	Psychromonas	NA	0.00159669	0.00166943	0.00225556	0.00567903	0.00208094	0.000665103	0.00258856	0.00105872	0.000671255	0.000651635	0.00222512	0.000308386	0.000356864	0.00451159	0.0179646	0.0121755	0.00643896	0.00394839	0.00286597	0.000858893	0.00142699	0.00101597	0.00298119	0.0055394	84	0.00167748	36	0.00542977
Otu000039	Bacteria	Proteobacteria	Gammaproteobacteria	Thiotrichales	Piscirickettsiaceae	NA	NA	0.00600573	0.00131861	0.00156015	0.00332638	0.00149416	0.00226135	0.00579402	0.00598328	0.00263059	0.00127914	0.00123954	0.00233406	0.00262507	0.00340486	0.00286103	0.00350809	0.00464162	0.00126977	0.00964393	0.00817159	0.00582285	0.00773469	0.00298119	0.00767412	53	0.0029117	37	0.0052467
Otu000026	Bacteria	Proteobacteria	Gammaproteobacteria	Alteromonadales	HTCC2188	HTCC	NA	0.00709439	0.00531072	0.0019653	0.00237685	0.0016333	0.00380318	0.00591498	0.0110591	0.00440851	0.00155065	0.00287815	0.00339225	0.00274604	0.00346533	0.0030062	0.00483875	0.0049321	0.00420839	0.00562915	0.00763326	0.00715309	0.00580555	0.00354357	0.00367076	36	0.00416411	38	0.00489874
Otu000080	Bacteria	Bacteroidetes	Flavobacteriia	Flavobacteriales	Flavobacteriaceae	Lutimonas	NA	0.00252809	0.00341749	0.00111871	0.00375578	0.00245599	0.00336179	0.00177812	0.00197829	0.00113085	0.0011645	0.00307769	0.000913065	0.00127019	0.00647709	0.00597611	0.00631457	0.00428457	0.00407536	0.0026483	0.00266741	0.00498842	0.00399132	0.00469855	0.00441458	71	0.00215004	39	0.00459421
Otu000240	Bacteria	Bacteroidetes	NA	NA	NA	NA	NA	0	0	0	0	0	0	0	0.000471886	0	0	0	0	0	0.000852726	0.00366551	0.00185687	0.0153954	0.000235815	0.000338596	0.00303637	0.00297491	0.00204404	0.000260023	0.0168359	921	3.6299e-05	40	0.00431783
Otu000334	Bacteria	Proteobacteria	Gammaproteobacteria	Thiotrichales	Piscirickettsiaceae	NA	NA	3.62884e-05	8.46812e-05	5.44237e-05	4.83837e-05	1.81477e-05	9.06958e-05	6.04803e-05	5.44484e-05	0.00020561	3.62019e-05	0.000114884	2.41872e-05	1.81456e-05	0.0019655	0.000768184	0.00130041	0.00360074	0.00126977	0.000453476	0.00903048	0.004674	0.00835757	0.00289049	0.00976046	720	6.51214e-05	41	0.00400646
Otu147226	Bacteria	Proteobacteria	Gammaproteobacteria	NA	NA	NA	NA	0.000247971	0	0	0	0	0	0.00116122	0.00130676	0	0	0	0	0	0.00566065	0.00223802	0.00273389	0.0061969	0.00107628	0.00235203	0.0041614	0.00311398	0.00501938	0.00455343	0.00497699	408	0.00020892	42	0.00382572
Otu000218	Bacteria	Proteobacteria	NA	NA	NA	NA	NA	9.67691e-05	3.02433e-05	5.44237e-05	0.00149385	0.000290364	0.000846494	0.000114913	0.00140961	0.000114899	7.24039e-05	0.000108838	0.000314433	1.20971e-05	0.00222556	0.00131861	0.000979847	0.00312265	0.00202559	0.00326503	0.00572797	0.0113978	0.00349543	0.00110056	0.00560592	265	0.000381487	43	0.00366045
Otu000242	Bacteria	Proteobacteria	Gammaproteobacteria	Oceanospirillales	Halomonadaceae	Candidatus_Portiera	NA	5.44326e-05	2.41946e-05	0	0.00140917	0.000332708	0.000544175	0.000405218	0.00133701	3.6284e-05	0	4.23257e-05	0.00030234	0	0.00290895	0.00795403	0.00575206	0.00233594	0.00152977	0.00476452	0.00364727	0.00433539	0.00422112	0.0016448	0.000810348	282	0.00034522	44	0.00362765
Otu000030	Bacteria	Proteobacteria	Gammaproteobacteria	[Marinicellales]	[Marinicellaceae]	NA	NA	0.00573962	0.00613939	0.0046623	0.00301188	0.0032061	0.00457107	0.00556419	0.00107687	0.00413638	0.0031013	0.00519397	0.00308386	0.0045727	0.00379191	0.00256465	0.00466334	0.00196074	0.0122321	0.00491568	0.000858893	0.00133025	0.000423321	0.0050251	0.0013909	37	0.00415843	45	0.00355972
Otu196053	Bacteria	Proteobacteria	Deltaproteobacteria	NB1-j	NB1-i	NA	NA	0.000798345	0.000780277	0.00195925	0.00289093	0.0020144	0.00161439	0.00187489	0.00282527	0.00119133	0.00135757	0.00135442	0.00139076	0.00150609	0.00471116	0.00275215	0.00371979	0.000756457	0.00517583	0.00417803	0.00163916	0.000773961	0.00200171	0.00995344	0.000399127	85	0.0016583	46	0.00327826
Otu000102	Bacteria	Bacteroidetes	Flavobacteriia	Flavobacteriales	Flavobacteriaceae	NA	NA	0.00156645	0.00213518	0.000985674	0.000701563	0.00303067	0.000852541	0.0013971	0.000931673	0.00074987	0.00137567	0.00143908	0.00047165	0.00159682	0.00186269	0.005093	0.00540125	0.00352812	0.00273908	0.00368827	0.00242547	0.00224328	0.00236455	0.00345286	0.00267899	117	0.00132569	47	0.00322523
Otu000082	Bacteria	Bacteroidetes	Flavobacteriia	Flavobacteriales	Flavobacteriaceae	NA	NA	0.00185676	0.00142143	0.00123965	0.00181439	0.00229266	0.002346	0.00208657	0.00238363	0.000647065	0.00154462	0.00129396	0.000840504	0.0016815	0.00297547	0.0013912	0.0030847	0.00527704	0.00224326	0.00312596	0.00364727	0.00549633	0.00278787	0.00267884	0.00234638	86	0.0016499	48	0.00318676
Otu000089	Bacteria	Proteobacteria	Gammaproteobacteria	Alteromonadales	OM60	NA	NA	0.000961643	0.00206259	0.00116709	0.00123983	0.000592826	0.00346458	0.000822533	0.00169395	0.00154207	0.000995553	0.0013907	0.000526071	0.00162101	0.00235256	0.00168759	0.00238308	0.00208177	0.00688096	0.0014874	0.00278838	0.00518796	0.00143929	0.00298119	0.00515841	110	0.0013908	49	0.00312987
Otu000129	Bacteria	Proteobacteria	Alphaproteobacteria	Kiloniellales	Kiloniellaceae	NA	NA	0.00101608	0.00196581	0.000356778	0.00146361	0.000483939	0.000846494	0.000695524	0.00447687	0.000653113	0.000470625	0.00172931	0.000592585	0.000350816	0.00206227	0.00106457	0.00245566	0.00221491	0.0037549	0.00177763	0.00344767	0.00789682	0.00195937	0.00316865	0.00428154	127	0.00116166	50	0.00309854
Otu000221	Bacteria	Proteobacteria	Gammaproteobacteria	[Marinicellales]	[Marinicellaceae]	NA	NA	0.000362884	0.000332676	0.000114895	0.000133055	3.02462e-05	0.000272087	0.000453603	0.000235943	0.000102805	7.24039e-05	0.00013907	8.46551e-05	0.000127019	0.00634404	0.00296991	0.00399802	0.0016279	0.0044442	0.000453476	0.00220167	0.00334375	0.0010583	0.00333192	0.0040336	426	0.000189334	51	0.00307334
Otu000188	Bacteria	Bacteroidetes	Cytophagia	Cytophagales	Flammeovirgaceae	NA	NA	0.00208658	0.000998028	0.00121546	0.000175391	0.000986026	0.00220693	0.00295749	0.00146406	0.00115504	0.000663702	0.000773956	0.00148751	0.00203231	0.0015724	0.00113715	0.00185687	0.00393358	0.00429304	0.00542358	0.0020807	0.004414	0.00349543	0.00246719	0.00146951	107	0.00140019	52	0.00292213
Otu000314	Bacteria	Proteobacteria	Deltaproteobacteria	Desulfobacterales	Desulfobulbaceae	NA	NA	6.04807e-06	0	0	0.000284254	1.20985e-05	0	3.02402e-05	9.67972e-05	0	0	0	0	0	0.0011793	0.00307878	0.00287906	0.00452059	0.000235815	0.000628821	0.00565539	0.00312608	0.00209242	0.000302352	0.00763783	965	3.30337e-05	53	0.00284877
Otu000160	Bacteria	Proteobacteria	Alphaproteobacteria	NA	NA	NA	NA	0.00191119	0.00453649	9.07062e-05	0.000520125	0.00055653	0.00128788	0.00222568	0.00291602	0.00131227	0.000343918	0.00373071	0.00137262	0.000102825	0.00202598	0.00176017	0.00157864	0.00363099	0.00181396	0.00110648	0.00474811	0.00350096	0.00448116	0.00390034	0.00198354	90	0.00160823	54	0.00277549
Otu000052	Bacteria	Proteobacteria	Gammaproteobacteria	Thiotrichales	Piscirickettsiaceae	NA	NA	0.0043788	0.00194162	0.0011429	0.00117935	0.00113726	0.00455898	0.00497148	0.00398684	0.00263664	0.00217815	0.00129396	0.00230383	0.0020686	0.00274566	0.000991985	0.00171776	0.00381254	0.00206791	0.0055566	0.00239522	0.00438376	0.00231013	0.00239463	0.00201982	61	0.00259834	55	0.00276327
Otu000050	Bacteria	Verrucomicrobia	Opitutae	Puniceicoccales	Puniceicoccaceae	Coraliomargarita	NA	0.00351393	0.00548008	0.00227975	0.00740875	0.0109915	0.00490362	0.00279419	0.00405338	0.00510395	0.00257637	0.0149652	0.00277548	0.00236498	0.00150588	0.00352034	0.00263107	0.00444797	0.00177163	0.00165065	0.0026916	0.00329538	0.00448116	0.00096148	0.00238267	24	0.00532393	56	0.00266726
Otu000486	Bacteria	Bacteroidetes	NA	NA	NA	NA	NA	0	0	0	0	0	0	0	0	0	0	0	0	0	0.00166917	0.00524422	0.00105243	0.0069473	0.000126977	0.000507894	0.00636307	0.00368236	0.00155419	0.000374917	0.00114295	2849	0	57	0.00260595
Otu000155	Bacteria	Proteobacteria	Gammaproteobacteria	[Marinicellales]	[Marinicellaceae]	NA	NA	0.00134872	0.000877055	0.000852639	0.000943482	0.000943682	0.00221298	0.00109469	0.00151246	0.00111876	0.000591298	0.000822329	0.00100377	0.000907282	0.0038282	0.00388326	0.00358067	0.00116192	0.00791491	0.00154182	0.000489932	0.000695356	0.000423321	0.00439016	0.000495885	133	0.00109455	58	0.00258231
Otu147188	Bacteria	Proteobacteria	Gammaproteobacteria	NA	NA	NA	NA	0	0.00218961	0	0	0	0.00630638	0.00146967	0	0.00241289	0	0	0.00140286	0.0025041	0.00376167	0.00267352	0.00273389	0.00283218	0.00368839	0.00233389	0.00220167	0	0	0.00253371	0.00555754	122	0.00125273	59	0.00257422
Otu000273	Bacteria	Verrucomicrobia	Verruco-5	R76-B128	NA	NA	NA	0.000145154	0.000762131	0.000120942	0.000628988	0.000453693	0.000955329	0.000580611	0.000393239	0.000332604	0.000150841	0.000822329	0.000211638	0.000495981	0.000786202	0.00197792	0.00136695	0.00265063	0.00191675	0.00196506	0.00376824	0.00402702	0.00101597	0.000513999	0.00720847	228	0.000465652	60	0.00247247
Otu000047	Bacteria	Proteobacteria	Gammaproteobacteria	Alteromonadales	Colwelliaceae	Colwellia	psychrerythraea	0.00288493	0.00429455	0.0035194	0.00473555	0.0102656	0.00530268	0.00407033	0.00338185	0.00377354	0.00520704	0.0215559	0.00223127	0.00154843	0.0013063	0.000550431	0.00171776	0.00144635	0.00472234	0.00443802	0.00198392	0.00364004	0.00134858	0.00328959	0.00269713	22	0.00559777	61	0.00246731
Otu000068	Bacteria	Proteobacteria	Gammaproteobacteria	[Marinicellales]	[Marinicellaceae]	NA	NA	0.00410059	0.00185089	0.00111266	0.000840666	0.00228056	0.00159625	0.00439692	0.00318221	0.00148765	0.000971419	0.00180187	0.00145123	0.00105245	0.00111278	0.000804476	0.00108872	0.00432693	0.00120931	0.00278737	0.00227425	0.00314422	0.0016691	0.00316865	0.0040215	77	0.00200964	62	0.00232794
Otu000299	Bacteria	Bacteroidetes	NA	NA	NA	NA	NA	0.000362884	0.000381065	0.000108847	0.000151199	0.000181477	0.000665103	0.000302402	0.00034484	0.000175373	7.24039e-05	0.000199536	0.000145123	0.000199602	0.00183245	0.00256465	0.00196574	0.00350996	0.000798143	0.00223715	0.00131858	0.00478284	0.00218918	0.0017355	0.00249757	354	0.000253066	63	0.00231198
Otu003014	Bacteria	Bacteroidetes	Rhodothermi	[Rhodothermales]	Rhodothermaceae	NA	NA	0.00134267	0.000907298	0.000616802	0.000822523	0.00055653	0.00080417	0.000949541	0.000780428	0.000514024	0.000374087	0.000846515	0.00047165	0.00091333	0.00107649	0.000768184	0.00200203	0.0027293	0.00312606	0.00352502	0.00166335	0.0035312	0.00218918	0.0036887	0.00100991	160	0.000761505	64	0.00230086
Otu000530	Bacteria	Proteobacteria	Deltaproteobacteria	Desulfobacterales	Desulfobulbaceae	NA	NA	0	0	0	4.83837e-05	0	0	1.81441e-05	0.000217794	0	0	0	1.81404e-05	0	0.00186269	0.00205051	0.00161493	0.0027414	0.00137861	0.000411152	0.00180852	0.00427493	0.00159653	0.000822398	0.00653117	1115	2.32663e-05	65	0.00228117
Otu000048	Bacteria	Proteobacteria	Gammaproteobacteria	Thiohalorhabdales	NA	NA	NA	0.00565495	0.00521999	0.0070388	0.00178415	0.00348436	0.00475246	0.0044574	0.00171815	0.0050072	0.0043563	0.00466792	0.00334387	0.00589733	0.00192922	0.00102828	0.00266736	0.00107114	0.00504886	0.00492778	0.000514126	0.00230979	0.000520081	0.00373103	0.00117319	33	0.00441407	66	0.00226553
Otu000333	Bacteria	Proteobacteria	Deltaproteobacteria	Desulfobacterales	Desulfobacteraceae	Desulfococcus	NA	0	0	0	0	0	0	0	4.23488e-05	0	0	0	0	0	0.00245537	0.00348405	0.00115525	0.00724989	0.000302327	0.000302318	0.00457875	0.00309584	0.000465654	0.000701457	0.00102805	2158	3.2576e-06	67	0.00225627
Otu000355	Bacteria	Proteobacteria	Deltaproteobacteria	Desulfobacterales	Desulfobacteraceae	Desulfococcus	NA	1.20961e-05	1.20973e-05	0	0	0	0	9.67685e-05	0.000181495	0	0	0	0	0	0.00241908	0.00245577	0.00150606	0.00484133	0.000260001	0.000284179	0.00516546	0.00226142	0.00373128	0.000846586	0.00099177	1116	2.32659e-05	68	0.00225117
Otu000018	Bacteria	Proteobacteria	Alphaproteobacteria	Rhodobacterales	Rhodobacteraceae	NA	NA	0.00596945	0.00887338	0.0050735	0.0118903	0.00661787	0.0102668	0.00451788	0.00983097	0.00637994	0.00483296	0.00827771	0.00469231	0.0056312	0.00255213	0.00131861	0.00210486	0.000798819	0.0037549	0.00277528	0.0018569	0.00165676	0.00320515	0.00310213	0.000943391	17	0.00714263	69	0.00218808
Otu000127	Bacteria	Proteobacteria	Gammaproteobacteria	HTCC2188	HTCC2089	NA	NA	0.00254019	0.00275819	0.000967533	0.00120959	0.000919485	0.00123346	0.00140314	0.00251068	0.00151183	0.00176786	0.00180187	0.00105214	0.00117947	0.000556389	0.00131861	0.00179034	0.00191232	0.00185629	0.00281155	0.00220167	0.0044926	0.00297534	0.00263047	0.001276	92	0.00160426	70	0.0021656
Otu000380	Bacteria	Bacteroidetes	Cytophagia	Cytophagales	Flammeovirgaceae	JTB248	NA	0.000616903	0.00133675	0.000308401	7.25755e-05	0.000604924	0.00119718	0.000411266	0.000647331	0.000441456	0.000573197	0.00128791	0.000163263	0.000199602	0.000622914	0.000181461	0.000598795	0.000786715	0.00047163	0.00653006	0.00259483	0.00388794	0.0044993	0.000725646	0.00227986	191	0.000604675	71	0.0021072
Otu000038	Bacteria	Proteobacteria	Gammaproteobacteria	HTCC2188	HTCC2089	NA	NA	0.0032962	0.00588534	0.00660946	0.00459645	0.00505717	0.00764263	0.00307845	0.00170605	0.00746846	0.00589488	0.00452885	0.00633099	0.00572192	0.00179617	0.00131861	0.00130041	0.00288059	0.00239443	0.00243063	0.00163916	0.00173537	0.00239479	0.0033803	0.00143928	28	0.00521668	72	0.00206452
Otu000116	Bacteria	Proteobacteria	Alphaproteobacteria	NA	NA	NA	NA	0.00145154	0.00193557	0.00176575	0.00377393	0.00231686	0.00394224	0.000780196	0.00122811	0.00269711	0.00159892	0.00172931	0.00162659	0.0026916	0.00278194	0.000991985	0.00206857	0.00140398	0.00478886	0.00288411	0.000979864	0.00287817	0.000102807	0.0025579	0.000907106	73	0.00211829	73	0.00203139
Otu196386	Bacteria	Proteobacteria	Deltaproteobacteria	NB1-j	NB1-i	NA	NA	0.00560051	0.0053833	0	0.0132995	0	0	0	0.0101516	0	0	0	0	0	0	0	0	0	0	0.00684447	0	0	0.00741417	0.0079821	0	60	0.00264884	74	0.00202189
Otu000083	Bacteria	Proteobacteria	Gammaproteobacteria	Alteromonadales	Colwelliaceae	Thalassomonas	sediminis	0.00347764	0.00296989	0.00383385	0.00136079	0.00347831	0.00412364	0.00696733	0.00422883	0.00396101	0.00335471	0.0100796	0.00228569	0.00214119	0.00101601	0.00168759	0.00442141	0.000242066	0.00364606	0.00611891	0.001246	0.000513959	7.25694e-05	0.00100986	0.00177188	39	0.00402019	75	0.00197694
Otu000139	Bacteria	Proteobacteria	Gammaproteobacteria	Thiotrichales	Piscirickettsiaceae	NA	NA	0.00131848	0.00145773	0.00163876	0.00391908	0.00228661	0.00191066	0.00130638	0.00200249	0.00214681	0.00143601	0.00227954	0.00166891	0.00091333	0.00209251	0.000919401	0.00122783	0.00217254	0.00172326	0.00139066	0.00222586	0.00171723	0.00192914	0.00391849	0.00160255	81	0.00186806	76	0.00190177
Otu196445	Bacteria	Proteobacteria	Deltaproteobacteria	NB1-j	JTB38	NA	NA	0.00184466	0	0.00072565	0.00162085	0.00111306	0	0.00287886	0.00217189	0.00126389	0	0	0.00136053	0	0.00134259	0.000477847	0.000877023	0.00253564	0.000429304	0.00401478	0.00154238	0.00373073	0.00297534	0.0017355	0.00099177	138	0.000998415	77	0.00187754
Otu000219	Bacteria	Proteobacteria	Deltaproteobacteria	Bdellovibrionales	Bacteriovoracaceae	NA	NA	0.000217731	0.00106456	0.000108847	0.000417309	0.00039925	0.00282366	0.0007681	6.65481e-05	0.000465645	0.00114639	0.00114279	0.000465603	6.04855e-05	0.00346533	0.000332678	0.000562505	0.00159764	0.00163861	0.000120927	0.00276419	0.00142699	0.00313258	0.0025579	0.00302369	168	0.00070361	78	0.00187482
Otu122892	Bacteria	Proteobacteria	Gammaproteobacteria	NA	NA	NA	NA	0	0	0	0	0	0	0	0	0	0	0	0	0	0.00153612	0.00355663	0.00326011	0	0.00170512	0	0.00364727	0	0.00351357	0.00145734	0.00175374	2850	0	79	0.00185726
Otu000187	Bacteria	Proteobacteria	Deltaproteobacteria	Desulfuromonadales	Desulfuromonadaceae	NA	NA	0.000362884	0.000616963	0.00033259	0.000925338	0.000429496	0.0112463	0.00423362	0.000284342	0.000120947	0.000410289	0.000574421	0.000447462	6.04855e-05	0.000459626	0.001615	0.00214115	0.00259011	0.0020921	0.00263621	0.00142141	0.00421446	0.00113087	0.000725646	0.000810348	98	0.00154193	80	0.00180336
Otu000561	Bacteria	Proteobacteria	Deltaproteobacteria	Desulfobacterales	Desulfobulbaceae	NA	NA	0	0	0	0	0	0	0	6.04983e-05	0	0	0	0	0	0.000459626	0.00106457	0.00105243	0.00303188	0.000260001	0.000356735	0.00398599	0.0028177	0.00204404	0.000399105	0.00410012	1932	4.65371e-06	81	0.00177929
Otu196419	Bacteria	Proteobacteria	Deltaproteobacteria	NB1-j	NB1-i	NA	NA	0	0	0.00847801	0	0.00866251	0	0.00598755	0	0.00606548	0.00585265	0	0.00726219	0.0070768	0.00287871	0.00179646	0.00364721	0	0.00204978	0	0.00550418	0.00351306	0	0	0	40	0.00379886	82	0.00176267
Otu000267	Bacteria	Bacteroidetes	Saprospirae	[Saprospirales]	Saprospiraceae	NA	NA	0.000622951	0.000665352	0.00047772	0.000139103	0.000489989	0.000483711	0.000810436	0.000417438	0.00045355	0.000410289	0.000380932	0.000399088	0.000798408	0.000852726	0.00168759	0.0032964	0.00129505	0.00276327	0.00295062	0.000465738	0.00128792	0.000786168	0.00227974	0.00115505	217	0.000503767	83	0.00171093
Otu000937	Bacteria	Bacteroidetes	NA	NA	NA	NA	NA	0	0	0	0	0	0	1.20961e-05	0.000127046	0	0	0	0	0	0.00111278	0.000441555	0.000979847	0.0047324	0.000217675	0.000943231	0.00273999	0.00086466	0.00216499	0.00016327	0.00439644	1466	1.07033e-05	84	0.00170517
Otu000143	Bacteria	Proteobacteria	Gammaproteobacteria	Alteromonadales	Alteromonadaceae	BD2-13	NA	0.0015725	0.00154241	0.000707509	0.000701563	0.00136713	0.00120323	0.000834629	0.00113132	0.000441456	0.000235313	0.00406932	0.000235825	0.000423398	0.000393101	0.000145169	0.000489923	0.00117402	0.000302327	0.00385153	0.00156657	0.00720147	0.00148162	0.000894963	0.00102805	131	0.00111274	85	0.00168443
Otu000401	Bacteria	Bacteroidetes	Cytophagia	Cytophagales	NA	NA	NA	0.00050199	0.000332676	0.000151177	4.23357e-05	0.000223822	0.000622778	0.000520131	0.000423488	0.000368888	0.000319784	0.000199536	0.000266059	0.000314524	0.00206227	0.000955693	0.00126412	0.00318317	0.00174745	0.00102183	0.00330251	0.00116094	0.000913165	0.00149967	0.00140299	297	0.000329784	86	0.00168307
Otu000371	Bacteria	Bacteroidetes	Cytophagia	Cytophagales	NA	NA	NA	0.00107656	0.000350822	0.000441437	0.000254014	0.000278265	0.000840448	0.00113703	0.000483986	0.000489834	0.000410289	0.000217675	0.000580492	0.000441544	0.00094949	0.000332678	0.00133066	0.00152502	0.00131814	0.00288411	0.00151818	0.0018442	0.00300558	0.00246719	0.00132438	207	0.000538646	87	0.00168179
Otu000028	Bacteria	Bacteroidetes	Flavobacteriia	Flavobacteriales	Flavobacteriaceae	NA	NA	0.00659844	0.00506272	0.0019653	0.01059	0.0288972	0.00157206	0.00574563	0.0051	0.00324742	0.00321594	0.0239322	0.00200149	0.0037501	0.000719677	0.00124603	0.00143953	0.00120428	0.00144512	0.00397245	0.00159077	0.00235212	0.00119135	0.00145734	0.0017356	14	0.00782142	88	0.00166857
Otu000008	Bacteria	Proteobacteria	Gammaproteobacteria	Thiotrichales	Piscirickettsiaceae	NA	NA	0.0166564	0.0217268	0.0156982	0.00995494	0.0207307	0.0227767	0.0169224	0.00676976	0.0198534	0.0227167	0.0160294	0.022101	0.0197787	0.000133049	0.000332678	0.000562505	0.00117402	0.00112466	0.011869	0.000858893	0.000725588	0.000622887	0.000495858	0.000217706	7	0.0178242	89	0.00164698
Otu000045	Bacteria	Proteobacteria	Gammaproteobacteria	Oceanospirillales	Halomonadaceae	Candidatus_Portiera	NA	0.00518924	0.00303038	0.00190483	0.00269134	0.00281895	0.00280552	0.00473561	0.00393239	0.00283015	0.00133344	0.0022614	0.00236429	0.00282467	0.00124583	0.000804476	0.00245566	0.00128295	0.00282373	0.00281155	0.000810505	0.00192281	0.000768026	0.00239463	0.000695448	49	0.00297863	90	0.00163778
Otu000049	Bacteria	Proteobacteria	Gammaproteobacteria	HTCC2188	HTCC2089	NA	NA	0.00304218	0.00375017	0.00260025	0.00298164	0.00376868	0.00259995	0.00292725	0.00385979	0.00367678	0.00328231	0.00298699	0.00434764	0.00266136	0.000229813	0.000217753	0.000979847	0.00105299	0.00144512	0.00500033	0.00225006	0.00212235	0.00200171	0.0020439	0.000477743	46	0.00326808	91	0.00162015
Otu000288	Bacteria	Proteobacteria	Alphaproteobacteria	Rhizobiales	Phyllobacteriaceae	NA	NA	0.000756009	0.00214727	0.000429343	0.000598748	0.000375053	0.00139067	0.000701572	0.000653381	0.00084058	0.000965385	0.00118512	0.000386995	0.000495981	0.00107649	0.00124603	0.00175405	0.00197284	0.00368839	0.000411152	0.00173593	0.00190467	0.0011732	0.00194715	0.000580548	151	0.00084047	92	0.00159004
Otu000244	Bacteria	Verrucomicrobia	Verruco-5	R76-B128	NA	NA	NA	0.0003145	0.00049599	0.000193507	0.00258853	0.000883189	0.000489757	0.000290306	0.00139751	0.000187467	0.000138774	0.000653026	0.000205591	0.000405253	0.00179617	0.00220172	0.00150606	0.00177919	0.00090698	0.00105207	0.00156657	0.00221304	0.00102807	0.000562375	0.00213472	185	0.000634107	93	0.00152245
Otu000074	Bacteria	Gemmatimonadetes	Gemm-2	NA	NA	NA	NA	0.000713672	0.00199001	0.00158434	0.0019293	0.00159095	0.00223716	0.000743908	0.0017484	0.00120947	0.00205144	0.00141489	0.00189869	0.00127624	0.000653152	0.000254045	0.000453633	0.00191232	0.00189861	0.00322271	0.00142141	0.00312608	0.00136672	0.00189877	0.000477743	96	0.00156834	94	0.00151684
Otu000137	Bacteria	Proteobacteria	Gammaproteobacteria	Thiotrichales	Piscirickettsiaceae	NA	NA	0.00110075	0.000532282	0.000695414	0.000955578	0.000483939	0.000822309	0.000864869	0.00217794	0.000616829	0.000536995	0.000489769	0.000532118	0.000562515	0.00176593	0.00106457	0.000913314	0.00196074	0.00047163	0.00124555	0.00131858	0.00145722	0.00181423	0.00192296	0.00264875	156	0.000797792	95	0.00150759
Otu000718	Bacteria	Proteobacteria	Epsilonproteobacteria	Campylobacterales	Helicobacteraceae	Sulfurimonas	NA	0	0	0	0	0	0	6.04803e-06	7.86477e-05	0	0	0	0	0	9.67633e-05	0.000145169	0.000139114	0.00969475	0.000260001	5.44172e-05	0.00203231	0.000695356	7.25694e-05	7.25646e-05	0.00330791	1732	6.51506e-06	96	0.00150645
Otu000967	Bacteria	Planctomycetes	Phycisphaerae	MSBL9	NA	NA	NA	0	0	0	0	0	0	0	1.81495e-05	0	0	0	0	0	0.00392496	0.00352034	0.00217744	0.000829077	0.000731631	0.000779979	0.000683486	0.000725588	0.00110064	0.0013364	0.000743827	2593	1.39611e-06	97	0.00150485
Otu000180	Bacteria	Proteobacteria	Deltaproteobacteria	Myxococcales	Haliangiaceae	NA	NA	0.00270954	0.00123997	0.000362825	0.000647132	0.000350856	0.000816262	0.00073786	0.00181495	0.000852675	0.000229279	0.00104605	0.00048979	0.000453641	0.00143935	0.000840768	0.00182663	0.000756457	0.00293257	0.00154182	0.000858893	0.00206188	0.000798263	0.0025579	0.000761969	142	0.00090391	98	0.00148877
Otu000173	Bacteria	Proteobacteria	Gammaproteobacteria	Thiotrichales	Piscirickettsiaceae	NA	NA	0.000641095	0.00104037	0.000405155	0.000302398	0.000508136	0.000864633	0.000387074	0.000502136	0.00167511	0.00112829	0.00123349	0.000713521	0.00101616	0.000260051	0.000254045	0.000423391	0.0020031	0.00120931	0.00349479	0.00149399	0.00340422	0.000768026	0.00140896	0.000780111	154	0.000801352	99	0.00140909
Otu214680	Bacteria	Proteobacteria	Deltaproteobacteria	NB1-j	JTB38	NA	NA	0	0	0	0	0	0	0	0	0	0	0	0	0	0	0.001615	0.00161493	0.000695941	0.00273908	0	0.00142141	0.00162653	0.00402155	0	0.00175374	2851	0	100	0.00140802
Otu000356	Bacteria	Proteobacteria	Gammaproteobacteria	Thiotrichales	Piscirickettsiaceae	NA	NA	0.00015725	7.86325e-05	0.000169318	0.000120959	8.46894e-05	0.00103393	0.000193537	7.25979e-05	0.00036284	0.000241346	6.04653e-05	0.000181404	0.000362913	0.00179617	0.0006956	0.000877023	0.00173077	0.00168094	0.00107625	0.00134883	0.00123955	0.00145139	0.00148153	0.00166908	365	0.000239991	101	0.00136792
Otu000055	Bacteria	Proteobacteria	Gammaproteobacteria	Thiotrichales	Piscirickettsiaceae	NA	NA	0.0026793	0.00341144	0.00205601	0.00483837	0.00208094	0.00871284	0.00247365	0.000756228	0.00393077	0.00220228	0.00247908	0.00447462	0.00279443	0.0016994	0.000441555	0.000629037	0.00150686	0.00211629	0.00364595	0.001246	0.00108234	0.000882927	0.00119732	0.000562406	45	0.00329923	102	0.00136455
Otu147471	Bacteria	Proteobacteria	Gammaproteobacteria	NA	NA	NA	NA	0	0	0	0	0	0	0	0	0	0	0	0	0	0.00134259	0	0	0.00171867	0	0.00226738	0.00376824	0.00226142	0	0.00157223	0.00188678	2852	0	103	0.00134703
Otu000276	Bacteria	Proteobacteria	Deltaproteobacteria	Desulfobacterales	Desulfobacteraceae	Desulfococcus	NA	2.41923e-05	0	0	0	0	0	0.000241921	0.00243808	0	0	0	0	0	0.000979728	0.00142749	0.000175405	0.00482317	0.000411164	0.00076184	0.00306056	0.00174746	0.000302372	0.000562375	0.000477743	410	0.000208015	104	0.00133903
Otu000828	Bacteria	Bacteroidetes	NA	NA	NA	NA	NA	0	0	0	0	0	0	0	1.20997e-05	0	0	0	0	0	0.00176593	0.00270981	0.00115525	0.00159764	0.00116698	0.000399059	0.00142141	0.00110048	0.000610792	0.000586563	0.00221334	2720	9.30743e-07	105	0.00133884
Otu000067	Bacteria	Proteobacteria	Gammaproteobacteria	Thiotrichales	Piscirickettsiaceae	NA	NA	0.00315104	0.00432479	0.00526701	0.000707611	0.00274636	0.0120384	0.00432434	0.00266192	0.0055696	0.00513464	0.00520002	0.00484953	0.00445173	0.00173569	0.000217753	0.000840733	0.00138583	0.000949306	0.00426268	0.00139721	0.00156606	0.000320515	0.00110056	0.000876869	31	0.00464823	106	0.00133211
Otu000727	Bacteria	Bacteroidetes	NA	NA	NA	NA	NA	0	0	0	0	0	0	0	1.20997e-05	0	0	0	0	0	0.0011793	0.00150008	0.000453633	0.00357048	0.000520002	0.00076184	0.00193553	0.00195304	0.00152396	0.000260023	0.000580548	2721	9.30743e-07	107	0.0012944
Otu000264	Bacteria	Bacteroidetes	NA	NA	NA	NA	NA	0.000332644	0.000423406	0.0001028	0.000181439	0.000205674	0.000120928	0.000665284	0.00102847	6.65207e-05	7.84375e-05	0.000102791	6.65147e-05	0.000139117	0.00081644	0.000477847	0.00112501	0.000708044	0.000840468	0.00185623	0.00131858	0.00206188	0.00204404	0.00103404	0.00188678	338	0.00027031	108	0.00128812
Otu000721	Bacteria	Proteobacteria	Deltaproteobacteria	Desulfobacterales	Desulfobacteraceae	Desulfococcus	NA	0	0	0	0	0	0	0	7.86477e-05	0	0	0	0	0	0.000459626	0.000217753	0.000314519	0.00354022	0.000126977	0.0002479	0.00474811	0.00314422	0.000320515	0.00032654	0.000677306	1786	6.04983e-06	109	0.00128397
Otu000109	Bacteria	Proteobacteria	Gammaproteobacteria	[Marinicellales]	[Marinicellaceae]	NA	NA	0.00256438	0.00149402	0.00205601	0.000550364	0.00114331	0.000731613	0.00252808	0.00146406	0.000834533	0.000796443	0.00147535	0.00128797	0.00174803	0.0013063	0.000840768	0.00101614	0.00131321	0.0025214	0.00135438	0.000979864	0.00163862	0.00056846	0.0016448	0.000695448	104	0.00143647	110	0.00126176
Otu147369	Bacteria	Proteobacteria	Gammaproteobacteria	NA	NA	NA	NA	0.0010826	0.000483892	3.02354e-05	0.000223775	0.00015728	0.000278134	0.000937445	0.00129466	0.000133041	0	0.000211629	0.000145123	0	0.000653152	0.000550431	0.000629037	0.00125269	0.000368839	0.00143299	0.00239522	0.0018442	0.00253993	0.00047167	0.00140299	264	0.000382909	111	0.00123101
Otu000596	Bacteria	Bacteroidetes	Flavobacteriia	Flavobacteriales	NA	NA	NA	0.000308452	0.000441552	0.000120942	0.000550364	0.000272216	0.000556268	0.000374978	0.00124021	0.000126994	0.000211178	0.000513955	0.000120936	0.000223796	0.000749915	0.00113715	0.00206857	0.000647527	0.00112466	0.000338596	0.00110084	0.00192281	0.00140906	0.000894963	0.00211658	261	0.000389373	112	0.00122824
Otu000092	Bacteria	Bacteroidetes	Flavobacteriia	Flavobacteriales	Flavobacteriaceae	NA	NA	0.00462073	0.00581276	0.00309006	0.0011854	0.00328474	0.00331947	0.00278814	0.00151851	0.00252174	0.00237123	0.00345257	0.00204382	0.00341743	0.00104625	0.00120974	0.00224397	0.00137373	0.00170512	0.00170507	0.00041735	0.00086466	0.000393084	0.00197134	0.000429364	48	0.00303281	113	0.00121452
Otu000406	Bacteria	Bacteroidetes	NA	NA	NA	NA	NA	0.000393125	0.000381065	0.000260025	0.000102815	0.000284314	0.000296273	0.000284258	0.000308541	0.000247941	0.000223245	0.00031442	0.000217684	0.000459689	0.000689438	0.000405262	0.00122783	0.00107114	0.000864654	0.00144508	0.00110084	0.00238235	0.00126392	0.00096148	0.00145742	320	0.000290261	114	0.00116995
Otu000750	Bacteria	Bacteroidetes	Flavobacteriia	Flavobacteriales	Cryomorphaceae	NA	NA	0.000411269	0.000187508	1.20942e-05	0.000538268	7.25909e-05	0.000193484	0.000719716	0.00108897	0.000133041	7.84375e-05	7.86049e-05	9.07019e-05	1.81456e-05	0.00127607	0.00165129	0.00130041	0.000756457	0.000538142	0.00031441	0.00178432	0.000556285	0.00246736	0.000659128	0.00134252	326	0.000278679	115	0.00114967
Otu000426	Bacteria	Bacteroidetes	Cytophagia	Cytophagales	Flammeovirgaceae	NA	NA	0.00150597	0.00062906	0.00039306	0.000852762	0.00024197	0.000465572	0.000949541	0.000623132	0.000368888	0.000386154	0.000513955	0.000272106	0.000429447	0.00081644	0.000332678	0.00133066	0.000919852	0.00122745	0.00103997	0.00180852	0.00122141	0.00104621	0.00209228	0.000743827	194	0.000587047	116	0.00114357
Otu147572	Bacteria	Proteobacteria	Gammaproteobacteria	NA	NA	NA	NA	0.000120961	0.000411309	0.00024793	0.000102815	4.83939e-05	0.000308366	3.62882e-05	0.000151246	0.00056845	0.000331851	0.00045349	0.000175357	0.000284282	0.000586627	0.000804476	0.000629037	0.00241461	0.00045349	0.000284179	0.000834699	0.00162653	0.000786168	0.000260023	0.0036889	359	0.000249288	117	0.00112443
Otu000881	Bacteria	Proteobacteria	Zetaproteobacteria	Mariprofundales	Mariprofundaceae	Mariprofundus	NA	0	0	0	0	0	0	0	0	0	0	0	0	0	0.000882965	0.000768184	0.000562505	0.00129505	8.46515e-05	0.000163251	0.00244966	0.00422655	0.00110064	0.000114894	0.000695448	2853	0	118	0.00112216
Otu000140	Bacteria	Proteobacteria	Alphaproteobacteria	Rhodobacterales	Rhodobacteraceae	Octadecabacter	NA	0.00232246	0.00116134	0.000423296	0.000139103	0.000883189	0.00151764	0.000985829	0.000514235	0.000634971	0.000325817	0.00125163	0.000247918	0.000641146	0.00173569	0.00087706	0.00119154	0.000871439	0.00426885	0.000217669	0.000344767	0.00111257	0.000205613	0.00124569	0.000247942	150	0.000849891	119	0.00111989
Otu000096	Bacteria	Bacteroidetes	Flavobacteriia	Flavobacteriales	Flavobacteriaceae	NA	NA	0.00523763	0.00215332	0.00137873	0.00163295	0.00393806	0.00123346	0.00281234	0.00104662	0.00148765	0.000868846	0.00308978	0.00137867	0.00197183	0.000979728	0.000731892	0.00171776	0.00095011	0.00194094	0.0014995	0.000465738	0.00190467	0.000495891	0.0013364	0.000199563	69	0.00217153	120	0.00111111
Otu215346	Bacteria	Proteobacteria	Deltaproteobacteria	NB1-j	NB1-i	NA	NA	0	0	0	0	0.000338757	0	0	0	0	4.82692e-05	0	0	2.41942e-05	0	0	0.00140324	0	0.00129396	0.00110648	0	0	0.00326562	0.00340449	0.00130623	992	3.16324e-05	121	0.00107091
Otu000216	Bacteria	Proteobacteria	Alphaproteobacteria	NA	NA	NA	NA	0.00177813	0.00186299	0.00152386	0.000453597	0.00216563	0.00153578	0.000671332	0.000556584	0.0019412	0.00119466	0.0026242	0.00110656	0.00229845	0.000913203	0.0006956	0.00136695	0.00137373	0.00232792	0.000834396	0.00171174	0.000604657	0.000622887	0.000913104	0.000399127	101	0.00151638	122	0.00106939
Otu196099	Bacteria	Proteobacteria	Deltaproteobacteria	NB1-j	JTB38	NA	NA	0.000181442	0	0	0	0	1.20928e-05	0.000193537	0.000320641	0	0	4.83723e-05	0	0	0.000556389	0.000217753	0.000629037	0.000496236	0.000151163	0.000477662	0.00188715	0.00123955	0.00211661	0.00225555	0.0015058	756	5.81604e-05	123	0.00104844
Otu000136	Bacteria	Proteobacteria	Gammaproteobacteria	Alteromonadales	HTCC2188	HTCC	NA	0.00153621	0.00182065	0.00110662	0.000955578	0.000592826	0.00110044	0.000858821	0.00197224	0.00111271	0.000856779	0.000882794	0.000846551	0.0014456	0.00052615	0.000991985	0.00122783	0.00108325	0.00228559	0.000931138	0.00100406	0.00113071	0.00100388	0.000659128	0.000495885	128	0.0011606	124	0.00103087
Otu000699	Bacteria	Bacteroidetes	Saprospirae	[Saprospirales]	Saprospiraceae	NA	NA	0.000756009	0.00085286	0.000374919	0.000508029	0.000229871	0.000332551	0.000659236	0.000471886	0.00029632	0.000241346	0.000483723	0.000102795	0.000877039	0.000586627	0.000840768	0.00101614	0.000453874	0.00125163	0.000912999	0.000931476	0.00131815	0.00108854	0.000985669	0.00155418	226	0.000475891	125	0.00099455
Otu000114	Bacteria	Planctomycetes	BD7-11	NA	NA	NA	NA	0.00107051	0.00053833	0.000713556	0.00101606	0.000586776	0.000102789	0.000852773	0.000889324	0.000792201	0.00042839	0.000520002	0.000653053	0.000786311	0.000326576	0.000586723	0.000526214	0.000587011	0.00151163	0.00175949	0.00105245	0.00204374	0.000985734	0.000749834	0.000792206	171	0.000688467	126	0.000992873
Otu000066	Bacteria	Proteobacteria	Gammaproteobacteria	HTCC2188	HTCC2089	NA	NA	0.00240713	0.00430059	0.00650666	0.01059	0.0079608	0.0104603	0.00191118	0.00663061	0.00430571	0.00604572	0.00544793	0.00449277	0.00615137	0.000556389	0.000405262	0.000314519	0.000871439	0.000538142	0.00143299	0.00127019	0.000961405	0.00213475	0.00175969	0.000659164	21	0.00593928	127	0.000991267
Otu000692	Bacteria	Proteobacteria	Alphaproteobacteria	NA	NA	NA	NA	0.000175394	0.000145168	6.04708e-05	0.000102815	8.46894e-05	0.000253948	6.04803e-05	0.000562634	7.86154e-05	2.41346e-05	8.46515e-05	0.000133029	9.07282e-05	0.000489864	0.000145169	0.000314519	0.000816974	0.00105814	0.000598589	0.0014456	0.00237026	0.000931307	0.00119732	0.00130623	483	0.000142828	128	0.000970361
Otu000186	Bacteria	Planctomycetes	Planctomycetia	Pirellulales	Pirellulaceae	NA	NA	0.00226803	0.000828666	0.000997769	0.00165109	0.00110096	0.00105207	0.00192327	0.0018573	0.00126994	0.000977452	0.000622793	0.00171729	0.00130044	0.0013063	0.000217753	0.000453633	0.0014766	0.00122745	0.0014995	0.000731874	0.00107024	0.000882927	0.000725646	0.000925248	114	0.00135131	129	0.000956107
Otu002461	Bacteria	Proteobacteria	Deltaproteobacteria	Desulfobacterales	Desulfobacteraceae	NA	NA	6.04807e-06	0	0	0	0	0	5.44323e-05	7.86477e-05	0	0	0	0	0	0.000586627	0.00344775	0.00165122	0.0011014	0.000864654	0	0.000810505	0.000199537	0.000175376	0.00063494	0.000973627	1468	1.07022e-05	130	0.000949604
Otu147413	Bacteria	Proteobacteria	Gammaproteobacteria	NA	NA	NA	NA	0	0	0	0	0	0	0	0	0	0	0	0	0	0.000423339	0.000290337	0.000423391	0.00140398	0.000175349	0	0.00180852	0.00157815	0.0027274	0.000423293	0.00119133	2854	0	131	0.000949554
Otu000107	Bacteria	Proteobacteria	Gammaproteobacteria	[Marinicellales]	[Marinicellaceae]	NA	NA	0.00258857	0.00237712	0.000985674	0.000598748	0.000568629	0.00186229	0.0018507	0.00229893	0.00103409	0.000911082	0.0017414	0.00082841	0.000768165	0.00107649	0.000290337	0.000598795	0.000647527	0.00211629	0.000586496	0.00117342	0.0010521	0.0011732	0.0012215	0.000477743	106	0.00141645	132	0.000946719
Otu000031	Bacteria	Proteobacteria	Alphaproteobacteria	Rhodospirillales	NA	NA	NA	0.003145	0.00904879	0.00711742	0.0151259	0.00773093	0.00835611	0.00255832	0.0036299	0.00513419	0.00752397	0.0121838	0.00679055	0.00610298	0.000749915	0.0006956	0.000350809	0.00108325	0.000755817	0.00143299	0.00139721	0.000683262	0.0011732	0.00171131	0.0003447	16	0.00726522	133	0.000943461
Otu000119	Bacteria	Bacteroidetes	Saprospirae	[Saprospirales]	Saprospiraceae	NA	NA	0.00235875	0.00151821	0.00103405	0.00122774	0.00071381	0.00181996	0.00182651	0.00131281	0.000979669	0.000790409	0.00108233	0.000731662	0.00190529	0.000749915	0.000441555	0.00165122	0.00113166	0.000671165	0.00129997	0.000931476	0.000931172	0.000683362	0.00110056	0.000592643	116	0.00133086	134	0.000925882
Otu002303	Bacteria	Proteobacteria	Gammaproteobacteria	Thiotrichales	Piscirickettsiaceae	NA	NA	0.00606017	0.000604866	0.000520049	0.000108863	0.000229871	0.000628824	0.00463884	0.0016153	0.00120947	0.00024738	0.000217675	0.00104609	0.00100406	0.00127607	0.000108876	0.000102823	0.00165815	0	0.00293853	0.0014456	0.00061675	0.0011732	0.000495858	0.000278179	109	0.00139473	135	0.00091764
Otu000154	Bacteria	Proteobacteria	NA	NA	NA	NA	NA	0.00224988	0.001367	0.000598661	0.00139103	0.000471841	0.000671149	0.00205028	0.00222029	0.00120947	0.000675769	0.000780003	0.00114889	0.00111293	0.000229813	0.000254045	0.0003871	0.000587011	0.000755817	0.00203762	0.00159077	0.00174746	0.00142115	0.000683316	0.000380985	124	0.00122671	136	0.000915917
Otu000166	Bacteria	Proteobacteria	Gammaproteobacteria	Thiotrichales	Piscirickettsiaceae	NA	NA	1.81442e-05	2.41946e-05	4.23296e-05	3.02398e-05	1.20985e-05	4.83711e-05	2.41921e-05	6.04983e-06	4.23314e-05	8.44712e-05	1.81396e-05	3.62807e-05	4.83884e-05	0.000882965	0.000332678	0.000247986	0.0020031	0.000235815	0.00175949	0.00129439	0.00170513	0.000278183	0.00100986	0.000296321	963	3.34793e-05	137	0.000913265
Otu000103	Bacteria	Proteobacteria	Gammaproteobacteria	[Marinicellales]	[Marinicellaceae]	NA	NA	0.00371956	0.00252229	0.00292074	0.00195954	0.00191156	0.00267855	0.0030845	0.00154876	0.00267292	0.00133947	0.00246094	0.00267873	0.00274604	0.000459626	0.000290337	0.000701619	0.000992472	0.0018321	0.00262412	0.000538321	0.00116094	0.000187471	0.00112475	4.8379e-05	62	0.00248028	138	0.000905467
Otu000095	Bacteria	Proteobacteria	Deltaproteobacteria	NA	NA	NA	NA	0.000864874	0.00154241	0.00130617	0.00115516	0.000774303	0.00182601	0.000562467	0.00071388	0.00108852	0.00110416	0.00102791	0.00102795	0.00158472	0.000913203	0.000405262	0.000840733	0.000465978	0.00114279	0.00113067	0.00139721	0.00149955	0.000786168	0.000822398	0.000544264	130	0.00112143	139	0.000904385
Otu000365	Bacteria	Proteobacteria	Alphaproteobacteria	NA	NA	NA	NA	0.000804393	0.000949639	0.000278166	0.00127612	0.000387151	0.000532082	0.000580611	0.000810677	0.00054426	0.000392188	0.000483723	0.000592585	0.000508078	0.000459626	0.000217753	0.000629037	0.000756457	0.00133628	0.000900906	0.000610903	0.00234002	0.000405179	0.00152386	0.000647069	186	0.000626129	140	0.000893372
Otu000079	Bacteria	Proteobacteria	Gammaproteobacteria	Thiotrichales	Piscirickettsiaceae	NA	NA	0.00471749	0.00543774	0.00628897	0.00168133	0.00365979	0.00351295	0.00490496	0.00222029	0.0046625	0.00541219	0.00321676	0.00484953	0.00607879	0.000356815	0.000145169	0.000139114	0.00165815	0.000235815	0.00295062	0.00154238	0.00153583	0.000665219	0.000260023	0.000199563	34	0.00435718	141	0.000880791
Otu000087	Bacteria	Proteobacteria	Alphaproteobacteria	NA	NA	NA	NA	0.00315104	0.00597002	0.00148154	0.00244338	0.00162725	0.00386969	0.00550371	0.00510605	0.0036405	0.00111019	0.006107	0.00242476	0.000973816	0.000393101	0.000108876	0.000453633	0.00182155	0.000278141	0.00109439	0.00188715	0.000882799	0.00137882	0.00114894	0.0002298	44	0.00333915	142	0.000879745
Otu000239	Bacteria	Proteobacteria	Gammaproteobacteria	Thiotrichales	Piscirickettsiaceae	NA	NA	0.00174789	0.00190533	0.00200763	0.00375578	0.00168774	0.0028539	0.00168135	0.0017363	0.0019291	0.00171959	0.0021828	0.00162659	0.00162101	0.000852726	0.000254045	0.0003871	0.00173077	0.000175349	0.00128183	0.000883088	0.00063489	0.00206218	0.000725646	0.000580548	75	0.002035	143	0.000869834
Otu147296	Bacteria	Proteobacteria	Gammaproteobacteria	NA	NA	NA	NA	0.00232246	0.00191138	0.000913109	0.00156037	0.00372028	0.000598592	0	0.00234128	0.00156626	0	0.00458932	0.00082841	0.00075002	0.000393101	0.000254045	0.000979847	0.000919852	0.00159629	0.000804165	0.00095567	0.00182606	0.000229803	0.000846586	0.000628927	89	0.00162319	144	0.000857668
Otu000897	Bacteria	Bacteroidetes	Rhodothermi	[Rhodothermales]	Rhodothermaceae	NA	NA	0.000193538	0.000338725	0.000356778	7.86235e-05	0.000326659	0.000199531	0.000247969	0.000254093	0.00036284	0.000187043	0.000175349	0.000459556	0.000296379	0.000689438	0.00135491	0.000526214	0.0014645	0.000302327	0.00144508	0.000780262	0.00160839	0.000683362	0.000447481	0.0001149	344	0.000267468	145	0.000856078
Otu000313	Bacteria	Proteobacteria	Gammaproteobacteria	Thiotrichales	Piscirickettsiaceae	NA	NA	0.000840682	0.000102827	0.000175365	0.000610844	0.00015728	0.00237623	0.000241921	0.000635232	0.000338651	0.00024738	0.000126977	0.000199544	0.000610903	0.000653152	0.000586723	0.000350809	0.000816974	0.000604653	0.000671145	0.00151818	0.00136048	0.00116111	0.000683316	0.000943391	214	0.000512603	146	0.000849994
Otu000172	Bacteria	Proteobacteria	Gammaproteobacteria	Alteromonadales	Moritellaceae	Moritella	NA	0.00253414	0.00219566	0.00245512	0.00198978	0.00461557	0.00103998	0.00198375	0.00220819	0.00206819	0.00171959	0.00438374	0.00104609	0.00182061	0.000356815	0.000514139	0.00136695	0.000847232	0.00125163	0.00159624	0.000441544	0.000604657	0.000217708	0.0016448	0.000362843	66	0.00231234	147	0.000836777
Otu196117	Bacteria	Proteobacteria	Deltaproteobacteria	NB1-j	JTB38	NA	NA	0.00184466	0	0	0.00179624	0.000598875	0.00138462	0.00105236	0.00209324	0	0	0.00160838	0	0	0.000689438	0.000405262	0.0003871	0.000302583	0.000260001	0.000900906	0.00119761	0.00143908	0.00232222	0	0.00120948	155	0.000798337	148	0.000828517
Otu147442	Bacteria	Proteobacteria	Gammaproteobacteria	NA	NA	NA	NA	0.000163298	3.02433e-05	0.00047772	0.000151199	0.000423447	1.81392e-05	0.000175393	0.000108897	0.000187467	0.000947284	4.23257e-05	0.000707474	0.000139117	0.000489864	0.00157871	0.00358067	0	0.00237024	4.23245e-05	0	0	0	0.000937292	0	333	0.00027477	149	0.0008181
Otu195622	Bacteria	Proteobacteria	Deltaproteobacteria	NB1-j	JTB38	NA	NA	0.000399173	0.000241946	0	0.000120959	0	0.000296273	0.000387074	0.00114947	0	0	0.000374885	0	0	0.00268518	0	0	0	0	0.000985555	0	0	0	0.00497672	0	380	0.000228444	150	0.000786132
Otu196068	Bacteria	Proteobacteria	Deltaproteobacteria	NB1-j	JTB38	NA	NA	0.000429413	0.000604866	0.000114895	0.000477789	0.000302462	0.000610685	0.000254017	0.000423488	0.000211657	0.000283582	0.000459537	0.000253965	0.000320573	0.000489864	0.000332678	0.000737909	0.000556752	0.000840468	0.000423245	0.00105245	0.00139071	0.00108854	0.000985669	0.000725685	270	0.000365148	151	0.000783997
Otu001732	Bacteria	Proteobacteria	Alphaproteobacteria	Rhodobacterales	Rhodobacteraceae	NA	NA	9.07211e-05	6.04866e-05	0	0	5.44432e-05	3.02319e-05	6.04803e-06	0.000235943	9.07101e-05	4.22356e-05	5.44188e-05	4.83743e-05	7.86311e-05	0.000556389	0.000840768	0.00140324	0.000405461	0.00206791	0.000411152	0.000441544	0.000574424	0.000435416	0.00129407	0.000151184	748	6.09418e-05	152	0.000780142
Otu001571	Bacteria	Bacteroidetes	NA	NA	NA	NA	NA	0	0	0	0	0	0	0	1.81495e-05	0	0	0	0	0	0.00140912	0.000840768	0.000489923	0.00171867	0.000217675	0.000108834	0.0018569	0.00086466	0.000495891	0.000260023	0.000199563	2594	1.39611e-06	153	0.000769275
Otu000208	Bacteria	Proteobacteria	Gammaproteobacteria	Alteromonadales	HTCC2188	HTCC	NA	0.00135477	0.00130651	0.000429343	0.0010463	0.000411348	0.000562314	0.000483843	0.00203274	0.00118528	0.000301683	0.000846515	0.00047165	0.000623	0.000719677	0.000290337	0.000877023	0.00108325	0.00144512	0.000683238	0.000465738	0.000991638	0.000495891	0.00110056	0.000278179	149	0.000850407	154	0.000766423
Otu000347	Bacteria	Verrucomicrobia	Verrucomicrobiae	Verrucomicrobiales	Verrucomicrobiaceae	Verrucomicrobium	NA	0.00034474	0.000429455	0.000151177	0.000108863	0.000114936	0.000247902	0.000260065	0.000435587	7.86154e-05	6.63702e-05	0.000447444	0.000126983	0.000102825	0.000749915	0.0006956	0.000629037	0.000738302	0.00151163	0.000399059	0.000610903	0.000943265	0.000755931	0.00114894	0.0001149	388	0.000224228	155	0.000754317
Otu000130	Bacteria	Proteobacteria	Gammaproteobacteria	Vibrionales	Pseudoalteromonadaceae	Pseudoalteromonas	NA	0.00114309	0.00818383	0.00143921	0.000223775	0.00173613	0.00056836	0.000592707	0.00412598	0.00356793	0.000784375	0.00494606	0.000792129	0.000610903	0.000229813	0.000290337	0.000175405	0.000193653	0.00196512	0.00143299	0.000586709	0.00134839	0.000580555	0.000774022	0.000495885	68	0.00220881	156	0.000733897
Otu145269	Bacteria	Proteobacteria	Gammaproteobacteria	NA	NA	NA	NA	0	0	0	0	0	0	0	0	0	0	0	0	0	0.00264889	0.00113715	0	0	0	0	0	0	0.000713599	0.00356776	0	2855	0	157	0.0007334
Otu001893	Bacteria	Proteobacteria	Deltaproteobacteria	Sva0485	NA	NA	NA	0	0	0	0	0	0	2.41921e-05	9.67972e-05	0	0	0	0	0	0.00251584	0.000659307	0.000139114	0.000587011	0.000973492	0.000453476	0.000731874	0.000556285	0	0.00136059	6.65211e-05	1549	9.30687e-06	158	0.000731228
Otu000060	Bacteria	Acidobacteria	RB25	NA	NA	NA	NA	0.00213497	0.00204445	0.00171132	0.00203816	0.00312746	0.0017595	0.00228616	0.00101032	0.00217099	0.00173166	0.00158419	0.00234011	0.00191739	0.000423339	0.000254045	0.000350809	0.000465978	0.00114279	0.00114881	0.000731874	0.00107024	0.00102807	0.00124569	0.000163279	78	0.00198898	159	0.000729539
Otu000158	Bacteria	Planctomycetes	Planctomycetia	Pirellulales	Pirellulaceae	Planctomycete	LF1	0.00100398	0.000949639	0.000592614	0.000689467	0.00064122	0.00111858	0.00128218	0.00209324	0.000774059	0.000826611	0.000846515	0.000786083	0.000719777	0.000749915	0.000332678	0.000278228	0.00135557	0.000580467	0.00031441	0.00070768	0.000574424	0.00139091	0.00117313	0.000532169	140	0.000947998	160	0.000726326
Otu000873	Bacteria	Planctomycetes	vadinHA49	p04_C01	NA	NA	NA	1.20961e-05	0	0	0	0	0	0	7.86477e-05	0	0	0	2.41872e-05	0	0.00160264	0.00165129	0.000737909	0.000919852	0.000326513	0.000356735	0.000465738	0.000187444	0.000393084	0.000350729	0.000925248	1569	8.84085e-06	161	0.000719744
Otu000065	Bacteria	Gemmatimonadetes	Gemm-1	NA	NA	NA	NA	0.00202006	0.00183274	0.00330171	0.00419124	0.0035872	0.00336784	0.00325384	0.00291602	0.00234032	0.00233502	0.00203768	0.00428717	0.00321783	0.000393101	0.000254045	0	0.000798819	0.00105814	0.00166879	0.000562515	0.000526052	0.00140906	0.000701457	0.000495885	50	0.00297605	162	0.00071526
Otu000061	Bacteria	Planctomycetes	OM190	CL500-15	NA	NA	NA	0.00198982	0.00182669	0.00162062	0.000520125	0.00156675	0.000931144	0.00177812	0.00144591	0.00128808	0.00139377	0.00149954	0.00195311	0.00156052	0.000489864	0.000332678	0.000840733	0.000847232	0.0014028	0.00121532	0.000562515	0.000725588	0.000405179	0.000749834	0.000278179	102	0.00149032	163	0.000713629
Otu000803	Bacteria	Bacteroidetes	Bacteroidia	Bacteroidales	SB-1	NA	NA	0	0	0	0	0	0	0	0	0	0	0	0	0	0.000423339	0.00110086	0.000562505	0.00321343	6.65119e-05	6.65099e-05	0.00114922	0.000495819	0.000205613	0.000374917	0.000163279	2856	0	164	0.000711092
Otu000150	Bacteria	Proteobacteria	Gammaproteobacteria	Alteromonadales	Colwelliaceae	Colwellia	NA	0.00119147	0.00187508	0.00343474	0.00035683	0.00131873	0.00135439	0.0015362	0.00101032	0.0018263	0.00229279	0.00754003	0.000919112	0.000471787	0.000489864	0.000217753	0.000665328	0.000242066	0.000882794	0.0029748	0.000610903	0.000526052	0.000290278	0.00032654	0.000532169	80	0.00193291	165	0.000705323
Otu000091	Bacteria	Bacteroidetes	NA	NA	NA	NA	NA	0.00154831	0.00240736	0.000798215	0.000701563	0.00394411	0.0019288	0.00111284	0.000792527	0.000755917	0.00232899	0.00201954	0.00100981	0.00108874	0.000882965	0.000332678	0.000737909	0.000344944	0.000713491	0.00162647	0.000465738	0.000973498	0.000350752	0.00096148	0.0003447	95	0.00157206	166	0.000703148
Otu000281	Bacteria	Proteobacteria	Gammaproteobacteria	[Marinicellales]	[Marinicellaceae]	NA	NA	0.000798345	0.000550428	0.000798215	0.000284254	0.000689613	0.000266041	0.000925349	0.00133096	0.000423314	0.000603366	0.000931166	0.000344667	0.000471787	0.000749915	0.000550431	0.000840733	0.000465978	0.00101582	0.00038092	0.000610903	0.000266049	0.00090107	0.00108242	0.000647069	182	0.0006475	167	0.000682846
Otu001448	Bacteria	Bacteroidetes	Cytophagia	Cytophagales	NA	NA	NA	1.81442e-05	0.000278238	8.46592e-05	0.000344734	7.25909e-05	0.000405108	1.20961e-05	0.000266192	9.67574e-05	7.84375e-05	0.00015721	0.000217684	6.04855e-05	0.000423339	0.000108876	0.000665328	0.000133136	0.00116698	0.000259993	0.000241942	0.00226142	0.000393084	0.00129407	0.000544264	452	0.000160949	168	0.00068113
Otu000124	Bacteria	Verrucomicrobia	Verrucomicrobiae	Verrucomicrobiales	Verrucomicrobiaceae	Persicirhabdus	NA	0.00418526	0.00151821	0.00160852	0.000925338	0.00187526	0.000695335	0.0027579	0.000913524	0.000616829	0.000639568	0.00359769	0.000786083	0.000381058	0.000296338	0.000659307	0.000913314	0.000617269	0.00144512	0.000707423	0.000731874	0.000913032	0.000435416	0.000423293	0.0002298	94	0.00157697	169	0.000670199
Otu000231	Bacteria	Bacteroidetes	NA	NA	NA	NA	NA	0.000635047	0.000217752	0.000199554	9.07194e-05	9.67879e-05	0.000235809	0.00042941	0.000241993	0.00020561	0.000108606	0.000217675	0.000145123	0.000151214	0.000133049	0.000290337	0.000665328	0.000786715	0.000302327	0.00107625	0.00102825	0.00117908	0.00056846	0.000495858	0.000840585	379	0.000228869	170	0.000669659
Otu001519	Bacteria	Gemmatimonadetes	Gemm-2	NA	NA	NA	NA	0	0	0	0	0	0	1.20961e-05	0.000108897	0	0	0	0	0	0.000653152	0.000217753	0.000278228	0.00211203	0.000193489	9.67416e-05	0.00163916	0.00128792	0.000247945	0.000211647	0.000411222	1548	9.30715e-06	171	0.000668116
Otu003908	Bacteria	Bacteroidetes	Flavobacteriia	Flavobacteriales	Flavobacteriaceae	NA	NA	0	0	0	0	0	0	1.20961e-05	4.83986e-05	0	0	0	0	0	0.000356815	0.0006956	0.000979847	0.00205151	0.00120931	9.67416e-05	0.000562515	0.000326515	4.23321e-05	0.000870775	0.000133042	1934	4.65344e-06	172	0.000665909
Otu001306	Bacteria	Bacteroidetes	NA	NA	NA	NA	NA	0	0	0	0	0	0	0	1.81495e-05	0	0	0	0	0	0.000356815	0.00087706	0.0003871	0.001991	8.46515e-05	0.000139066	0.00191134	0.00086466	0.000320515	9.67527e-05	0.0002298	2595	1.39611e-06	173	0.000659887
Otu147346	Bacteria	Proteobacteria	Gammaproteobacteria	NA	NA	NA	NA	0.000435461	0.00013307	0	4.23357e-05	3.02462e-05	0.000139067	0.000229825	0.000417438	4.83787e-05	0	9.0698e-05	4.23275e-05	0	0.000653152	0	0.000979847	0.000647527	0.000864654	0.000229761	0.00151818	0.000695356	0.000913165	0.000302352	0.000399127	522	0.000123758	174	0.00065483
Otu000115	Bacteria	Proteobacteria	Alphaproteobacteria	Rhodobacterales	Rhodobacteraceae	Phaeobacter	NA	0.00110075	0.00150612	0.00137873	0.00198978	0.00242575	0.00149346	0.000749956	0.000417438	0.000786154	0.00187043	0.00228559	0.000568398	0.00134883	0.000689438	0.00087706	0.000840733	0.000556752	0.00152977	0.000151159	0.00041735	0.000526052	0.00026004	0.0012215	0.000133042	111	0.00137857	175	0.000654809
Otu001899	Bacteria	Bacteroidetes	Bacteroidia	Bacteroidales	SB-1	NA	NA	0	0	0	0	0	0	0	1.20997e-05	0	0	0	0	0	0.000423339	0.000405262	0.000247986	0.00339498	8.46515e-05	0.000193483	0.00095567	0.000247909	0.000622887	0.000187458	0.000429364	2722	9.30743e-07	176	0.000653908
Otu000101	Bacteria	Planctomycetes	Planctomycetia	Pirellulales	Pirellulaceae	NA	NA	0.000792297	0.00254648	0.000919157	0.00198978	0.00169379	0.00151764	0.000405218	0.00148826	0.00131227	0.00184026	0.0022735	0.000937252	0.000834699	0.000556389	0.000804476	0.000350809	0.000526494	0.00120931	0.000217669	0.000931476	0.000544191	0.000550318	0.00112475	0.0003447	105	0.00142697	177	0.000650962
Otu000254	Bacteria	Proteobacteria	Deltaproteobacteria	Myxococcales	Haliangiaceae	NA	NA	0.000102817	0.000260092	0.000157224	0.00023587	0.000151231	0.000459525	0.000247969	0.000405338	0.000151183	0.00013274	0.000187443	0.000145123	0.000229845	0.000979728	0.000108876	0.00101614	6.05166e-05	0.00155396	0.000368827	0.000296379	0.0011428	0.00026004	0.000774022	0.000592643	394	0.000220492	178	0.000650357
Otu000293	Bacteria	Bacteroidetes	NA	NA	NA	NA	NA	0.000284259	0.000241946	0.000169318	0.000151199	0.000254068	3.02319e-05	0.000417314	0.000538435	0.000175373	5.43029e-05	0.000114884	0.000139076	0.000217748	0.000229813	0.000441555	0.000949604	0.000574907	0.000646979	0.000544172	0.000489932	0.000973498	0.000943402	0.000749834	0.000562406	400	0.000214473	179	0.000646009
Otu147227	Bacteria	Proteobacteria	Gammaproteobacteria	NA	NA	NA	NA	0.000580615	0.000798423	0.000689367	0.000689467	0.000998125	0.00119114	0.000592707	0.00113737	0.00047774	0.000597332	0.00191675	0.000604679	0.00131858	0.00140912	0.000659307	0.00175405	0.000151291	0	0.000338596	0.00095567	0.000822334	0.000205613	0	0.000725685	143	0.000891715	180	0.000638333
Otu000212	Bacteria	Bacteroidetes	Cytophagia	Cytophagales	Flammeovirgaceae	NA	NA	0.00214706	0.000356871	0.00103405	0.000780187	0.000816648	0.00056836	0.00223172	0.000756228	0.000755917	0.000410289	0.000544188	0.00158426	0.00154843	0.000356815	0	0.000139114	0.00143424	8.46515e-05	0.00223715	0.000296379	0.00117908	0.00102807	7.25646e-05	0.000151184	135	0.00104109	181	0.000634477
Otu001026	Bacteria	Bacteroidetes	Flavobacteriia	Flavobacteriales	Flavobacteriaceae	Maribacter	polysiphoniae	0.000628999	0.000798423	7.86121e-05	0.000120959	0.000193576	0.000393015	0.000526179	0.000417438	9.67574e-05	0.000156875	0.000701398	0.000114889	0.000175408	0.000296338	0.000217753	0.000629037	0.00131321	0.00125163	0.000423245	0.000169359	0.000991638	0.000175376	0.0013364	0.000151184	289	0.000338656	182	0.000632288
Otu000135	Bacteria	Actinobacteria	Acidimicrobiia	Acidimicrobiales	C111	NA	NA	0.00145154	0.00245575	0.00100382	0.0020684	0.00157885	0.00256971	0.00194142	0.00110107	0.00145741	0.00147825	0.000876747	0.000949346	0.000919379	0.000459626	0.000768184	0.000877023	0.000574907	0.000604653	0.000229761	0.00041735	0.000513959	0.000955497	0.000659128	0.000876869	100	0.00152705	183	0.000630632
Otu004083	Bacteria	Bacteroidetes	NA	NA	NA	NA	NA	5.44326e-05	1.20973e-05	0	0	0	1.20928e-05	7.86244e-05	0.000108897	0	0	0	0	0	0.000489864	0.000623015	0.000526214	0.00105299	0.000429304	0.000653006	0.000465738	0.000356748	0.00110064	0.000187458	0.000943391	1166	2.04726e-05	184	0.00062076
Otu001248	Bacteria	Proteobacteria	Deltaproteobacteria	Desulfarculales	Desulfarculaceae	NA	NA	0	0	0	0	0	0	0	2.41993e-05	0	0	0	0	0	0	0.000332678	0.000175405	0.00214229	6.65119e-05	0.000151159	0.00286096	0.000447446	0.000423321	0	0.000199563	2443	1.86149e-06	185	0.000618121
Otu147374	Bacteria	Proteobacteria	Gammaproteobacteria	NA	NA	NA	NA	0.000991883	0.000598817	0.000677273	0.000465693	0.000895288	0.00104603	0.000943493	0.000532385	0.00105828	0.000826611	0.000876747	0.000544211	0.00101616	0.000689438	0.00036897	0.000350809	0.000526494	0.00112466	0.000737655	0.000344767	0.000755821	0.000423321	0.000913104	0.000544264	153	0.000805605	186	0.0006163
Otu001203	Bacteria	Proteobacteria	Deltaproteobacteria	NA	NA	NA	NA	0.000133058	1.20973e-05	0	0	0	0	0.000689476	0.000641282	0	0	2.41861e-05	0	0	0.000423339	0	0.000175405	0.00244487	8.46515e-05	0.000586496	0.000145165	0.00107024	0.000870833	0.000235835	0.000695448	546	0.000115392	187	0.000612026
Otu000202	Bacteria	Proteobacteria	Gammaproteobacteria	Alteromonadales	NA	NA	NA	0.000114913	0.0011311	0.00014513	0.000362878	0.000701712	0.00078603	4.83843e-05	0.000290392	0.00102805	0.000730072	0.000120931	0.000556305	0.000211699	0.000459626	0.000108876	0.000102823	0.000919852	0.000175349	0.000368827	0.000320573	0.000513959	0.000145139	0.00100986	0.00246128	224	0.000479046	188	0.000598742
Otu000090	Bacteria	Proteobacteria	Alphaproteobacteria	Rhodobacterales	Rhodobacteraceae	NA	NA	0.00257648	0.00280053	0.00379152	0.00165109	0.00308511	0.00126974	0.00154225	0.000514235	0.00331394	0.00322801	0.00276327	0.00171124	0.00355654	0.000133049	0	0.000526214	0.000635424	0.000671165	0.00117299	0.000272185	0.00133025	0.000350752	0.0012215	0.000181421	63	0.00244646	189	0.00059045
Otu002493	Bacteria	Proteobacteria	Gammaproteobacteria	Chromatiales	Ectothiorhodospiraceae	NA	NA	0.000979787	0.000441552	9.67533e-05	4.83837e-05	3.02462e-05	0.000175345	0.000320546	0.000774378	0.000151183	0.000187043	0.000302327	0.000108842	4.83884e-05	0.000423339	0.000405262	0.000737909	0.000617269	0.000562328	0.000598589	0.000834699	0.000447446	0.000955497	0.000374917	0.000514027	323	0.000281906	190	0.000588298
Otu196196	Bacteria	Proteobacteria	Deltaproteobacteria	NB1-j	JTB38	NA	NA	0.000641095	0.000768179	0	0	0	0	0.000441506	0.000871175	0	0	0.000846515	0.00101586	0	0.000459626	0	0	0.000211808	0.000108838	0.000725562	0.000635097	0.000755821	0.00143929	0.00108242	0.00102805	277	0.000352641	191	0.000586047
Otu000433	Bacteria	Acidobacteria	RB25	NA	NA	NA	NA	0.0010826	0.000393163	0.000260025	0.000139103	0.000266167	0.000241856	0.000743908	0.000290392	0.000429361	0.000144808	0.000495816	0.000284199	0.000368961	0.000229813	0.00102828	0.00112501	0.000405461	0.000260001	0.000489754	0.000465738	0.000852566	0.000665219	0.000701457	0.000217706	256	0.000395412	192	0.000585546
Otu002252	Bacteria	Proteobacteria	Deltaproteobacteria	Desulfobacterales	Desulfobulbaceae	NA	NA	0	0	0	0	0	0	0	1.20997e-05	0	0	0	0	0	0.000133049	0.00205051	0.00168147	0.000816974	0	0.000272086	0.000514126	0.000308375	0.000362847	0.000211647	8.46633e-05	2723	9.30743e-07	193	0.000585067
Otu000262	Bacteria	Planctomycetes	C6	MVS-107	NA	NA	NA	0.000284259	0.000199606	0.000133036	0.000550364	0.000217773	0.000332551	0.000187489	0.000290392	0.00018142	0.000187043	0.000151163	0.000193497	0.000229845	0.000459626	0.00102828	0.000598795	0.000332841	0.000386978	0.000628821	0.000368961	0.000604657	0.000786168	0.00032654	0.000895012	362	0.000241418	194	0.000583334
Otu000700	Bacteria	Bacteroidetes	Cytophagia	Cytophagales	NA	NA	NA	0.000108865	0.000145168	0.000114895	7.86235e-05	7.86401e-05	9.06958e-05	6.04803e-05	0.000193594	0.000120947	6.63702e-05	0.000120931	0.000108842	7.86311e-05	0.000423339	0.000108876	0.000247986	0.000393358	0.000520002	0.000616728	0.000756068	0.00151769	0.000320515	0.000610752	0.000876869	569	0.000105129	195	0.000581107
Otu003687	Bacteria	Proteobacteria	Epsilonproteobacteria	Campylobacterales	Helicobacteraceae	NA	NA	0	0	0	0	0	0	0	0	0	0	0	0	0	0.000193527	0.000405262	0.000701619	0.00226332	0.00178977	0	0.000217748	0.000187444	0.000133044	0.000350729	9.6758e-05	2857	0	196	0.000576293
Otu001163	Bacteria	Planctomycetes	Phycisphaerae	MSBL9	NA	NA	NA	0	0	0	0	0	0	0	1.20997e-05	0	0	0	0	0	0.000786202	0.000955693	0.000701619	0.000901697	0.000193489	9.67416e-05	0.000465738	0.00104001	0.000423321	0.000302352	0.000465648	2724	9.30743e-07	197	0.000575683
Otu196253	Bacteria	Proteobacteria	Deltaproteobacteria	NB1-j	NB1-i	NA	NA	0.00148178	0.00253439	0.00151177	0.00396746	0.00272216	0.00261204	0.0012217	0.00240783	0.00152393	0.00140584	0.00352513	0.002068	0.000949622	0.000356815	0.000108876	0.000278228	0.000453874	0.000260001	0.00131206	0.000834699	0.000544191	0.000695457	0.000447481	0.00102805	72	0.00214859	198	0.000574521
Otu001856	Bacteria	Bacteroidetes	NA	NA	NA	NA	NA	0	0	0	0	0	0	0	0	0	0	0	0	0	0.000852726	0.00120974	0.000423391	0.000677786	0.000217675	4.23245e-05	0.000979864	0.000604657	0.000362847	0.000211647	0.000725685	2858	0	199	0.000573485
Otu003688	Bacteria	Proteobacteria	Epsilonproteobacteria	Campylobacterales	Helicobacteraceae	NA	NA	0	0	1.20942e-05	0	0	0	2.41921e-05	1.20997e-05	0	0	0	0	0	0.000163288	0.000405262	0.000913314	0.00155528	0.000302327	0.000284179	0.00070768	0.000852566	0.000320515	0.000284211	0.000477743	2103	3.722e-06	200	0.000569669
Otu000427	Bacteria	Verrucomicrobia	Verrucomicrobiae	Verrucomicrobiales	Verrucomicrobiaceae	Persicirhabdus	NA	0.00034474	0.000254044	0.000157224	0.000762043	0.000102837	0.000465572	0.000883013	0.000647331	7.86154e-05	0.000144808	0.000483723	0.000145123	9.67767e-05	0.000556389	0.000768184	0.000737909	0.000363099	0.00112466	0.000302318	0.000465738	0.000665123	0.000205613	0.000187458	0.000876869	278	0.000351219	201	0.000568487
Otu000227	Bacteria	Verrucomicrobia	Verrucomicrobiae	Verrucomicrobiales	Verrucomicrobiaceae	NA	NA	0.000568519	0.000356871	0.000695414	0.00107654	0.000465792	0.0012516	0.00070762	0.000471886	0.000532166	0.00056113	0.000477676	0.000526071	0.000405253	0.000459626	0.000217753	0.000489923	0.000393358	0.00129396	0.000465569	0.000465738	0.00040512	0.000495891	0.00110056	0.000362843	188	0.00062281	202	0.000559122
Otu147581	Bacteria	Proteobacteria	Gammaproteobacteria	NA	NA	NA	NA	0.000453605	0	0.00058052	0.00130636	0	0	0.000405218	0.000659431	0	0	0	0	0.000477835	0	0	0.000562505	0	0.000731631	0.000749748	0.00117342	0.00260003	0.000290278	0	0	315	0.00029869	203	0.000555237
Otu000529	Bacteria	Bacteroidetes	Rhodothermi	[Rhodothermales]	Rhodothermaceae	NA	NA	0.000133058	0.000411309	0.000520049	0.000163295	0.000308511	0.00036883	0.000296354	0.000266192	0.000175373	0.000410289	0.000199536	0.000272106	0.000677437	0.000393101	0.000477847	0.000423391	0.000587011	0.000538142	0.000653006	0.00041735	0.000665123	0.000798263	0.000538187	0.000592643	302	0.000323257	204	0.000553097
Otu196135	Bacteria	Proteobacteria	Deltaproteobacteria	NB1-j	NB1-i	NA	NA	0	0	0	0	0	0.00370039	0	0	0	0	0.00386978	0	0	0	0	0	0.00352812	0	0	0	0	0	0	0.00249757	195	0.000582321	205	0.000547789
Otu001693	Bacteria	Bacteroidetes	NA	NA	NA	NA	NA	0	0	0	0	0	0	0	0	0	0	0	0	0	9.67633e-05	0.0013912	0.000598795	0.000859335	0.000217675	0.000302318	0.00070768	0.00065303	0.00056846	0.000114894	0.000514027	2859	0	206	0.000547652
Otu001252	Bacteria	Planctomycetes	Phycisphaerae	MSBL9	NA	NA	NA	2.41923e-05	0	0	6.04796e-05	5.44432e-05	0	4.83843e-05	0.000417438	0	0	0	8.46551e-05	0	0.00127607	0.000804476	0.000453633	0.00105299	0.000126977	0.000326503	0.000562515	0.000247909	0.000465654	0.00016327	0.000514027	781	5.30456e-05	207	0.000544911
Otu000616	Bacteria	Proteobacteria	Alphaproteobacteria	NA	NA	NA	NA	2.41923e-05	0.000417357	1.20942e-05	0.000447549	1.81477e-05	0.000235809	4.23362e-05	0.00223844	7.25681e-05	4.22356e-05	0.000181396	0.000102795	4.83884e-05	0.000356815	0	0.000278228	0.000151291	0.000344652	6.65099e-05	0.000858893	0.000713495	0.000725694	0.00032654	0.00209844	314	0.000298716	208	0.000538233
Otu000035	Bacteria	Proteobacteria	Alphaproteobacteria	Rhodospirillales	Rhodospirillaceae	NA	NA	0.00122776	0.00319369	0.00478929	0.00684629	0.00347831	0.0127276	0.000671332	0.00137331	0.00238265	0.00592505	0.00293862	0.00325317	0.0041493	0.00094949	0.000217753	0.000139114	0.00018155	0.000604653	0.00178972	0.000344767	7.86054e-05	0.000405179	0.00110056	9.6758e-05	38	0.00407357	209	0.000537105
Otu000693	Bacteria	Proteobacteria	Deltaproteobacteria	NA	NA	NA	NA	0.000477798	0.000241946	0.00029026	0.000223775	0.000211723	0.000610685	0.000350786	0.000278292	0.000302367	4.22356e-05	9.67445e-05	0.000133029	0.000350816	0.000459626	0.000290337	0.000737909	0.000102878	0.00155396	0.00031441	0.000169359	0.000326515	0.000320515	0.00131221	0.000151184	328	0.000277727	210	0.000521718
Otu001054	Bacteria	Bacteroidetes	Cytophagia	Cytophagales	Flammeovirgaceae	Roseivirga	NA	0.000302404	0.000550428	0.00018746	0.000175391	0.000229871	0.000465572	0.000266113	0.000538435	0.000211657	0.000138774	0.000362792	0.000193497	0.000229845	0.000423339	0.000108876	0.0003871	0.000193653	0.000580467	0.000259993	0.000979864	0.00133025	0.000405179	0.000302352	0.000761969	317	0.000296326	211	0.000521185
Otu145088	Bacteria	Proteobacteria	Gammaproteobacteria	NA	NA	NA	NA	0	0	0	0	0	0	0.000423362	0	0	0	0	0	0	0	0	0.00298188	0	0.00152977	0	0.000659291	0	0	0	0.000544264	973	3.25663e-05	212	0.000519564
Otu000086	Bacteria	Actinobacteria	Acidimicrobiia	Acidimicrobiales	koll13	NA	NA	0.000381028	0.000937542	0.00342265	0.00422148	0.00405904	0.00256971	0.000937445	0.000314591	0.00222542	0.00261861	0.00148745	0.00247918	0.00564934	0.000852726	0.000550431	0.000175405	0.000242066	0.000713491	5.44172e-05	0.00041735	0.000368841	0.000810358	0.00103404	0.000362843	64	0.00240796	213	0.000507452
Otu000385	Bacteria	Proteobacteria	Alphaproteobacteria	Rhodobacterales	Rhodobacteraceae	NA	NA	0.000550374	0.000961736	0.000235836	0.000193535	0.000356905	0.00115486	0.000350786	1.81495e-05	0.000465645	0.000241346	0.000991632	0.000253965	0.000181456	0.000852726	0.000804476	0.000949604	0.000284428	0.00136047	0.000193483	0.000145165	0.000187444	0	0.000659128	4.8379e-05	230	0.000458171	214	0.000498664
Otu000887	Bacteria	Proteobacteria	Alphaproteobacteria	Rhizobiales	Phyllobacteriaceae	NA	NA	0.000405221	0.000247995	0.000169318	0.000175391	0.000139133	0.00021767	0.000423362	0.000411388	0.00018142	0.000187043	0.000199536	9.07019e-05	0.000181456	0.000193527	0.000550431	0.000526214	0.000151291	0.00116698	0.00031441	0.000514126	0.000386981	0.000423321	0.00108242	0.0001149	374	0.000233049	215	0.000493146
Otu147487	Bacteria	Proteobacteria	Gammaproteobacteria	NA	NA	NA	NA	0	0	0	0	0	0.00935376	0	0	0.0018263	0	0	0	0	0	0	0	0.00259011	0	0	0	0.00279956	0	0	0	147	0.000860004	216	0.00048997
Otu214869	Bacteria	Proteobacteria	Deltaproteobacteria	NB1-j	NB1-i	NA	NA	6.65288e-05	3.02433e-05	0	0	0	0	0	0.00035089	0	0	0	0	0	0.00192922	0	0	0.000889594	0	0	0.00127019	0.00128792	0	0	0	946	3.44355e-05	217	0.000488811
Otu000583	Bacteria	Actinobacteria	Acidimicrobiia	Acidimicrobiales	NA	NA	NA	0.000163298	0.000907298	0.000169318	4.83837e-05	0.000199625	0.000405108	0.000260065	9.07474e-05	0.000719633	0.00124897	0.000399071	0.000175357	0.000229845	0.000423339	0.000254045	0.000489923	0.000211808	0.00144512	0.000193483	0.000241942	0.000139071	0.000320515	0.00145734	0.000163279	262	0.000385901	218	0.000485442
Otu147360	Bacteria	Proteobacteria	Gammaproteobacteria	NA	NA	NA	NA	0.00228617	0.00113715	0.000417249	0	0.00107072	0.000332551	0.00131242	0.000508185	0.00056845	0	0.00230978	0.00033862	0.000514126	0.000586627	0.000586723	0	0.000363099	0.00133628	0	0	0.00145722	0.00033261	0.00063494	0	152	0.000830417	219	0.000481592
Otu000312	Bacteria	Acidobacteria	Solibacteres	Solibacterales	PAUC26f	NA	NA	0.000338692	0.00101013	0.000308401	0.000768091	0.00055653	0.000828355	0.000175393	0.000471886	0.000641018	0.000319784	0.000459537	0.000695381	0.000538321	0.000163288	0.000145169	0.000350809	0.000484133	0.000689305	0.00076184	0.000834699	0.000356748	0.000320515	0.000749834	0.000380985	202	0.00054704	220	0.00047612
Otu196131	Bacteria	Proteobacteria	Deltaproteobacteria	NB1-j	JTB38	NA	NA	0	0.00128836	0.000713556	0	0	0.000616732	0	0	0.001022	0.00049476	0.00117303	0	0.00110084	0.000356815	0.00106457	0.000949604	0	0.00126977	0	0	0	0	0.00152386	0	219	0.000493021	221	0.000469511
Otu001104	Bacteria	Proteobacteria	Alphaproteobacteria	Rhizobiales	Hyphomicrobiaceae	NA	NA	0.000163298	0.000508087	0.000356778	0.000139103	0.000145182	0.000314412	7.86244e-05	0.000169395	0.000465645	0.000536995	0.000308373	0.000157217	0.000495981	0.000296338	0.000477847	0.000423391	0.000405461	0.000429304	8.46489e-05	0.000731874	0.000713495	0.000477748	0.000725646	0.000314464	318	0.000295315	222	0.000461838
Otu147299	Bacteria	Proteobacteria	Gammaproteobacteria	NA	NA	NA	NA	0	0	0	0	0	0	0	0.00390214	0.00651298	0	0	0.00588957	0.00496586	0	0	0	0.0011135	0	0.00165065	0.000780262	0.000417213	0.000810358	0	0.000199563	88	0.0016362	223	0.00045196
Otu000148	Archaea	Crenarchaeota	Thaumarchaeota	Cenarchaeales	Cenarchaeaceae	Nitrosopumilus	NA	0.000223779	0.000344773	0.000205601	4.23357e-05	9.67879e-05	0.000126974	0.000102817	0.000471886	0.000199562	0.000645601	0.000114884	0.000145123	0.000229845	0	0	0	0.000102878	0	0.00450453	9.67767e-05	0.000120931	0.000133044	0	0	386	0.000226921	224	0.000450742
Otu196206	Bacteria	Proteobacteria	Deltaproteobacteria	NB1-j	JTB38	NA	NA	0	0.000417357	0.00018746	0.000241918	0.000114936	0.000447433	0	0	0.000187467	0.000144808	0.000320466	0.000175357	0.000114922	0.000356815	0	0	0.000617269	0	0	0.00112503	0.00110048	0.00056846	0.000822398	0.000332606	431	0.000180933	225	0.00044755
Otu002307	Bacteria	Proteobacteria	Deltaproteobacteria	Desulfobacterales	Desulfobulbaceae	NA	NA	0	0	0	0	0	0	0	7.86477e-05	0	0	0	0	0	0.00052615	0.000217753	0.000350809	0.000587011	0.00126977	0.000120927	0.000320573	0.000792101	0.000187471	0.000350729	9.6758e-05	1787	6.04983e-06	226	0.000438187
Otu195909	Bacteria	Proteobacteria	Deltaproteobacteria	NB1-j	JTB38	NA	NA	0.000441509	0.000683498	0.000441437	0	0.000217773	0.000471618	0.000266113	0	0	0.000271515	0	0	0	9.67633e-05	0	0.000979847	0.00025417	0.00101582	0.000912999	0	0.000513959	0.000435416	0.00047167	0	398	0.000214882	227	0.000425513
Otu196276	Bacteria	Proteobacteria	Deltaproteobacteria	NB1-j	JTB38	NA	NA	0.000441509	0.000961736	0.000314448	0.00124588	0.000568629	0.00160229	0.000217729	0.000738079	0.000374935	0.00031375	0.00100372	0.000405135	0.000326621	0.00081644	0	0.000350809	0.000193653	0.000689305	0.000326503	0.000193553	0.000247909	0.000495891	0.00079821	0.000562406	180	0.000654959	228	0.000424971
Otu196062	Bacteria	Proteobacteria	Deltaproteobacteria	NB1-j	JTB38	NA	NA	0.000550374	0.000762131	0.00039306	0.000973722	0.000459742	0.000634871	0.000411266	0.00120392	0.000580545	0.000307716	0.000683258	0.000586539	0.000502029	0.000133049	0.000477847	0.0003871	0.000163395	0.000495816	0.000465569	0.000731874	0.00040512	0.000520081	0.000610752	0.000247942	189	0.000619167	229	0.000421686
Otu145207	Bacteria	Proteobacteria	Gammaproteobacteria	NA	NA	NA	NA	0	0	0	0	0	0	0	0	0	0	0	0	0	0	0	0	0	0.00189861	0	0	0	0	0.00272117	0	2860	0	230	0.00041998
Otu147225	Bacteria	Proteobacteria	Gammaproteobacteria	NA	NA	NA	NA	0.000229827	0.000187508	0.000235836	0	7.86401e-05	0	0	0	0.000229799	0	0.000199536	6.65147e-05	0.000229845	0	0	0.000629037	0.00025417	0.00090698	0.000120927	0.000931476	0.000755821	0.00056846	0	0.000429364	553	0.000112116	231	0.00041784
Otu000064	Bacteria	Proteobacteria	Alphaproteobacteria	Rhodospirillales	NA	NA	NA	0.00200191	0.00366549	0.00297516	0.00365297	0.0028008	0.0028418	0.00113098	0.0016032	0.00274549	0.0038193	0.0026121	0.00273315	0.00246781	0.000193527	0.000145169	0.000102823	0.000242066	0.000520002	0.00133624	0.000659291	0.000526052	0.00026004	0.000495858	9.6758e-05	57	0.00269617	232	0.000416166
Otu000686	Bacteria	Bacteroidetes	NA	NA	NA	NA	NA	0.000387076	0.000102827	8.46592e-05	0.000175391	8.46894e-05	9.06958e-05	0.000120961	0.000187545	6.04734e-05	6.63702e-05	8.46515e-05	1.81404e-05	0.000157262	0.000193527	0.000441555	0.000314519	0.000332841	0.00047163	0.000205576	0.000344767	0.000574424	0.00056846	0.000822398	0.000278179	519	0.000124672	233	0.000413443
Otu000185	Bacteria	Proteobacteria	Alphaproteobacteria	NA	NA	NA	NA	0.000943499	0.00071979	0.000266072	0.000272158	0.000314561	0.000193484	0.00116122	0.00113737	0.000374935	0.000295649	0.000272094	0.000695381	0.000266136	0	0.000108876	0	0.000405461	0.000175349	0.00135438	0.000562515	0.00123955	0.000495891	7.25646e-05	0.000133042	210	0.000531719	234	0.000413421
Otu000317	Bacteria	Acidobacteria	NA	NA	NA	NA	NA	0.000780201	0.000737936	0.000701462	0.000580604	0.000852943	0.000199531	0.000828581	0.000617082	0.000834533	0.00038012	0.00090698	0.00108238	0.000381058	0.000260051	0.000477847	0.000598795	0.000163395	0.000538142	0.00076184	0.000241942	0.000169304	0.000538223	0.000586563	0.000181421	172	0.000683339	235	0.000410684
Otu000375	Bacteria	Bacteroidetes	Flavobacteriia	Flavobacteriales	Flavobacteriaceae	Ulvibacter	NA	0.00141525	0.000520184	0.000223742	4.23357e-05	0.000762204	4.23247e-05	0.00042941	0.000229893	0.000193515	0.000301683	0.000550235	0.000139076	0.00029033	0.000193527	0.000332678	0.00101614	0.000332841	0.000882794	6.65099e-05	0.000320573	0.000296282	0.000133044	0.000725646	0.000199563	257	0.000395399	236	0.000409054
Otu147216	Bacteria	Proteobacteria	Gammaproteobacteria	NA	NA	NA	NA	0.000622951	0	0	0	0	1.81392e-05	0.000175393	0	0	0	0.00015721	0	0	0.000489864	0.000405262	0.000562505	0.000314686	0.000731631	0	0.000320573	0.000544191	0	0.00112475	0	661	7.48995e-05	237	0.000408497
Otu000184	Bacteria	Gemmatimonadetes	Gemm-2	NA	NA	NA	NA	0.00065924	0.000411309	0.000205601	0.000834619	0.000350856	0.000429294	0.000762052	0.000986122	0.000417266	0.000283582	0.000278141	0.000399088	0.000235893	9.67633e-05	0.000145169	0.000175405	0.000587011	0.000671165	0.000707423	0.00041735	0.00065303	0.000290278	0.000423293	0.000247942	222	0.000481005	238	0.000401348
Otu000054	Bacteria	Verrucomicrobia	Verrucomicrobiae	Verrucomicrobiales	Verrucomicrobiaceae	Rubritalea	NA	0.0123078	0.00402236	0.00569635	0.00250386	0.00369609	0.00244274	0.0123259	0.000750178	0.00145136	0.00807907	0.00870701	0.00149356	0.000780262	0.000163288	0.000919401	0.000526214	0.000465978	0.000991632	0.000465569	0.000193553	0.000169304	6.04745e-05	0.00032654	0.0001149	30	0.00494281	239	0.000399714
Otu000230	Bacteria	Actinobacteria	Acidimicrobiia	Acidimicrobiales	koll13	NA	NA	0.000465701	0.000459698	0.000302354	0.000133055	0.000502087	0.000278134	0.00250993	0.00145801	0.000417266	0.000283582	0.000411164	0.00122145	0.000314524	0.000423339	0.000217753	0.000139114	0.000901697	0.000126977	0.000900906	0.000296379	0.000308375	0.00059265	0.00032654	0.0001149	177	0.000673612	240	0.00039533
Otu147245	Bacteria	Proteobacteria	Gammaproteobacteria	NA	NA	NA	NA	0	0	0.00172342	0	0	0.000538129	0	0	0.00106433	0.000814544	0	0	0	0	0	0.000175405	0	0	0	0	0.0036219	0	0	0.000532169	305	0.000318494	241	0.000393588
Otu196431	Bacteria	Proteobacteria	Deltaproteobacteria	NB1-j	JTB38	NA	NA	0	0.000483892	0	0	0	0.00116091	0	0.000544484	0	0	0.000568374	0	0	0.000393101	0.000181461	0.000175405	0.000284428	0.000278141	0	0.000810505	0.000544191	0.000737789	0.000374917	0.000514027	403	0.000212127	242	0.00039036
Otu001070	Bacteria	Bacteroidetes	Cytophagia	Cytophagales	Flammeovirgaceae	NA	NA	0.000308452	0.000641157	0.000399107	0.000556412	0.00039925	0.000628824	0.000108865	0.00035694	0.000483787	0.000440457	0.00047163	0.000290246	0.000254039	0.000229813	0.000181461	0.000979847	0.000284428	0.000798143	0.000259993	0.000145165	0.000247909	4.23321e-05	0.000725646	0.000332606	252	0.000410705	243	0.000384304
Otu000192	Bacteria	Proteobacteria	Gammaproteobacteria	Thiotrichales	Piscirickettsiaceae	NA	NA	0.00159064	0.00160894	0.00151177	0.000393117	0.000919485	0.000864633	0.00126404	0.000986122	0.00206214	0.000905048	0.000997678	0.00175357	0.00202626	0.000326576	0.000145169	0.0003871	0.000484133	0.000646979	0.00109439	0.000272185	0.000296282	0.000114902	0.000374917	6.65211e-05	118	0.00129873	244	0.00038265
Otu000043	Bacteria	Verrucomicrobia	Verrucomicrobiae	Verrucomicrobiales	Verrucomicrobiaceae	NA	NA	0.00395544	0.00835924	0.00461392	0.0141764	0.0169016	0.00666312	0.00275186	0.00675766	0.00663998	0.00291426	0.0295131	0.00676031	0.00512917	0.000296338	0.000441555	0.000562505	0.000332841	0.00112466	5.44172e-05	0.000193553	4.83726e-05	0.00056846	0.000302352	0.000266085	12	0.00885662	245	0.000381012
Otu000643	Bacteria	Bacteroidetes	Flavobacteriia	Flavobacteriales	Cryomorphaceae	NA	NA	0.000193538	0.000362919	0.000169318	0	0.000181477	0.000519989	0.000181441	9.07474e-05	6.65207e-05	0.00038012	0.000145117	6.65147e-05	0.000381058	9.67633e-05	0	0.000598795	0.000121033	0.000429304	0.000477662	0.000683486	0.000773961	0.000175376	0.00016327	0.000647069	406	0.000210674	246	0.000378793
Otu014422	Bacteria	Verrucomicrobia	Verruco-5	NA	NA	NA	NA	0	0	0	0	0	0	0	3.02491e-05	0	0	0	0	0	0.000423339	0.00117345	0.000247986	0.000617269	0.000193489	0.000108834	0	0.00061675	8.46643e-05	0.000302352	0.000380985	2334	2.32686e-06	247	0.000377192
Otu125826	Bacteria	Proteobacteria	Gammaproteobacteria	NA	NA	NA	NA	0	0	0	0	0	0	0	0	0	0	0	0	0	0	0	0	0	0.00351304	0	0	0	0	0.00063494	0	2861	0	248	0.000377089
Otu000174	Bacteria	Proteobacteria	Deltaproteobacteria	Myxococcales	Nannocystaceae	Plesiocystis	NA	0.000211682	0.00133675	0.00033259	0.000211679	0.000181477	0.000477665	0.000205633	0.000308541	0.000447503	0.000349952	0.00125163	0.000453509	0.000465738	0.000229813	0	0.000314519	4.23616e-05	0.000882794	0.000489754	0.000368961	0.00040512	4.23321e-05	0.000538187	0.000810348	223	0.000479566	249	0.000374926
Otu000463	Bacteria	Bacteroidetes	Saprospirae	[Saprospirales]	Saprospiraceae	NA	NA	0.00018749	0.000526233	0.000205601	6.04796e-05	7.86401e-05	0.000120928	7.25764e-05	0.000139146	0.000126994	0.000277548	0.000320466	7.86083e-05	0.000120971	0.000193527	0.000108876	0.000139114	0.000272325	0.000562328	0.000338596	0.000465738	0.000792101	0.00026004	0.00079821	0.000181421	435	0.000178129	250	0.000373843
Otu000415	Bacteria	Proteobacteria	Deltaproteobacteria	Myxococcales	Haliangiaceae	NA	NA	4.23365e-05	7.25839e-05	0.000199554	7.25755e-05	0.000193576	0.000320459	3.02402e-05	0.000284342	7.25681e-05	8.44712e-05	6.65119e-05	6.65147e-05	0.000205651	0.000163288	0.000181461	0.000489923	0.000102878	0.000798143	0.000175344	0.000145165	0.00086466	0.000229803	0.000447481	0.000514027	505	0.000131645	251	0.000373834
Otu001325	Bacteria	Bacteroidetes	NA	NA	NA	NA	NA	0.000544326	0.000459698	9.07062e-05	3.02398e-05	0.000102837	9.06958e-05	0.000350786	0.000205694	0.000157231	4.22356e-05	0.000229768	0.000175357	0.000284282	0.000229813	0.000181461	0.000350809	0.000756457	0.000429304	0.000338596	0.000272185	0.000574424	0.000278183	0.00032654	0.000314464	401	0.000212604	252	0.000368385
Otu000062	Bacteria	Proteobacteria	Gammaproteobacteria	Alteromonadales	Colwelliaceae	Colwellia	NA	0.00276397	0.00352032	0.0013485	0.00360458	0.0039925	0.000822309	0.000622947	0.00243808	0.00182025	0.00479676	0.0080298	0.00099772	0.000145165	0.000163288	0.000108876	0.000102823	0.00025417	0.000386978	0.000967416	0.000296379	0.000604657	0.000520081	0.000114894	0.000532169	58	0.00268484	253	0.000368339
Otu003367	Bacteria	Bacteroidetes	NA	NA	NA	NA	NA	0	0	0	0	0	0	0	2.41993e-05	0	0	0	0	0	9.67633e-05	0.000659307	0.000175405	0.000931955	0	0.000193483	0.000586709	0.000338608	0.000495891	0	0.000495885	2444	1.86149e-06	254	0.000361273
Otu147354	Bacteria	Proteobacteria	Gammaproteobacteria	NA	NA	NA	NA	0.00181442	0.00258882	0.000713556	0.00290302	0.000943682	0.00139672	0.000520131	0.00204484	0.00105224	0.000965385	0.00169908	0.00081027	0.000187505	0	0	0.000247986	0.000574907	6.65119e-05	0.0002479	0.000731874	0.000743728	0.000840595	0.00016327	0.0003447	113	0.0013569	255	0.000360134
Otu000392	Bacteria	Bacteroidetes	Flavobacteriia	Flavobacteriales	NA	NA	NA	0.000108865	0.000163314	4.83767e-05	7.86235e-05	0.000169379	9.67422e-05	6.04803e-05	0.000217794	4.23314e-05	3.62019e-05	8.46515e-05	0.000157217	2.41942e-05	0.000260051	0.000181461	0.000211695	0.000453874	0.000689305	0.000399059	0.000320573	0.000435353	0.000393084	0.000350729	0.000217706	589	9.909e-05	256	0.000355717
Otu000326	Bacteria	Proteobacteria	Alphaproteobacteria	Rhodospirillales	Rhodospirillaceae	NA	NA	0.000296355	0.000822617	3.62825e-05	0.000374974	0.000314561	0.000253948	0.000592707	0.00143381	0.000302367	0.00018101	0.000495816	0.000653053	0.000120971	0.000229813	0	0.000175405	0.000332841	0.000235815	0.000876721	0.000883088	0.000526052	0.000133044	0.000139082	0.000332606	232	0.00045219	257	0.000351315
Otu150861	Bacteria	Proteobacteria	Gammaproteobacteria	NA	NA	NA	NA	0	0	0	0	0	0	0	0	0	0	0	0	0	0	0	0	0	0.000235815	8.46489e-05	0.000562515	0.000368841	0.00102807	0.00149967	0	2862	0	258	0.000343596
Otu147189	Bacteria	Proteobacteria	Gammaproteobacteria	NA	NA	NA	NA	3.02404e-05	0.000120973	4.23296e-05	0	9.07386e-05	8.46494e-05	9.07205e-05	0.000635232	0	0.000114639	0	6.65147e-05	7.86311e-05	0	0	0	0	8.46515e-05	8.46489e-05	0.000393155	0.00110048	0.000175376	0.000260023	0.00165093	570	0.000104205	259	0.000340842
Otu145255	Bacteria	Proteobacteria	Gammaproteobacteria	NA	NA	NA	NA	0.000127009	0	0	0.000332638	0.000120985	0	0.000120961	0	9.07101e-05	0	0	8.46551e-05	0.000139117	0	0.000145169	0.000526214	0	0.000175349	0.000151159	0.000169359	0.00100373	0.000247945	0.000260023	0.00105829	649	7.81596e-05	260	0.000339749
Otu000303	Bacteria	Planctomycetes	OM190	agg27	NA	NA	NA	0.000429413	0.000272189	0.000151177	0.000393117	0.00023592	0.000175345	0.000344738	0.000574734	0.00020561	0.000138774	0.000326513	0.000247918	0.000120971	0.000296338	0.000217753	0.000278228	9.07749e-05	0.000429304	0.000423245	0.000368961	0.000169304	0.000580555	0.000495858	0.000247942	327	0.000278186	261	0.000327115
Otu000220	Bacteria	Planctomycetes	Planctomycetia	Planctomycetales	Planctomycetaceae	Planctomyces	NA	0.00050199	0.000423406	0.000205601	0.000465693	0.000369004	0.000925097	0.000435458	0.000611032	0.00029632	0.000277548	0.000562328	0.000423275	0.000356864	0	0.000254045	0.000278228	0.000587011	0.000235815	0.000205576	0.000465738	0.00063489	0.000374942	0.000139082	0.000399127	233	0.000450278	262	0.00032495
Otu001299	Bacteria	Proteobacteria	Deltaproteobacteria	Desulfobacterales	NA	NA	NA	0	0	0	0	0	0	0	0	0	0	0	0	0	0.000260051	0.000477847	0.000665328	0.000363099	0	0.000193483	0.000489932	0.000544191	0.000423321	0	0.000133042	2863	0	263	0.000322754
Otu145897	Bacteria	Proteobacteria	Gammaproteobacteria	NA	NA	NA	NA	1.20961e-05	0	0	0	0	0	0	0	0	0	0	0	0	0.000193527	0.000108876	0	0.00101063	0	0	0.000514126	0	0.000786168	0.000302352	0.000628927	2764	9.30472e-07	264	0.000322237
Otu000413	Bacteria	Bacteroidetes	NA	NA	NA	NA	NA	0.000145154	0.000175411	0.000114895	0.000181439	9.07386e-05	6.04639e-05	0.000120961	7.86477e-05	0.000163278	7.24039e-05	4.23257e-05	0.000120936	6.04855e-05	0.000193527	0	0.000139114	0.000242066	0.000217675	0.000399059	9.67767e-05	0.000338608	0.00174167	7.25646e-05	8.46633e-05	560	0.00010978	265	0.00032052
Otu147285	Bacteria	Proteobacteria	Gammaproteobacteria	NA	NA	NA	NA	0.00208054	0.00252229	0	0	0.0011796	0	0.00133662	0.000393239	0	0	0.00145117	0	0.000429447	0	0	0	0.000453874	0	0.000834396	0.00173593	0	0.000495891	0	0	164	0.00072253	266	0.000320009
Otu195938	Bacteria	Proteobacteria	Deltaproteobacteria	NB1-j	JTB38	NA	NA	0.000308452	0.000229849	0	0	0	0.000272087	0.000187489	0.000139146	0.000308414	0	0.000556281	0	0	0	0.000108876	0.000139114	0.000284428	0.000108838	0	0.000441544	0.000725588	0.00102807	0.000211647	0.000465648	461	0.000153978	267	0.000319432
Otu000213	Bacteria	Acidobacteria	AT-s54	NA	NA	NA	NA	0.000901162	0.000350822	0.000338637	0.00023587	0.000314561	0.000114881	0.000423362	0.000314591	0.000344698	0.000349952	0.000266048	0.00030234	0.000235893	0.000260051	0.000254045	0.000314519	0.000344944	0.000235815	0.000399059	0.00041735	0.000338608	0.000217708	0.00063494	8.46633e-05	281	0.000345601	268	0.000318337
Otu001085	Bacteria	Verrucomicrobia	Verruco-5	R76-B128	NA	NA	NA	7.25768e-05	3.62919e-05	1.81412e-05	9.07194e-05	0.000223822	3.62783e-05	0.000133057	6.65481e-05	6.04734e-05	1.8101e-05	6.04653e-05	7.25615e-05	4.23398e-05	0.000229813	0.000804476	0.000175405	0.000756457	0.00045349	0.000120927	0.000320573	0.000157211	0.000145139	0.00016327	0.000163279	677	7.16443e-05	269	0.000317276
Otu196082	Bacteria	Proteobacteria	Deltaproteobacteria	NB1-j	NB1-i	NA	NA	0.00175394	0.00218356	0.00105219	0.00130031	0.00107072	0.00195298	0.000961637	0.00134911	0.00160254	0.00111623	0.00241861	0.00157217	0.000907282	0	0	0	0.000423616	0	0.00155996	0	0	0.000622887	0.000284211	0.000514027	103	0.0014801	270	0.000309518
Otu041562	Bacteria	Proteobacteria	Deltaproteobacteria	NB1-j	JTB38	NA	NA	0	0	0	0	0	0	0	0	0	0	0	0	0	0	0.000840768	0	0	0.000822329	0	0	0	0	0.0017355	0	2864	0	271	0.000308964
Otu001241	Bacteria	Proteobacteria	Gammaproteobacteria	[Marinicellales]	[Marinicellaceae]	NA	NA	0.00034474	0.000193557	0.000217695	0	6.65416e-05	0.000133021	0.000374978	0.000145196	3.02367e-05	0.000241346	0.000272094	9.67486e-05	9.67767e-05	0.000260051	0.000332678	0.000350809	0.000332841	0.000798143	0.000507894	0.000145165	0.000199537	4.23321e-05	0.000423293	0	443	0.000170225	272	0.000308431
Otu147395	Bacteria	Proteobacteria	Gammaproteobacteria	NA	NA	NA	NA	0	0	0	0	5.44432e-05	0.000229763	0	0	0	0	0	0.000211638	0	0	0	0	0.000211808	0	0.000725562	0.000538321	0.00170513	0	0.000211647	0	907	3.81418e-05	273	0.000308406
Otu196413	Bacteria	Proteobacteria	Deltaproteobacteria	NB1-j	JTB38	NA	NA	0.000356836	0	0.000229789	0	0	0	0.000193537	0.000326691	0	0	0	0.000477696	0.000538321	0.000393101	0	0.000314519	0.000423616	0.000326513	0	0.000296379	0.000326515	0.000695457	0.000114894	0.000465648	447	0.000163298	274	0.000305149
Otu114971	Bacteria	Proteobacteria	Gammaproteobacteria	NA	NA	NA	NA	0	0	0	0	0	0	0	0	0	0	0	0	0	0.000393101	0.000254045	0.000804442	0	0.00133628	0	0	0	0	0.000562375	0	2865	0	275	0.000304568
Otu003853	Bacteria	Proteobacteria	Deltaproteobacteria	GMD14H09	NA	NA	NA	0	0	0	0	0	2.41856e-05	0	3.02491e-05	0	0	0	0	0	0	0.000477847	0.000665328	0.000465978	0.000278141	0.000229761	0.000120971	6.04657e-05	0.000175376	0.000447481	0.000362843	2016	4.18728e-06	276	0.000298563
Otu000814	Bacteria	Proteobacteria	Alphaproteobacteria	NA	NA	NA	NA	0.000641095	0.00031453	0.000163271	0.000762043	9.67879e-05	0.000163252	0.00039917	0.000780428	0	9.65385e-05	0.000260001	0.000114889	0.000205651	9.67633e-05	0.000181461	0.000102823	0.000163395	8.46515e-05	0.000338596	0.000217748	0.00111257	0.000374942	0.000302352	0.000296321	310	0.000307512	277	0.00029742
Otu145057	Bacteria	Proteobacteria	Gammaproteobacteria	NA	NA	NA	NA	0	0	0	0	0	0	0	0	0	0	0	0	0	0	0	0	0	0	0	0	0.00163862	0.00162676	0	0	2866	0	278	0.000296853
Otu000830	Bacteria	Bacteroidetes	NA	NA	NA	NA	NA	0.000399173	8.46812e-05	4.23296e-05	3.02398e-05	6.65416e-05	1.20928e-05	0.000314498	0.000278292	9.67574e-05	1.8101e-05	3.02327e-05	4.83743e-05	4.23398e-05	0.000260051	0	0.000102823	0.000453874	0.000386978	0.000628821	0.000538321	0.000278142	0.000290278	0.000260023	4.8379e-05	549	0.000112589	279	0.000295245
Otu147482	Bacteria	Proteobacteria	Gammaproteobacteria	NA	NA	NA	NA	0.000175394	0.000114924	3.02354e-05	0	2.4197e-05	0.000671149	7.25764e-05	0.000514235	0.000120947	5.43029e-05	0	0	0.000120971	0.000229813	0.000290337	0.000526214	0.000484133	0	8.46489e-05	0.00041735	0.000495819	0	0.000538187	0.000163279	475	0.000146072	280	0.000293616
Otu000041	Bacteria	Proteobacteria	Deltaproteobacteria	Desulfobacterales	Nitrospinaceae	Nitrospina	NA	0.00238294	0.00350217	0.00479534	0.000580604	0.00286734	0.00449851	0.00587264	0.00400499	0.00291482	0.00516481	0.00147535	0.00505512	0.00450617	0.000133049	0.000108876	0.000102823	0.000859335	0.000429304	0.000338596	0.000296379	0.000513959	0.000290278	0.000139082	0	42	0.00366314	281	0.000291971
Otu006846	Bacteria	Proteobacteria	Gammaproteobacteria	Alteromonadales	NA	NA	NA	0	0	0	0	0	0	0	0	0	0	0	0	0	0.000689438	0.000181461	0.000314519	0.000223911	0	0	0.000296379	0.000368841	0.000205613	0.000846586	6.65211e-05	2867	0	282	0.000290297
Otu000255	Bacteria	Proteobacteria	Alphaproteobacteria	Rhodobacterales	Rhodobacteraceae	NA	NA	0.000647143	0.000798423	0.00039306	0.00143337	0.00100417	0.000876726	0.000628995	9.67972e-05	0.000435408	0.000331851	0.000888841	0.000380948	0.00058066	0.000229813	0.000145169	0.000247986	0.000151291	0.000604653	0.000108834	0.000272185	0.00022977	0.000187471	0.000749834	0.000181421	181	0.000653569	283	0.000282584
Otu001970	Bacteria	Proteobacteria	Deltaproteobacteria	Desulfobacterales	Desulfobacteraceae	NA	NA	0	0	0	0	0	0	0	8.46976e-05	0	0	0	0	0	0.000133049	0.000254045	0.000175405	0.000962213	8.46515e-05	0.000259993	0.000586709	0.000120931	0.000114902	7.25646e-05	0.000278179	1730	6.5152e-06	284	0.000276604
Otu147244	Bacteria	Proteobacteria	Gammaproteobacteria	NA	NA	NA	NA	0.000272163	0.000229849	0	0	0	0.000108835	0.000229825	7.25979e-05	0	2.41346e-05	0.000169303	0	1.20971e-05	0.000459626	0	0	0.000193653	0.000429304	0.00038092	0.000241942	0.00022977	0.000217708	0.000749834	0.000133042	618	8.60619e-05	285	0.000275982
Otu003519	Bacteria	Bacteroidetes	Bacteroidia	Bacteroidales	SB-1	NA	NA	0	0	0	0	0	0	0	1.20997e-05	0	0	0	0	0	0.000193527	0.000290337	0.000175405	0.000617269	0.000175349	4.23245e-05	0.00070768	0.000435353	0.000320515	0	6.65211e-05	2725	9.30743e-07	286	0.000274935
Otu196204	Bacteria	Proteobacteria	Deltaproteobacteria	NB1-j	NB1-i	NA	NA	0.00138501	0.00162709	0.00325938	0.00338081	0.00208699	0.00120323	0.00153015	0.00246228	0.00217099	0.00255827	0.00208605	0.00224941	0.00205046	0	0	0	0.000121033	0	0.00162647	0.000441544	0.000247909	0.000495891	0	8.46633e-05	70	0.0021577	287	0.000274319
Otu000263	Bacteria	Acidobacteria	RB25	NA	NA	NA	NA	0.000399173	0.000477844	0.000556332	0.000913242	0.000731958	0.00164462	0.000483843	0.000538435	0.000592639	0.00049476	0.000713491	0.000713521	0.000447592	0.000260051	0.000181461	0.000247986	0.000284428	0.000344652	0.000477662	0.000169359	0.000108838	0.000622887	9.67527e-05	0.000199563	178	0.000669804	288	0.000272149
Otu002304	Bacteria	Proteobacteria	Deltaproteobacteria	Desulfobacterales	Desulfobacteraceae	NA	NA	0	0	0	0	0	0	0	2.41993e-05	0	0	0	0	0	0.000229813	0	0	0.00101063	0	6.65099e-05	0.000217748	0.000266049	7.25694e-05	0	0.00112481	2445	1.86149e-06	289	0.000271648
Otu000673	Bacteria	Bacteroidetes	Flavobacteriia	Flavobacteriales	Cryomorphaceae	Fluviicola	NA	7.25768e-05	0.000435503	0.000241883	9.07194e-05	0.000762204	0.000157206	8.46725e-05	8.46976e-05	0.000114899	0.000416322	0.000477676	0.000326527	0.00033267	0.000133049	0.000254045	0.000350809	0.000133136	0.000260001	0.000151159	0.000514126	0.000386981	6.04745e-05	0.00032654	0.000399127	330	0.000276735	290	0.00026995
Otu000769	Bacteria	Verrucomicrobia	[Pedosphaerae]	NA	NA	NA	NA	5.44326e-05	7.25839e-05	6.04708e-06	7.25755e-05	0.000314561	7.25567e-05	1.20961e-05	3.02491e-05	6.04734e-05	1.20673e-05	6.04653e-05	3.0234e-05	2.41942e-05	0.000133049	0.000181461	0.0003871	0.000121033	0.000580467	0.000139066	0.000465738	0.000296282	0.000350752	9.67527e-05	0.000217706	728	6.3272e-05	291	0.000269946
Otu001116	Bacteria	Proteobacteria	Deltaproteobacteria	Spirobacillales	NA	NA	NA	0.000241923	0.000471795	0.000126989	0.000272158	0.000780352	0.000133021	0.000223777	6.65481e-05	0.000417266	0.000229279	0.000308373	0.000229778	0.000163311	0.000260051	0.000145169	0.000737909	0.000314686	0.000278141	0.000435337	0.000120971	0.000108838	6.04745e-05	0.000302352	0.000199563	324	0.00028189	292	0.000269408
Otu144702	Bacteria	Proteobacteria	Gammaproteobacteria	NA	NA	NA	NA	0	0	0	0	0	0	0	0	0	0	0	0	0.000181456	0.000393101	0.000441555	0.000211695	0	0.000175349	0.000193483	0.000393155	0.000157211	0.000374942	0.000139082	0.000465648	1327	1.39582e-05	293	0.000267747
Otu005582	Bacteria	Proteobacteria	NA	NA	NA	NA	NA	0	0	0	0	0	0	0	0	0	0	0	0	0	0	0	0	0.000514391	0	0	0.000683486	0.000417213	0.000768026	0	0.000532169	2868	0	294	0.000265026
Otu001629	Bacteria	Proteobacteria	Gammaproteobacteria	Alteromonadales	OM60	NA	NA	0	0	0	0	0	0	0	0	0	0	0	0	0	0.000586627	0.00135491	0.000453633	0	0.000235815	0	0	0	0	0.000211647	6.65211e-05	2869	0	295	0.000264468
Otu000860	Bacteria	Bacteroidetes	NA	NA	NA	NA	NA	3.62884e-05	0.000127022	8.46592e-05	4.23357e-05	0.000211723	0.00043534	0.000133057	5.44484e-05	0.000108852	7.24039e-05	0.000308373	9.67486e-05	0.000235893	0.000133049	0.000108876	0.000350809	0.000163395	6.65119e-05	0.000175344	0.00041735	0.000435353	0.000217708	0.00016327	0.000677306	469	0.00014978	296	0.000264452
Otu000792	Bacteria	Bacteroidetes	NA	NA	NA	NA	NA	0.000205634	0.00018146	0.000120942	0	0.000127034	0.000205577	0.000241921	0.000254093	0.000199562	0.000211178	7.25584e-05	0.000193497	0.000169359	0.000133049	0	0	9.07749e-05	0.00047163	0.000175344	0.000465738	0.000665123	0.00056846	0.000139082	0.000199563	445	0.000167909	297	0.000264433
Otu147353	Bacteria	Proteobacteria	Gammaproteobacteria	NA	NA	NA	NA	0	0	0	0.00881793	0	0	0	0	0	0	0	0	0	0	0	0.00287906	0	0	0	0	0	0	0	0	174	0.000678302	298	0.000261732
Otu147243	Bacteria	Proteobacteria	Gammaproteobacteria	NA	NA	NA	NA	0	0	0	0	0	0	0	0	0	0	0	0	0	0.00052615	0	0	0	0.000882794	0.000985555	0	0	0	0.000447481	0	2870	0	299	0.000258362
Otu196016	Bacteria	Proteobacteria	Deltaproteobacteria	NB1-j	JTB38	NA	NA	0.000683432	0.000326627	0	0	0	0.00021767	0.000701572	0.00068968	0	0	0.000350699	0	0	0	0	0	0.000193653	0	0.000749748	0.000610903	0.000338608	0.000580555	0	0.0003447	381	0.000228437	300	0.000256197
Otu001790	Bacteria	Verrucomicrobia	Opitutae	Opitutales	Opitutaceae	Opitutus	NA	0.000175394	4.83892e-05	0.000133036	7.25755e-05	0.000133083	0.000139067	9.67685e-05	0.000211744	0.000120947	1.20673e-05	1.81396e-05	0.000120936	0.000139117	0.000193527	0.000477847	0.000423391	0.000223911	0.000562328	6.65099e-05	0.000296379	0.000296282	4.23321e-05	0.00016327	4.8379e-05	561	0.000109328	301	0.000254014
Otu140157	Bacteria	Proteobacteria	Gammaproteobacteria	NA	NA	NA	NA	0	0	0	0	0	3.62783e-05	0	0	0	0	0	0	0	0	0	0	0.000102878	0	8.46489e-05	0.000368961	0.00146932	0.000350752	9.67527e-05	0.000296321	2302	2.79064e-06	302	0.000251785
Otu003910	Bacteria	Bacteroidetes	Flavobacteriia	Flavobacteriales	Flavobacteriaceae	NA	NA	3.02404e-05	0.000211703	0.000120942	0	0.000139133	0.000108835	2.41921e-05	1.81495e-05	0.000235846	0.000193077	0.000332559	6.04679e-05	0.000108874	0.000229813	0	0.000211695	0.000574907	0.000108838	0.000683238	9.67767e-05	0.000368841	0.000229803	0.000139082	8.46633e-05	531	0.000121848	303	0.000247969
Otu000446	Bacteria	Proteobacteria	Gammaproteobacteria	Alteromonadales	OM60	NA	NA	0.000592711	6.04866e-05	0.000169318	0	1.81477e-05	5.44175e-05	0.000241921	0.000447687	0.000120947	3.01683e-05	2.41861e-05	4.83743e-05	0.000120971	0.000193527	0.00036897	0.000314519	0.000302583	0.000175349	0.000108834	0.000193553	0.00040512	8.46643e-05	0.000235835	0.000296321	470	0.00014841	304	0.000243571
Otu147281	Bacteria	Proteobacteria	Gammaproteobacteria	NA	NA	NA	NA	0.00199586	0.00132466	0.000780074	0.000659228	0.000731958	0.00237623	0.000695524	0.000671531	0.000834533	0.000971419	0.000864654	0.000834457	0.00041735	0	0	0.000139114	0.000526494	0	0	0	0.00153583	0.00026004	0	0.000217706	136	0.00101211	305	0.000243562
Otu000357	Bacteria	Proteobacteria	Alphaproteobacteria	Rhizobiales	NA	NA	NA	0.000320548	0.000302433	0.000429343	0.000495933	0.000423447	0.000634871	0.000374978	0.000653381	0.000380982	0.000452524	0.000344652	0.000411182	0.000350816	0.000326576	0	0	7.26199e-05	0.000604653	0.000411152	0.000169359	0.000308375	0.000278183	0.000399105	4.8379e-05	239	0.000428853	306	0.000238037
Otu003168	Bacteria	Proteobacteria	NA	NA	NA	NA	NA	0	0	0	0	0	0	0	0	0	0	0	0	0	0.00081644	0.000955693	0.000489923	0.000102878	0	0	0.000241942	0	0	0	0	2871	0	307	0.000236989
Otu196012	Bacteria	Proteobacteria	Deltaproteobacteria	NB1-j	JTB38	NA	NA	0	0	0.000278166	0	0	0	0	0	0	0.000187043	0	0	0	0	0.000332678	0.000453633	6.05166e-05	0.000175349	0	0.000241942	0	0.000362847	0.00063494	0.0003447	933	3.57853e-05	308	0.000236964
Otu000851	Bacteria	Planctomycetes	Planctomycetia	Pirellulales	Pirellulaceae	NA	NA	0.000211682	0.000205654	2.41883e-05	0.000108863	3.02462e-05	0.000145113	0.000314498	0.000235943	3.6284e-05	3.01683e-05	9.67445e-05	6.04679e-05	2.41942e-05	0.000163288	0.000254045	0.000211695	0.000302583	0.000151163	0	0.000145165	0.000386981	0.000157234	0.000538187	0.000278179	541	0.000117234	309	0.00023532
Otu147331	Bacteria	Proteobacteria	Gammaproteobacteria	NA	NA	NA	NA	0.000665288	0.000429455	0.000338637	0.000241918	0.000701712	0.000513943	0.000332642	0.000120997	0.000852675	0.000259447	0.000495816	0.000326527	0.000350816	0	0	0.000211695	0.000375203	0.000126977	0	0.000683486	0.00102187	0	0.000114894	0	238	0.000433067	310	0.000230375
Otu000485	Bacteria	Acidobacteria	RB25	NA	NA	NA	NA	0.000151202	0.000332676	0.000211648	0.000495933	0.000393201	0.000441386	0.000417314	0.000526335	0.000332604	0.000187043	0.000459537	0.000278152	0.000205651	0.000393101	0.000217753	0.000139114	0.000193653	0.000260001	0.000302318	0.000193553	0.000139071	0.00026004	0.000284211	0.000151184	285	0.000340975	311	0.000230364
Otu000734	Bacteria	Verrucomicrobia	Verrucomicrobiae	Verrucomicrobiales	Verrucomicrobiaceae	NA	NA	0.000326596	0.000459698	0.000169318	7.86235e-05	0.000296413	0.000241856	0.000145153	9.07474e-05	0.000344698	7.84375e-05	0.000665119	0.000145123	0.000199602	0.000133049	0.000254045	0.000526214	0.000223911	0.000646979	0	0.000120971	7.86054e-05	0.000175376	0.000260023	8.46633e-05	358	0.000249337	312	0.000227622
Otu000403	Bacteria	Proteobacteria	Alphaproteobacteria	BD7-3	NA	NA	NA	0.00018749	0.0002238	8.46592e-05	0.00035683	7.25909e-05	0.000102789	0.000211681	0.000411388	0.000151183	6.63702e-05	4.83723e-05	4.83743e-05	8.46796e-05	0.000133049	0	0.000278228	9.07749e-05	0.000520002	0.000175344	0.000320573	0.00022977	0.000374942	0.000302352	6.65211e-05	457	0.000157708	313	0.000226505
Otu206182	Bacteria	Proteobacteria	Deltaproteobacteria	NB1-j	JTB38	NA	NA	0	0	0	0	0	0	0	0	0	0	0	0	0	0.00104625	0	0.00101614	0	0	0	0	0	0.000405179	0	0	2872	0	314	0.000224324
Otu145160	Bacteria	Proteobacteria	Gammaproteobacteria	NA	NA	NA	NA	0.000332644	0.000151216	0	0.000151199	4.83939e-05	0	0	0.000254093	0.000169325	0	0.000181396	9.07019e-05	0	0	0	0.000701619	9.07749e-05	0.000386978	0.000108834	7.25825e-05	0.000199537	0.000302372	0.000284211	0.000314464	568	0.000106075	315	0.000223761
Otu131198	Bacteria	Proteobacteria	Gammaproteobacteria	NA	NA	NA	NA	0	0	0	0	0	0	0	0	0	0	0	0	0	0	0	0	0.000453874	0.000326513	8.46489e-05	0.000834699	0.000755821	0	0	0	2873	0	316	0.000223232
Otu001351	Bacteria	Planctomycetes	Planctomycetia	Planctomycetales	Planctomycetaceae	Planctomyces	NA	0.000114913	0.00018146	6.04708e-05	6.04796e-05	0.000127034	7.8603e-05	7.86244e-05	0.000120997	9.67574e-05	3.01683e-05	0.000151163	0.000145123	1.81456e-05	0.000193527	0.000181461	0.000211695	0.000193653	0.000278141	0.000120927	0.000344767	0.000247909	0.000133044	0.000260023	0.000278179	592	9.72261e-05	317	0.000222121
Otu138146	Bacteria	Proteobacteria	Gammaproteobacteria	NA	NA	NA	NA	0	0	0	3.02398e-05	4.23447e-05	0	2.41921e-05	0.000199644	0	0	0	0	0	0.000296338	0	0	0	0.000840468	0	0	0	0.000205613	0.000846586	0.000217706	1127	2.28016e-05	318	0.000218792
Otu001240	Bacteria	Proteobacteria	Gammaproteobacteria	[Marinicellales]	[Marinicellaceae]	NA	NA	0	0	0	0	0	0	0	0	0	0	0	0	0	0.000229813	0.000181461	0.000804442	7.26199e-05	0.000604653	5.44172e-05	9.67767e-05	0	6.04745e-05	0.000211647	8.46633e-05	2874	0	319	0.00021827
Otu196319	Bacteria	Proteobacteria	Deltaproteobacteria	NB1-j	JTB38	NA	NA	0.000828586	0	0	0	0	0	0.00142129	0.000538435	0	0	0	0	0	0	0	0.000211695	0	0	0.00214645	0	0	0	0	0	399	0.000214485	320	0.000214377
Otu000672	Bacteria	Gemmatimonadetes	Gemm-2	NA	NA	NA	NA	4.23365e-05	0.000260092	0.000151177	0.00029635	7.25909e-05	0.00056836	0.000120961	0.000290392	0.00018142	0.000174976	0.000187443	0.000120936	9.07282e-05	0.000229813	0.000181461	0.000102823	0.000211808	0.000429304	0.000284179	0.000169359	0.000169304	7.25694e-05	0.000495858	0	420	0.000196751	321	0.000213316
Otu197238	Bacteria	Proteobacteria	Deltaproteobacteria	NB1-j	JTB38	NA	NA	9.67691e-05	0.000114924	0	0	6.04924e-06	0.000102789	0.000108865	0.000514235	4.23314e-05	1.20673e-05	5.44188e-05	3.0234e-05	1.20971e-05	0.000260051	0	0	0.00018155	0	0.000151159	0.000344767	0.000368841	0.00059265	0	0.000429364	629	8.42138e-05	322	0.000211671
Otu000759	Bacteria	Proteobacteria	Alphaproteobacteria	NA	NA	NA	NA	0.000120961	0.000429455	0.00014513	0.000120959	4.23447e-05	0.000477665	0.000139105	0.000133096	5.4426e-05	0.000199111	0.000441397	9.07019e-05	7.86311e-05	0.000193527	0.000108876	0.000247986	0.000193653	8.46515e-05	0	0.000393155	9.06986e-05	0.000290278	0.000538187	0.000181421	425	0.000190229	323	0.00021113
Otu000981	Bacteria	Verrucomicrobia	[Pedosphaerae]	[Pedosphaerales]	NA	NA	NA	0.000169346	0.0002238	0.00029026	0.00032659	9.67879e-05	0.000259995	0.000127009	7.25979e-05	7.86154e-05	0.00031375	0.000229768	0.000133029	0.00033267	0	0.000254045	0.000423391	0.000375203	0.000235815	0.000326503	9.67767e-05	0.000247909	0.000114902	0.000114894	8.46633e-05	414	0.000204171	324	0.000206736
Otu000123	Bacteria	Bacteroidetes	Cytophagia	Cytophagales	Flammeovirgaceae	NA	NA	0.00071972	0.000967785	0.00298726	0.000852762	0.00284314	0.00239437	0.000937445	0.000326691	0.0013546	0.0024195	0.000900934	0.0016024	0.00256458	0	0	0	0.000223911	0	0.000834396	0.000272185	0.000665123	6.04745e-05	0	0.000199563	91	0.00160548	325	0.000205059
Otu003158	Bacteria	Proteobacteria	Alphaproteobacteria	NA	NA	NA	NA	0.00018749	3.02433e-05	0	0.000393117	0.000199625	0.000157206	3.02402e-05	0.000483986	1.20947e-05	1.20673e-05	0.000120931	4.83743e-05	0	0.000260051	0	0.000102823	0.000102878	8.46515e-05	0.000229761	0.000217748	0.000386981	0.00056846	0.000211647	8.46633e-05	512	0.000128875	326	0.000204515
Otu006506	Bacteria	Proteobacteria	Epsilonproteobacteria	Campylobacterales	Helicobacteraceae	Sulfurimonas	NA	0	0	0	0	0	0	0	0	0	0	0	0	0	0	0	0	0.000847232	0	0	0.000562515	7.86054e-05	0	0	0.000725685	2875	0	327	0.000201276
Otu196237	Bacteria	Proteobacteria	Deltaproteobacteria	NB1-j	JTB38	NA	NA	0.00134267	0.000574622	0.000647038	0	0	0	0.00183255	0.00185125	0.000991764	0	0.000622793	0.00166287	0	0	0	0	0.000163395	0	0.000888814	0.000169359	0.000266049	0.000302372	0.000139082	0.000247942	163	0.000732735	328	0.00019791
Otu196242	Bacteria	Proteobacteria	Deltaproteobacteria	NB1-j	JTB38	NA	NA	0	0	0	0	0	0	0.00118541	0.000804627	0	0	0	0	0	0	0	0	0.000121033	0	0.00161438	0	0	0.000435416	0	0	464	0.00015308	329	0.000197348
Otu145086	Bacteria	Proteobacteria	Gammaproteobacteria	NA	NA	NA	NA	0	0.000393163	0	0	0.000108886	0	0	0	0.000338651	0	0	0	0	0.000260051	0.000441555	0.000247986	0.000121033	0.000520002	6.65099e-05	0.000145165	0	7.25694e-05	0.000260023	0	724	6.46692e-05	330	0.000194081
Otu147250	Bacteria	Proteobacteria	Gammaproteobacteria	NA	NA	NA	NA	0.000423365	0.000296384	0.000356778	0	0	0.000634871	0.000187489	0	0.000610781	0.000337885	0	0.000314433	0.000344767	0.000163288	0	0.000489923	0.000363099	0	0	0.000441544	0	0.000229803	0	0.000411222	340	0.00026975	331	0.000190807
Otu196281	Bacteria	Proteobacteria	Deltaproteobacteria	NB1-j	JTB38	NA	NA	5.44326e-05	4.23406e-05	6.04708e-05	0.000538268	7.86401e-05	0.000253948	0.000108865	0.000114947	0.000211657	0.000120673	2.41861e-05	0.000181404	0.000108874	0	0	0	0.000223911	0.000126977	0	0.000393155	0.000308375	0.000768026	0	0.000133042	476	0.000146054	332	0.00017759
Otu000679	Bacteria	Proteobacteria	Alphaproteobacteria	Rhodospirillales	Rhodospirillaceae	NA	NA	0.000108865	0.000175411	1.81412e-05	0.00125798	0.000187526	0.000223716	0.000254017	0.00232313	3.6284e-05	2.41346e-05	0.000145117	4.23275e-05	0.000102825	0	0	0	0.00018155	0.000193489	8.46489e-05	0.000514126	0.000386981	8.46643e-05	0.000139082	0.000332606	268	0.000376883	333	0.000174286
Otu000866	Bacteria	Bacteroidetes	Saprospirae	[Saprospirales]	Saprospiraceae	NA	NA	0.000338692	0.000302433	0.000223742	0	5.44432e-05	1.81392e-05	0.000145153	9.67972e-05	7.86154e-05	0.000162909	0.000205582	4.23275e-05	2.41942e-05	0	0	0.000562505	0.000242066	0.000151163	0.000108834	9.67767e-05	0.00022977	0	0.000399105	0.0001149	508	0.000130233	334	0.000173193
Otu000609	Bacteria	Proteobacteria	Gammaproteobacteria	[Marinicellales]	[Marinicellaceae]	NA	NA	0.000169346	0.000592768	4.83767e-05	0.000762043	0.000217773	0.000362783	9.67685e-05	0.000623132	0.000338651	0.000102572	0.000489769	0.000114889	0.000157262	0.000260051	0	0.000102823	6.05166e-05	0.000151163	0.000217669	0.000169359	0.00022977	0.000229803	0.000399105	8.46633e-05	307	0.000313549	335	0.000173175
Otu000176	Bacteria	Planctomycetes	Planctomycetia	Pirellulales	Pirellulaceae	NA	NA	0.000387076	0.000967785	0.000320495	0.000925338	0.00064122	0.0010823	0.000344738	0.000859075	0.000653113	0.000482692	0.00120931	0.000544211	0.000387107	0.000326576	0.000108876	0.000102823	0.000302583	0.000260001	5.44172e-05	9.67767e-05	0	0.000175376	0.000187458	0.000278179	175	0.000677266	336	0.000172097
Otu149801	Bacteria	Proteobacteria	Gammaproteobacteria	NA	NA	NA	NA	3.02404e-05	0	0	0	0	0	0	0	0	0	0.000102791	0	0	0	0	0	0.000574907	0	0.00103997	0	0.000278142	0	0	0	1511	1.02332e-05	337	0.000172093
Otu196377	Bacteria	Proteobacteria	Deltaproteobacteria	NB1-j	JTB38	NA	NA	0	0	0	0	0	0	0	0	0	0	0	0	0	0	0	0	0.000151291	8.46515e-05	0.000338596	0.000272185	0.000417213	0.000229803	0.000139082	0.000247942	2876	0	338	0.000170979
Otu002621	Bacteria	Proteobacteria	Deltaproteobacteria	Desulfobacterales	Desulfobulbaceae	NA	NA	0	0	0	0	0	0	0	0	0	0	0	0	0	0.000393101	0.00036897	0.000350809	0	0.000193489	0	9.67767e-05	0.000120931	7.25694e-05	9.67527e-05	0.000181421	2877	0	339	0.000170438
Otu000595	Bacteria	Bacteroidetes	Cytophagia	Cytophagales	NA	NA	NA	0.000223779	0.000326627	0.000193507	0.000435453	0.000248019	0.000386969	0.000139105	0.000217794	0.000235846	0.000217212	0.000253954	0.00030234	0.000127019	0.000229813	0.000145169	0.000175405	0.000121033	0.000108838	0.000284179	0	0.000326515	6.04745e-05	0.000302352	0.0001149	350	0.000254433	340	0.00016988
Otu208008	Bacteria	Proteobacteria	Deltaproteobacteria	NB1-j	NB1-i	NA	NA	0	0	0	0	0	0	0	0	0	0	0	0	0	9.67633e-05	0	0	0.000121033	0	0.000175344	0.000368961	0.00110048	0	0	0	2878	0	341	0.000169325
Otu000662	Bacteria	Proteobacteria	Deltaproteobacteria	Myxococcales	Haliangiaceae	NA	NA	5.44326e-05	0.000139119	0.00014513	7.25755e-05	0.00015728	0.000417201	0.000102817	0.000139146	0.000102805	0.000138774	6.65119e-05	0.000126983	3.62913e-05	0.000133049	0	0.000139114	6.05166e-05	0.000580467	9.67416e-05	0.000145165	0.00022977	8.46643e-05	0.000235835	0.000151184	507	0.000130697	342	0.000168773
Otu131668	Bacteria	Proteobacteria	Gammaproteobacteria	NA	NA	NA	NA	0	0	0	0	0	0	0	0	0	0	0	0	0	0.000423339	0.000145169	0	0	0.000622793	5.44172e-05	0	0	0	0.000495858	9.6758e-05	2879	0	343	0.000167121
Otu000396	Bacteria	Planctomycetes	OM190	CL500-15	NA	NA	NA	0.000145154	0.000326627	0.000296307	0.000417309	0.000350856	0.00050185	0.000102817	0.000139146	0.000175373	0.000235313	0.000241861	0.000308386	0.000211699	0.000163288	0	0.000139114	0.00025417	6.65119e-05	9.67416e-05	0.000272185	9.06986e-05	0.00033261	0.000284211	0.0001149	345	0.000265592	344	0.000164948
Otu000232	Bacteria	Acidobacteria	Acidobacteria-6	iii1-15	NA	NA	NA	0.00018749	0.000641157	0.000501908	0.000284254	0.000574678	0.000713474	0.00039917	0.000417438	0.000260036	0.00056113	0.000405118	0.000550258	0.000387107	0	0	0	0.000242066	8.46515e-05	0.00038092	0.000465738	0.000435353	0.000205613	0	0	231	0.000452555	345	0.00016494
Otu196125	Bacteria	Proteobacteria	Deltaproteobacteria	NB1-j	JTB38	NA	NA	0.00159064	0.00123997	0.00130012	0.000749947	0.000532333	0.00180182	0.0015362	0.00071388	0.00146346	0.000935217	0.0011307	0.00167496	0.00210489	0	0	0	0.000284428	0	0.00124555	0	0	0	0	0.000266085	119	0.00129032	346	0.000163278
Otu000685	Bacteria	Bacteroidetes	NA	NA	NA	NA	NA	0.000102817	1.20973e-05	0.000120942	0.000133055	0.000139133	3.02319e-05	9.67685e-05	6.65481e-05	7.86154e-05	0.000114639	3.62792e-05	6.04679e-05	0.000108874	0.000229813	0	0	9.07749e-05	0.000689305	0.000151159	0.000120971	0.000169304	6.04745e-05	0.000235835	4.8379e-05	626	8.46514e-05	347	0.000163274
Otu196087	Bacteria	Proteobacteria	Deltaproteobacteria	NB1-j	JTB38	NA	NA	0.000223779	0	0	0	0	0	0.000247969	0.00179075	0	0	0	0	0	0	0	0	0.000193653	0	0.000356735	0.000368961	0.000169304	0.000362847	0	0.000332606	438	0.000174038	348	0.000162191
Otu009589	Bacteria	Proteobacteria	NA	NA	NA	NA	NA	0	0	0	0	0	0	0	0	0	0	0	0	0	0.000913203	0.00036897	0.000350809	0	0.000108838	0	0	0	0	0	0	2880	0	349	0.000158347
Otu147508	Bacteria	Proteobacteria	Gammaproteobacteria	NA	NA	NA	NA	0	0	0	0	0	0	0	0	0	0	0	0	0	0	0	0	0.000574907	0	0.0011609	0	0	0	0	0	2881	0	350	0.000157801
Otu000292	Bacteria	Proteobacteria	Gammaproteobacteria	Alteromonadales	125ds10	NA	NA	0.000671336	0.000580671	0.00097358	0.00100396	0.000707761	9.06958e-05	0.000453603	0.000169395	0.000701491	0.000591298	0.000447444	0.000526071	0.000635097	0	0	0	0.00025417	0	0.000519986	7.25825e-05	0.000417213	0.000114902	0.000187458	0.000163279	197	0.000580954	351	0.000157236
Otu002789	Bacteria	Proteobacteria	NA	NA	NA	NA	NA	0	0	0	0	0	0	0	0	0	0	0	0	0	0.000260051	0.000955693	0	0	0.000108838	0	7.25825e-05	0	0	0.000260023	6.65211e-05	2882	0	352	0.000156701
Otu136247	Bacteria	Proteobacteria	Gammaproteobacteria	NA	NA	NA	NA	0	0	0	0	0	0	0	0	0	0	0	0	0	0	0	0.000526214	0	0.000949306	0	0	0	0	0.000235835	0	2883	0	353	0.000155578
Otu195631	Bacteria	Proteobacteria	Deltaproteobacteria	NB1-j	JTB38	NA	NA	0.000254019	0.000326627	0	0.000731803	0.000471841	0	0.000181441	0.000114947	0.000193515	0	0.000284187	0.000332573	0.000175408	0.000260051	0	0.000139114	0	0.000175349	0.000163251	0.000193553	0.000199537	8.46643e-05	0.000260023	0.000199563	368	0.000235874	354	0.000152282
Otu147527	Bacteria	Proteobacteria	Gammaproteobacteria	NA	NA	NA	NA	0.000568519	7.25839e-05	2.41883e-05	0	0.000108886	4.83711e-05	0.000133057	0.000127046	8.46627e-05	0	0.000193489	2.41872e-05	6.04855e-05	0	0	0.000139114	0	0.000562328	0	0	0	0	0.00096148	0	555	0.00011119	355	0.000151175
Otu006009	Bacteria	Proteobacteria	Deltaproteobacteria	Desulfuromonadales	Desulfuromonadaceae	NA	NA	0	0	0	0	0	0	0	0	0	0	0	0	0	0.00052615	0.000586723	0.0003871	0	0.000151163	0	0	0	0	0	0	2884	0	356	0.000150103
Otu004237	Bacteria	Proteobacteria	Deltaproteobacteria	Desulfobacterales	Desulfobulbaceae	NA	NA	0	0	0	4.23357e-05	1.20985e-05	4.83711e-05	1.81441e-05	2.41993e-05	0	0	0	2.41872e-05	0	0.000193527	0.000108876	0	0	0	0	0	0	0	0.00131221	0	1368	1.30258e-05	357	0.000146783
Otu147202	Bacteria	Proteobacteria	Gammaproteobacteria	NA	NA	NA	NA	0.00209868	0.00160289	0.00243093	0.00167529	0.00154861	0	0.000883013	0	0	0.0019368	0.00125768	0.00240058	0.00151214	0	0	0	0	0	0.00161438	0	0	0	0	0	115	0.00133435	358	0.000146761
Otu005778	Bacteria	Proteobacteria	Deltaproteobacteria	NA	NA	NA	NA	0	0	0	0	0	0	0	1.81495e-05	0	0	0	0	0	0.000393101	0.00036897	0.000139114	0.000211808	0	0	0.000120971	0.000169304	0.000102807	9.67527e-05	0	2596	1.39611e-06	359	0.000145712
Otu147475	Bacteria	Proteobacteria	Gammaproteobacteria	NA	NA	NA	NA	0	0	0	0	0	0	0	0	0	0	0	0	0	9.67633e-05	0	0	0	0	0	0.00122181	0	0.000278183	0	0	2885	0	360	0.000145159
Otu147339	Bacteria	Proteobacteria	Gammaproteobacteria	NA	NA	NA	NA	0.000810441	0.00173596	0	0	0	0.000423247	0.0015241	0.000901424	0	0	0	0	0	0	0	0	0	0	0.00159624	0	0	0	0	0	250	0.000415014	361	0.000145112
Otu006164	Bacteria	Bacteroidetes	Bacteroidia	Bacteroidales	NA	NA	NA	0	0	0	0	0	0	0	0	0	0	0	0	0	0	0	0	0.000605166	0	0.000139066	0.000145165	0.000139071	0.000477748	0	8.46633e-05	2886	0	362	0.000144625
Otu196192	Bacteria	Proteobacteria	Deltaproteobacteria	NB1-j	NB1-i	NA	NA	0.00182047	0.00273399	0.00292074	0.00567903	0.00352066	0	0.00218334	0.00245623	0.00299343	0.00282375	0.00387583	0.00378529	0.00292145	0	0	0	0	0	0.00158414	0	0	0	0	0	54	0.00290109	363	0.000144013
Otu002505	Bacteria	Proteobacteria	Deltaproteobacteria	Desulfobacterales	NA	NA	NA	0	0	0	0	0	0	0	0	0	0	0	0	0	0	0.000181461	0.000175405	0.000647527	0	0	0.000169359	4.83726e-05	0.00026004	0	8.46633e-05	2887	0	364	0.000142439
Otu013149	Bacteria	Proteobacteria	Deltaproteobacteria	NA	NA	NA	NA	0	0	0	0	0	0	0	3.02491e-05	0	0	0	0	0	0.000326576	0.000332678	0	7.26199e-05	8.46515e-05	0.000120927	0.000120971	0.00022977	0.000175376	0	9.6758e-05	2335	2.32686e-06	365	0.000141848
Otu001293	Bacteria	Proteobacteria	Gammaproteobacteria	[Marinicellales]	[Marinicellaceae]	NA	NA	0	0	0	0	0	0	0	0	0	0	0	0	0	0.000260051	0	0.000211695	6.05166e-05	0.000235815	5.44172e-05	0.000145165	0.000139071	6.04745e-05	0.000211647	0.000181421	2888	0	366	0.000141843
Otu147294	Bacteria	Proteobacteria	Gammaproteobacteria	NA	NA	NA	NA	0	0	0	0	0	0	0	0	0	0	0	0	0	0	0.000441555	0	0	0.000278141	0.000477662	0	0	0	0.000350729	0	2889	0	367	0.000140735
Otu196828	Bacteria	Proteobacteria	Deltaproteobacteria	NB1-j	JTB38	NA	NA	8.4673e-05	0	1.20942e-05	7.86235e-05	2.4197e-05	0	6.65284e-05	0.000120997	0	2.41346e-05	0	1.20936e-05	3.62913e-05	9.67633e-05	0.000108876	0.000102823	0.00025417	8.46515e-05	6.65099e-05	9.67767e-05	0.000187444	0.000217708	0.000114894	0.000199563	935	3.53563e-05	368	0.000139107
Otu217203	Bacteria	Proteobacteria	Deltaproteobacteria	NB1-j	NB1-i	NA	NA	0	0	0	0	0	0	0	0	0	0	0	0	0	0.000423339	0.000477847	0	0.000284428	0	0	0	0.000338608	0	0	0	2890	0	369	0.000138566
Otu001724	Bacteria	Actinobacteria	Acidimicrobiia	Acidimicrobiales	JdFBGBact	NA	NA	4.83846e-05	0.000229849	1.81412e-05	0	5.44432e-05	6.65103e-05	7.25764e-05	2.41993e-05	0.000145136	0.000235313	6.65119e-05	4.83743e-05	0.000127019	0.000229813	0	0.000175405	0.000133136	0.00045349	9.67416e-05	0	4.83726e-05	4.23321e-05	0.000211647	0.000133042	615	8.74199e-05	370	0.000138544
Otu130708	Bacteria	Proteobacteria	Gammaproteobacteria	NA	NA	NA	NA	0	0	0	0	0	0	0	0	0	0	0	0	0	0	0	0	9.07749e-05	0	0	0	0	0	0	0.00142113	2891	0	371	0.000137446
Otu000302	Bacteria	Planctomycetes	OM190	agg27	NA	NA	NA	0.000508038	0.000260092	0.000368872	0.000538268	0.000260117	0.000465572	0.000411266	0.000175445	0.000229799	0.000144808	0.000302327	0.000429322	0.000314524	0.000163288	0	0	9.07749e-05	0.000278141	0.000302318	9.67767e-05	0.000108838	0.000320515	9.67527e-05	4.8379e-05	288	0.000339112	372	0.000136889
Otu002485	Bacteria	Proteobacteria	Gammaproteobacteria	Thiohalorhabdales	NA	NA	NA	0.000683432	0.000229849	0.000489814	6.04796e-05	0.000114936	0.000308366	0.00027821	0.00033879	0.000260036	0.000150841	0.000272094	0.000157217	0.00029033	0	0	0	0.000163395	0	0.000356735	0.000169359	0.000574424	0.000102807	0	0.0001149	325	0.000279569	373	0.000134693
Otu142433	Bacteria	Proteobacteria	Gammaproteobacteria	NA	NA	NA	NA	0	0	0	0	0	0	0	0.000453737	0	0	0	0	0	0	0	0	0	0	0	0.000562515	0.00040512	0.000175376	0	0.000332606	938	3.49028e-05	374	0.000134147
Otu217955	Bacteria	Proteobacteria	Deltaproteobacteria	NB1-j	JTB38	NA	NA	0	0	1.81412e-05	0	0	0	0	0	0	0	0	0	0	0	0	0	4.23616e-05	0	0	0	0.00142699	0	0	0	2696	1.39548e-06	375	0.000133577
Otu195780	Bacteria	Proteobacteria	Deltaproteobacteria	NB1-j	NB1-i	NA	NA	0	0	0	0	0	0	0	0	0	0	0	0	0	0	0	0.00101614	0	0	0	0.000441544	0	0	0	0	2892	0	376	0.000132516
Otu004792	Bacteria	Verrucomicrobia	Verruco-5	NA	NA	NA	NA	0	0	0	0	0	0	0	1.81495e-05	0	0	0	0	0	9.67633e-05	0.000217753	0.000211695	0.00018155	6.65119e-05	5.44172e-05	7.25825e-05	7.86054e-05	0.000247945	0	0.0002298	2597	1.39611e-06	377	0.000132511
Otu000402	Bacteria	Proteobacteria	Alphaproteobacteria	NA	NA	NA	NA	7.25768e-05	0.00250414	4.23296e-05	4.83837e-05	0.00310931	0.00218879	0.000193537	0.000127046	6.65207e-05	3.01683e-05	0.000997678	0.0021708	2.41942e-05	9.67633e-05	0	0.000979847	0	6.65119e-05	0.00031441	0	0	0	0	0	144	0.000890421	378	0.000132503
Otu000559	Bacteria	Proteobacteria	Gammaproteobacteria	Oceanospirillales	Halomonadaceae	Candidatus_Portiera	NA	0.000447557	0.000193557	0.000151177	7.25755e-05	5.44432e-05	0.000253948	0.000266113	0.000114947	0.000217704	3.62019e-05	4.83723e-05	0.000133029	0.000229845	0.000163288	0	0.000139114	6.05166e-05	0.000326513	0.000205576	0.000193553	0.000157211	4.23321e-05	9.67527e-05	6.65211e-05	442	0.000170729	379	0.000131943
Otu002504	Bacteria	Proteobacteria	Deltaproteobacteria	Desulfobacterales	Desulfobulbaceae	NA	NA	0	0	0	0	0	0	0	0	0	0	0	0	0	0.000133049	0.000290337	0	0.000102878	0	0	0.00041735	0.000139071	0.000133044	0	0.0002298	2893	0	380	0.000131412
Otu132622	Bacteria	Proteobacteria	Gammaproteobacteria	NA	NA	NA	NA	0	0	0	0	0	0	0	0	0	0	0	0	0	0	0	0.000139114	0	0.000864654	9.67416e-05	0.000169359	7.86054e-05	0	0	9.6758e-05	2894	0	381	0.000131385
Otu007156	Bacteria	Proteobacteria	Deltaproteobacteria	Desulfobacterales	NA	NA	NA	0	0	0	0	0	0	0	0	0	0	0	0	0	0	0.000217753	0	0.00113166	0	0	0	0	0	0	8.46633e-05	2895	0	382	0.000130371
Otu196055	Bacteria	Proteobacteria	Deltaproteobacteria	NB1-j	JTB38	NA	NA	0.000520134	0.000483892	0.000163271	0.000120959	0.000127034	0.000114881	0.000302402	0.000538435	0.000235846	0	0.000411164	0.000417229	0.000133068	0	0	0	0	0	0.000912999	0.000514126	0	0	0	0	334	0.000274486	383	0.000129739
Otu196434	Bacteria	Proteobacteria	Deltaproteobacteria	NB1-j	NB1-i	NA	NA	0.000925355	0.000217752	0.000737744	0.000133055	0	0	0.000985829	0.000411388	0.000925243	0.000549063	0	0.00156007	0.000562515	0	0	0	0	0	0.00139066	0	0	0	0	0	206	0.000539078	384	0.000126424
Otu012767	Bacteria	Bacteroidetes	NA	NA	NA	NA	NA	0	0	0	0	0	0	0	0	0	0	0	0	0	0	0	0	0.00122243	0	0	0.000145165	0	0	0	0	2896	0	385	0.000124327
Otu008345	Bacteria	Bacteroidetes	Flavobacteriia	Flavobacteriales	Flavobacteriaceae	NA	NA	0	0	0	0	0	0	0	0	0	0	0	0	0	0.000356815	0.000477847	0.000423391	0	0.000108838	0	0	0	0	0	0	2897	0	386	0.000124263
Otu189869	Bacteria	Proteobacteria	Deltaproteobacteria	NB1-j	JTB38	NA	NA	0	0	0	0	0	0	0	0	0	0	0	0	0	0.000423339	0	0.000175405	0.000102878	0	0	0	0	0	0.000302352	0.000332606	2898	0	387	0.000121507
Otu000183	Bacteria	Proteobacteria	Gammaproteobacteria	Alteromonadales	Alteromonadaceae	NA	NA	0.000526182	0.000362919	0.000380966	0.000405213	0.00153651	0.000290227	0.000350786	0.000254093	0.000157231	0.000205144	0.000695351	9.67486e-05	0.000302427	0	0	0.000102823	4.23616e-05	0	0.000574403	0.000296379	0.000187444	8.46643e-05	0	4.8379e-05	240	0.000427984	388	0.000121496
Otu005063	Bacteria	Bacteroidetes	NA	NA	NA	NA	NA	0	0	0	0	0	0	0	0	0	0	0	0	0	0.000133049	0.000145169	0	0.000151291	0	0	0.000272185	0.000544191	0	0	8.46633e-05	2899	0	389	0.000120959
Otu000706	Bacteria	Gemmatimonadetes	Gemm-2	NA	NA	NA	NA	7.25768e-05	0.000375017	0	0.000151199	1.81477e-05	0.000175345	0.000211681	0.000387189	7.86154e-05	0	0.000241861	0.000181404	0	9.67633e-05	0	0	7.26199e-05	6.65119e-05	0.000411152	7.25825e-05	0.000278142	8.46643e-05	0.000114894	0.0001149	478	0.000145618	390	0.000119294
Otu148970	Bacteria	Proteobacteria	Gammaproteobacteria	NA	NA	NA	NA	0	0	0	0	0	1.20928e-05	0	0	0	0	0	0	0	0.000459626	0	0	0	0.000175349	0	0	0	0.000507986	0	0.000163279	2795	9.30214e-07	391	0.000118749
Otu147288	Bacteria	Proteobacteria	Gammaproteobacteria	NA	NA	NA	NA	0.0067436	0	0	0.00353201	0.00228056	0	0.00774753	0.00376299	0.00119737	0	0	0.00227359	0	0	0	0	0.00125269	0	0	0	0	0	0	0	74	0.00211828	392	0.000113881
Otu147376	Bacteria	Proteobacteria	Gammaproteobacteria	NA	NA	NA	NA	0	0	0.000598661	0	0	0.000272087	0.000501987	0	0	0	0.000459537	0	0.000120971	0	0	0	0.000151291	0.000411164	0.000163251	0	0.00022977	7.25694e-05	0	0.000217706	468	0.000150249	393	0.00011325
Otu196202	Bacteria	Proteobacteria	Deltaproteobacteria	NB1-j	JTB38	NA	NA	0.000211682	0.000344773	7.2565e-05	0.000284254	0.00024197	0	0.000350786	0.00130071	9.07101e-05	6.63702e-05	0.000229768	0	6.6534e-05	0	0	0	0.000223911	0	0.000453476	0.000169359	0.000120931	0.00026004	0	0	357	0.000250779	394	0.000111611
Otu137079	Bacteria	Proteobacteria	Gammaproteobacteria	NA	NA	NA	NA	0	0	0	0	0	0	0	0	0	0	0	0	0	0	0.000254045	0.000247986	9.07749e-05	0	0	0	0.000139071	0.000278183	0	0.000199563	2900	0	395	0.000109966
Otu215984	Bacteria	Proteobacteria	Deltaproteobacteria	NB1-j	JTB38	NA	NA	0	0	0	0	0	0.000447433	0	0	0	0	0	0	0	0	0	0	0	0	0	0.00070768	0.000199537	0	0.000302352	0	949	3.44179e-05	396	0.000109961
Otu147298	Bacteria	Proteobacteria	Gammaproteobacteria	NA	NA	NA	NA	0.000864874	0	0	0.000284254	0	0	0	0	0.00103409	0.000434423	0.00148745	0	0	0	0	0	6.05166e-05	0	0	0	0.0011428	0	0	0	306	0.000315776	397	0.000109393
Otu004606	Bacteria	Proteobacteria	NA	NA	NA	NA	NA	0	0	0	0	0	0	0	0	0	0	0	0	0	0.000749915	0.000217753	0	0	8.46515e-05	0	7.25825e-05	0	0	7.25646e-05	0	2901	0	398	0.000108861
Otu142372	Bacteria	Proteobacteria	Gammaproteobacteria	NA	NA	NA	NA	0	0	0	0	0	0	0	7.86477e-05	0	0	0	0	0	0.000163288	0	0	0.000102878	0	0.000139066	0.000241942	0.000338608	8.46643e-05	0	0.0001149	1788	6.04983e-06	399	0.000107759
Otu007973	Bacteria	Proteobacteria	Deltaproteobacteria	Desulfovibrionales	Desulfovibrionaceae	Desulfovibrio	NA	0	0	0	0	0	0	0	0	0	0	0	0	0	0	0	0	0.000302583	0	0	0.000441544	0.000139071	0	0	0.000296321	2902	0	400	0.000107229
Otu144855	Bacteria	Proteobacteria	Gammaproteobacteria	NA	NA	NA	NA	0	0	0	0	0	0	0	0.000308541	0	0	0	0	0	0	0	0	0.000314686	0	0	0.000217748	0.000477679	8.46643e-05	0	8.46633e-05	1109	2.37339e-05	401	0.000107222
Otu131693	Bacteria	Proteobacteria	Gammaproteobacteria	NA	NA	NA	NA	0	0	0	0	0	0	0	0	0	0	0	0	0	0	0	0	0.000405461	0	0.000272086	0.000193553	0.000217677	8.46643e-05	0	0	2903	0	402	0.000106676
Otu000319	Bacteria	Planctomycetes	Planctomycetia	Pirellulales	Pirellulaceae	NA	NA	0.000199586	0.000290335	0.000229789	0.000108863	0.000108886	0.000393015	0.000235873	0.000320641	0.00020561	0.000319784	0.000302327	9.67486e-05	0.000205651	0.000163288	0	0.000102823	0.000151291	6.65119e-05	5.44172e-05	9.67767e-05	9.06986e-05	0.000157234	0.000235835	4.8379e-05	377	0.000232085	403	0.000106114
Otu156143	Bacteria	Proteobacteria	Gammaproteobacteria	NA	NA	NA	NA	0	0	0	0	0	0	0	0	0	0	0	0	0	0	0	0	0	0	0	0	0.000108838	0	0	0.00105829	2904	0	404	0.000106103
Otu135251	Bacteria	Proteobacteria	Gammaproteobacteria	NA	NA	NA	NA	0	0	0	0	0	0	0	0	0	0	0	0	0	0.000459626	0.00036897	0	0	0	0	0	0	0	0.00032654	0	2905	0	405	0.000105012
Otu195648	Bacteria	Proteobacteria	Deltaproteobacteria	NB1-j	NB1-i	NA	NA	0	0.000701644	0	0	0	0	0	0.000774378	0.000731728	0	0.00128187	0	0	0	0	0	0	6.65119e-05	0.000671145	0.000145165	0.000139071	0	0	0.000133042	342	0.000268432	406	0.000104994
Otu196358	Bacteria	Proteobacteria	Deltaproteobacteria	NB1-j	JTB38	NA	NA	0	0.00207469	0	0	0	0	0	0	0	0	0	0	0	0	0	0	0	0	0	0	0	0	0.00114894	0	455	0.000159591	407	0.000104449
Otu000740	Bacteria	Proteobacteria	Gammaproteobacteria	Thiotrichales	Piscirickettsiaceae	NA	NA	0.000175394	0.000114924	0.000266072	0.000344734	0.000223822	0.000266041	0.000108865	9.67972e-05	0.000489834	0.00013274	0.000235815	0.000211638	0.000435495	0	0	0	0.000121033	0	0.000175344	0.000217748	0.000308375	0.000133044	0	0.000181421	366	0.000238629	408	0.00010336
Otu002939	Bacteria	Bacteroidetes	Saprospirae	[Saprospirales]	Saprospiraceae	NA	NA	0.000151202	8.46812e-05	0.000157224	0	0.000114936	0.000157206	0.000145153	6.04983e-05	0.000133041	0.000120673	5.44188e-05	0.000163263	6.6534e-05	0	0	0	0.000121033	0.000217675	0.000683238	0	0	0	0.000114894	0	565	0.000108372	409	0.000103349
Otu001160	Bacteria	Verrucomicrobia	NA	NA	NA	NA	NA	8.4673e-05	9.07298e-05	0.0001028	4.83837e-05	7.86401e-05	3.02319e-05	4.83843e-05	6.65481e-05	4.23314e-05	6.63702e-05	6.04653e-05	9.67486e-05	6.04855e-05	0.000133049	0	0.000102823	0	8.46515e-05	0.000193483	0	0.000338608	0	0.000187458	9.6758e-05	702	6.74456e-05	410	0.000103348
Otu000888	Bacteria	Proteobacteria	Deltaproteobacteria	Bdellovibrionales	Bacteriovoracaceae	NA	NA	4.23365e-05	0.000102827	0.0001028	0	5.44432e-05	0.000102789	0.000133057	6.04983e-05	6.65207e-05	3.62019e-05	5.44188e-05	7.86083e-05	3.02427e-05	0	0	0	0	0	0.000205576	0.000344767	0.000217677	7.25694e-05	0	0.000266085	707	6.65187e-05	411	0.000100607
Otu136284	Bacteria	Proteobacteria	Gammaproteobacteria	NA	NA	NA	NA	0	0	0	0	0	0	0	0	0	0	0	0	0	0	0	0	0	0	0	0.000217748	0.000169304	0	0	0.00071359	2906	0	412	0.000100058
Otu197025	Bacteria	Proteobacteria	Deltaproteobacteria	NB1-j	NB1-i	NA	NA	0	0	0	0	0	0	0	0	0	0	0	0	0	0	0	0	0	0	0	0	0	0.00090107	0	0.000199563	2907	0	413	0.000100058
Otu000826	Bacteria	Bacteroidetes	Saprospirae	[Saprospirales]	Saprospiraceae	NA	NA	0.000181442	0.000235898	0.000272119	7.25755e-05	0.000139133	3.62783e-05	5.44323e-05	3.6299e-05	0.000145136	0.000120673	0.000163256	4.83743e-05	2.41942e-05	9.67633e-05	0	0.000247986	6.05166e-05	0.000175349	0.0002479	0	6.04657e-05	0	0.000211647	0	540	0.000117678	414	0.000100057
Otu008035	Bacteria	Proteobacteria	Deltaproteobacteria	Desulfobacterales	Desulfobacteraceae	NA	NA	0	0	0	0	0	0	0	0	0	0	0	0	0	0	0.000145169	0	9.07749e-05	0	8.46489e-05	0.000320573	0.000120931	0.000114902	0	0.000217706	2908	0	415	9.95185e-05
Otu006514	Bacteria	Proteobacteria	Deltaproteobacteria	Sva0853	JTB36	NA	NA	0	0	0	0	0	0	0	3.02491e-05	0	0	0	0	0	0	0	0	0	6.65119e-05	9.67416e-05	0.000120971	0.000447446	0.000145139	9.67527e-05	0.0001149	2336	2.32686e-06	416	9.89511e-05
Otu125592	Bacteria	Proteobacteria	Gammaproteobacteria	NA	NA	NA	NA	0	0	0	0	0	0	0	0	0	0	0	0	0	0	0.0006956	0.0003871	0	0	0	0	0	0	0	0	2909	0	417	9.84272e-05
Otu001652	Bacteria	Proteobacteria	Deltaproteobacteria	Myxococcales	OM27	NA	NA	0.000205634	6.65352e-05	4.83767e-05	0	3.02462e-05	2.41856e-05	0.000157249	2.41993e-05	4.23314e-05	2.41346e-05	2.41861e-05	3.0234e-05	6.6534e-05	0	0	0.000102823	7.26199e-05	0.000175349	0.000108834	0.000169359	4.83726e-05	0.000157234	0.00016327	8.46633e-05	760	5.72189e-05	418	9.84115e-05
Otu001124	Bacteria	Proteobacteria	Alphaproteobacteria	Rhizobiales	NA	NA	NA	6.65288e-05	0.000187508	0.0001028	0.000139103	6.04924e-05	0.00028418	7.86244e-05	0.000175445	0.000133041	6.63702e-05	9.67445e-05	8.46551e-05	6.6534e-05	9.67633e-05	0	0	6.05166e-05	0.000193489	6.65099e-05	7.25825e-05	0.000187444	8.46643e-05	0.000235835	8.46633e-05	537	0.000118618	419	9.84061e-05
Otu196410	Bacteria	Proteobacteria	Deltaproteobacteria	NB1-j	NB1-i	NA	NA	0.00162693	0.00141539	0.000483767	0	0	0.00050185	0	0	0	0.00105589	0.00170512	0.00475882	0	0	0	0	9.07749e-05	0	0.000943231	0	0	4.23321e-05	0	0	145	0.00088829	420	9.78489e-05
Otu046575	Bacteria	Proteobacteria	Deltaproteobacteria	NB1-j	JTB38	NA	NA	0	0	0	0	0	0	0	0	0	0	0	0	0	0.00052615	0.000405262	0	0	0	0	0	0	0	0.000139082	0	2910	0	421	9.73177e-05
Otu144953	Bacteria	Proteobacteria	Gammaproteobacteria	NA	NA	NA	NA	0	1.8146e-05	0	0	0	0	0	0	0	0	0	0	6.04855e-06	0	0	0.000102823	0	0	0.000411152	0	0.000556285	0	0	0	2468	1.86112e-06	422	9.72963e-05
Otu007455	Bacteria	Bacteroidetes	Bacteroidia	Bacteroidales	Marinilabiaceae	NA	NA	0	0	0	0	0	0	0	0	0	0	0	0	0	0.000133049	0	0	0.000163395	0	4.23245e-05	7.25825e-05	0.000526052	0.000114902	0	0	2911	0	423	9.5664e-05
Otu196370	Bacteria	Proteobacteria	Deltaproteobacteria	NB1-j	NB1-i	NA	NA	0.000489894	0.00103432	0.00072565	0.00136079	0.000604924	0.00210414	0.000302402	0.000901424	0.000647065	0.000476659	0.00137256	0.000683287	0.000641146	0	0	0.000139114	0.000133136	0	0.000368827	7.25825e-05	4.83726e-05	0.000145139	0	0.000133042	146	0.000872636	424	9.45649e-05
Otu043118	Bacteria	Proteobacteria	Deltaproteobacteria	NB1-j	JTB38	NA	NA	0	0	0	0	0	0	0	0	0	0	0	0	0	0	0.000290337	0	0	0	0	0	6.04657e-05	0.000187471	0.000235835	0.000266085	2912	0	425	9.4563e-05
Otu214702	Bacteria	Proteobacteria	Deltaproteobacteria	NB1-j	JTB38	NA	NA	5.44326e-05	1.8146e-05	3.02354e-05	0.000181439	3.02462e-05	9.06958e-05	0	0.000235943	8.46627e-05	0	3.62792e-05	6.65147e-05	3.62913e-05	0	0	0.000211695	0	0.000108838	0.000193483	9.67767e-05	0.000169304	0.000229803	0	0	705	6.65297e-05	426	9.18091e-05
Otu196275	Bacteria	Proteobacteria	Deltaproteobacteria	NB1-j	NB1-i	NA	NA	0.000459653	0.000604866	0	0.000659228	0.000260117	0.000538129	0.000163297	0.000550534	0.000175373	0	0.000622793	0.000217684	0	0	0	0	0.000151291	0.000326513	0.000532079	0	0	0	0	0	299	0.000327052	427	9.18076e-05
Otu125589	Bacteria	Proteobacteria	Gammaproteobacteria	NA	NA	NA	NA	0	0	0	0	0	0	0	0	0	0	0	0	0	0.000163288	0	0	0	0.000562328	0	0	0	0	0.000284211	0	2913	0	428	9.18024e-05
Otu040940	Bacteria	Proteobacteria	Deltaproteobacteria	NB1-j	JTB38	NA	NA	0	0	0	0	0	0	0	0	0	0	0	0	0	0	0	0	0.000102878	0	0	0.000169359	0.000217677	0.000393084	0	0.0001149	2914	0	429	9.0718e-05
Otu003357	Bacteria	Planctomycetes	Planctomycetia	Pirellulales	Pirellulaceae	NA	NA	0	0	0	0	1.20985e-05	0	6.04803e-06	6.04983e-06	0	0	0	0	0	0.000133049	0.000145169	0	0.000151291	0	5.44172e-05	0.000169359	4.83726e-05	8.46643e-05	0.000187458	0	2456	1.86126e-06	430	8.85256e-05
Otu149871	Bacteria	Proteobacteria	Gammaproteobacteria	NA	NA	NA	NA	0	0	3.62825e-05	0.000205631	4.23447e-05	3.02319e-05	2.41921e-05	0.000193594	0.000151183	7.24039e-05	3.62792e-05	0	2.41942e-05	0	0	0.000102823	0	0.000108838	0	0	0	6.04745e-05	7.25646e-05	0.000628927	732	6.27952e-05	431	8.85116e-05
Otu196104	Bacteria	Proteobacteria	Deltaproteobacteria	NB1-j	NB1-i	NA	NA	0.000266115	0.000120973	0.00024793	0	0.000260117	0.000876726	0	0.000266192	0.000260036	0.000307716	0.000326513	0.000145123	0.000187505	0	0	0	0	0.000108838	0.000749748	0	0	0	0.000114894	0	356	0.00025115	432	8.84981e-05
Otu196063	Bacteria	Proteobacteria	Deltaproteobacteria	NB1-j	JTB38	NA	NA	0.00194748	0	0	0	0	0	0.00286072	0.00139146	0	0	0	0.00166891	0	0	0	0	0	0	0.000967416	0	0	0	0	0	190	0.000605275	433	8.79469e-05
Otu214583	Bacteria	Proteobacteria	Deltaproteobacteria	NB1-j	JTB38	NA	NA	0	0	0	0	0	0	0	0	0	0	0	0	0	0.000229813	0.000108876	0	0	0	0	0	7.86054e-05	0	0.000538187	0	2915	0	434	8.6862e-05
Otu009271	Bacteria	Proteobacteria	Deltaproteobacteria	Desulfobacterales	Desulfobulbaceae	NA	NA	0	0	0	0	0	0	0	0	0	0	0	0	0	0.000296338	0.000290337	0	0	0.000126977	0	0	0	0	0.000235835	0	2916	0	435	8.6317e-05
Otu137159	Bacteria	Proteobacteria	Gammaproteobacteria	NA	NA	NA	NA	0	0	0	0	0	0	0	0	0	0	0	0	0	0	0.000332678	0.000139114	0.00018155	0	0	0	0.000139071	0	0	0.000151184	2917	0	436	8.57816e-05
Otu005568	Bacteria	Proteobacteria	Deltaproteobacteria	Desulfobacterales	Desulfobacteraceae	Desulfobacula	toluolica	0	0	0	0	0	0	0	0	0	0	0	0	0	0	0.000405262	0.000489923	4.23616e-05	0	0	0	0	0	0	0	2918	0	437	8.52316e-05
Otu195905	Bacteria	Proteobacteria	Deltaproteobacteria	NB1-j	JTB38	NA	NA	0	0	0	0	0.000296413	0	0	0	0	0	0	0	0	0.000133049	0	0.000175405	0	0.000151163	0	0	0	0.000175376	0.000187458	0.0001149	1128	2.2801e-05	438	8.52138e-05
Otu125227	Bacteria	Proteobacteria	Gammaproteobacteria	NA	NA	NA	NA	0	0	0	0	0	0	0	0	0	0	0	0	0	0	0	0.000175405	0	0.000326513	0	0	0	0	0.000235835	0.000199563	2919	0	439	8.52105e-05
Otu137854	Bacteria	Proteobacteria	Gammaproteobacteria	NA	NA	NA	NA	0	0	0	0	0	0	0	0.000290392	0	0	0	0	0	0	0	0	0	0.000235815	0	0	0	0.000695457	0	0	1135	2.23378e-05	440	8.4661e-05
Otu000988	Bacteria	Proteobacteria	Deltaproteobacteria	Myxococcales	Haliangiaceae	NA	NA	1.81442e-05	6.65352e-05	2.41883e-05	0	3.02462e-05	0.000380922	1.81441e-05	1.20997e-05	0.000108852	3.62019e-05	0.000151163	3.62807e-05	0.000223796	9.67633e-05	0	0	0	0.000193489	6.65099e-05	7.25825e-05	0.000120931	4.23321e-05	0.000235835	9.6758e-05	623	8.51211e-05	441	8.41092e-05
Otu196282	Bacteria	Proteobacteria	Deltaproteobacteria	NB1-j	JTB38	NA	NA	5.44326e-05	0	6.04708e-05	9.07194e-05	0	3.02319e-05	0	5.44484e-05	7.86154e-05	0.000283582	0	0	0	0	0	0	0.00018155	0	0.000139066	0.000241942	0	0.000350752	0	0	805	5.01923e-05	442	8.30281e-05
Otu000580	Bacteria	Planctomycetes	Phycisphaerae	Phycisphaerales	NA	NA	NA	9.67691e-05	0.000108876	7.86121e-05	0.000151199	7.86401e-05	9.06958e-05	0.000157249	6.04983e-05	0.000120947	0.000120673	3.02327e-05	0.000399088	0.000133068	9.67633e-05	0	0	6.05166e-05	0	0.000139066	0.000145165	0.000247909	8.46643e-05	7.25646e-05	6.65211e-05	518	0.000125119	443	8.30155e-05
Otu195710	Bacteria	Proteobacteria	Deltaproteobacteria	NB1-j	NB1-i	NA	NA	0	0	0.00043539	0	0	0	0	0	0.000997811	0.000621467	0.000193489	0.000852597	0.000671389	0	0	0	0	0	0.000912999	0	0	0	0	0	321	0.000290165	444	8.29999e-05
Otu000469	Bacteria	Proteobacteria	Gammaproteobacteria	Alteromonadales	Alteromonadaceae	BD2-13	NA	0.000169346	0.00031453	0.000223742	6.04796e-05	0.00172403	0.000278134	0.000157249	0.000139146	0.000695444	0.000235313	0.00218885	0.00015117	0.000120971	0	0	0	0.000102878	0	0.0002479	0	0.000386981	0.000114902	0	4.8379e-05	218	0.0004968	445	8.19127e-05
Otu015119	Bacteria	Proteobacteria	Deltaproteobacteria	Desulfobacterales	Desulfobacteraceae	NA	NA	0	0	0	0	0	0	0	0	0	0	0	0	0	0.00052615	0.00036897	0	0	0	0	0	0	0	0	0	2920	0	446	8.13746e-05
Otu000875	Bacteria	Acidobacteria	RB25	NA	NA	NA	NA	0.000120961	0.00013307	0.000114895	9.07194e-05	0.000127034	4.23247e-05	0.000108865	0.000151246	6.65207e-05	0.00013274	8.46515e-05	8.46551e-05	9.67767e-05	0	0	0.000102823	0.000102878	0	0.000205576	7.25825e-05	0.00022977	6.04745e-05	0.000114894	0	571	0.000104189	447	8.0818e-05
Otu196200	Bacteria	Proteobacteria	Deltaproteobacteria	NB1-j	JTB38	NA	NA	0.000320548	0.000465746	0.000411202	0.00131846	0.000756155	0.000846494	0.000229825	0.000260143	0.000520071	0.000374087	0.000622793	0.000441416	0.000362913	0	0	0	0	0	0.000399059	0.000320573	0.000169304	0	0	0	209	0.000533065	448	8.08124e-05
Otu214745	Bacteria	Proteobacteria	Deltaproteobacteria	NB1-j	NB1-i	NA	NA	0	0	0	0	0	0	0	0	0	0	0	0	0	0	0.000181461	0	0	0	0	0	0	0	0.000701457	0	2921	0	449	8.02653e-05
Otu147267	Bacteria	Proteobacteria	Gammaproteobacteria	NA	NA	NA	NA	0	0	0	0	0	0	0	0	0	0.000573197	0	0	0	0	0	0.000877023	0	0	0	0	0	0	0	0	860	4.40921e-05	450	7.97294e-05
Otu012204	Bacteria	Proteobacteria	NA	NA	NA	NA	NA	0	0	0	0	0	0	0	0	0	0	0	0	0	0	0	0	9.07749e-05	0	0	0.000441544	0.000108838	0.000187471	0	4.8379e-05	2922	0	451	7.97279e-05
Otu144889	Bacteria	Proteobacteria	Gammaproteobacteria	NA	NA	NA	NA	2.41923e-05	0	0	0	0	0	4.23362e-05	0	0	0	0	0	0	0	0	0	0	0	0.000259993	0.000217748	0.000157211	0.000175376	0	6.65211e-05	1895	5.11758e-06	452	7.97135e-05
Otu136150	Bacteria	Proteobacteria	Gammaproteobacteria	NA	NA	NA	NA	0	0	0	0	0	0	0	0	0	0	0	0	0	0.000356815	0.000254045	0	0	0	0	0	0	0	0.000260023	0	2923	0	453	7.91711e-05
Otu012821	Bacteria	Bacteroidetes	NA	NA	NA	NA	NA	0	0	0	0	0	0	0	0	0	0	0	0	0	0	0	0	0.000284428	0	0	0.000393155	0	7.25694e-05	0	0.0001149	2924	0	454	7.86412e-05
Otu147184	Bacteria	Proteobacteria	Gammaproteobacteria	NA	NA	NA	NA	0.000362884	0	0	0	0	0	0.000108865	0.000381139	0	0	0	0	0	0	0	0	0	0	8.46489e-05	0.000272185	0	0.000423321	0	8.46633e-05	714	6.56068e-05	455	7.86198e-05
Otu006905	Bacteria	Planctomycetes	Phycisphaerae	SHA-43	NA	NA	NA	0	0	0	0	0	0	0	1.20997e-05	0	0	0	0	0	0	0	0	0.000423616	0	0	0.000145165	9.06986e-05	0.000102807	0	9.6758e-05	2726	9.30743e-07	456	7.80949e-05
Otu147333	Bacteria	Proteobacteria	Gammaproteobacteria	NA	NA	NA	NA	0.000622951	0.000344773	0.000556332	0.000102815	0.000707761	0.000290227	0.00073786	0.000375089	0.000241894	0.000398221	0.000338606	0.000435369	0.000405253	0	0	0	0.000223911	0	0.000453476	9.67767e-05	0	0	0	8.46633e-05	241	0.000427473	457	7.80752e-05
Otu003315	Bacteria	Proteobacteria	Deltaproteobacteria	Desulfuromonadales	NA	NA	NA	0	0	0	0	0	0	0	0	0	0	0	0	0	0.000393101	0	0	0.000133136	0	0	7.25825e-05	0	0.000102807	0	0.000151184	2925	0	458	7.75283e-05
Otu129923	Bacteria	Proteobacteria	Gammaproteobacteria	NA	NA	NA	NA	0	0	0	0	0	0	0	0	0	0	0	0	0	0.000260051	0	0	0	0.000429304	0	0	0	0	0.00016327	0	2926	0	459	7.75114e-05
Otu145295	Bacteria	Proteobacteria	Gammaproteobacteria	NA	NA	NA	NA	0	0	0.000175365	0	0	0	0	0	0	0	0	0	0	0	0	0	0	0	0	0	0.000556285	0.000229803	0	6.65211e-05	1351	1.34896e-05	460	7.75099e-05
Otu004064	Bacteria	Planctomycetes	Phycisphaerae	MSBL9	NA	NA	NA	0	0	0	0	0	0	0	0	0	0	0	0	0	0	0	0	9.07749e-05	0	8.46489e-05	0.000145165	9.06986e-05	0.000157234	0	0.000278179	2927	0	461	7.69728e-05
Otu009637	Bacteria	Proteobacteria	NA	NA	NA	NA	NA	0	0	0	0	0	0	0	0	0	0	0	0	0	0	0.00036897	0	0	0.000175349	0	0	0	0	0.000302352	0	2928	0	462	7.69702e-05
Otu196270	Bacteria	Proteobacteria	Deltaproteobacteria	NB1-j	JTB38	NA	NA	0	0.000163314	0	0.000465693	0.000199625	0	0	0	0.000120947	0	0.000169303	0.000205591	0	9.67633e-05	0	0	0	0	0	0	0	0.000423321	0.000211647	0.0001149	579	0.000101882	463	7.69665e-05
Otu147370	Bacteria	Proteobacteria	Gammaproteobacteria	NA	NA	NA	NA	0.000749961	1.20973e-05	0	0	0	0	0.00128823	0.000967972	0	0	0	0	0	0	0	0	0	0	0.000834396	0	0	0	0	0	375	0.000232174	464	7.58542e-05
Otu158791	Bacteria	Proteobacteria	Gammaproteobacteria	NA	NA	NA	NA	0	0	0	0	0	0	0	0	0	0	0	0	0	0.000193527	0	0	0.000284428	0	4.23245e-05	0	0.000308375	0	0	0	2929	0	465	7.53322e-05
Otu137723	Bacteria	Proteobacteria	Gammaproteobacteria	NA	NA	NA	NA	0	0	0	0	0	0	0	0	0	0	0	0	0	0.000193527	0	0	0	0	0	0.000393155	0	0.000145139	7.25646e-05	0	2930	0	466	7.31259e-05
Otu000211	Bacteria	Bacteroidetes	Cytophagia	Cytophagales	Flammeovirgaceae	NA	NA	9.07211e-05	0.00071979	0.000894968	0.000453597	0.00107676	0.000598592	0.000163297	0.000320641	0.000634971	0.00115846	0.000828375	0.00143309	0.000701631	0	0	0	0	0	0.000804165	0	0	0	0	0	169	0.000698069	467	7.31059e-05
Otu125861	Bacteria	Proteobacteria	Gammaproteobacteria	NA	NA	NA	NA	0	0	0	0	0	0	0	0	0	0	0	0	0	0	0.000405262	0.0003871	0	0	0	0	0	0	0	0	2931	0	468	7.20329e-05
Otu001382	Bacteria	Bacteroidetes	Cytophagia	Cytophagales	NA	NA	NA	0.000417317	0.000296384	0.000526096	0.00026611	0.000284314	0.000253948	0.000266113	6.04983e-05	0.000241894	0.000301683	0.000181396	0.000193497	0.000266136	0	0	0	0.000211808	0	0.000272086	0	0.000120931	0.000187471	0	0	336	0.000273491	469	7.20269e-05
Otu000431	Bacteria	Planctomycetes	Planctomycetia	Pirellulales	Pirellulaceae	NA	NA	0.00018749	0.000417357	0.000114895	0.000417309	0.000260117	0.000302319	0.000102817	0.000592883	0.000193515	0.000156875	0.000290234	0.000326527	0.000163311	0	0.000217753	0	6.05166e-05	0	9.67416e-05	0.000193553	0.000108838	0.000102807	0	0	337	0.000271204	470	7.09281e-05
Otu196407	Bacteria	Proteobacteria	Deltaproteobacteria	NB1-j	NB1-i	NA	NA	0.000641095	0.000520184	0.000126989	0	0	0	0	0.000980072	0	0	0	0	0.000308476	0.000193527	0	0	0	0.000278141	0.000302318	0	0	0	0	0	417	0.000198217	471	7.03622e-05
Otu145450	Bacteria	Proteobacteria	Gammaproteobacteria	NA	NA	NA	NA	0	0	0	0	0	6.65103e-05	0	0.000532385	0	5.43029e-05	0	0	0	0.000229813	0	0	0	0	0	0	0	0	0.000538187	0	802	5.0246e-05	472	6.98182e-05
Otu125820	Bacteria	Proteobacteria	Gammaproteobacteria	NA	NA	NA	NA	0	0	0	0	0	0	0	0	0	0	0	0	0	0.000133049	0	0	0	0	0	0	0	0	0.00063494	0	2932	0	473	6.98172e-05
Otu196231	Bacteria	Proteobacteria	Deltaproteobacteria	NB1-j	NB1-i	NA	NA	0.000647143	0.000822617	0.002183	0.00182648	0.00136713	0.000253948	0.000876965	0.000441637	0.0014695	0.00162909	0.000798143	0.00237034	0.000756068	0	0	0	0	0	0.00076184	0	0	0	0	0	125	0.00118785	474	6.92582e-05
Otu010799	Bacteria	Bacteroidetes	NA	NA	NA	NA	NA	0	0	0	0	0	0.000139067	6.04803e-06	0	0	0	0	0	0	0	0	0	0.000163395	0	0	0.000296379	0.000157211	4.23321e-05	0	9.6758e-05	1452	1.11627e-05	475	6.8734e-05
Otu016898	Bacteria	Proteobacteria	NA	NA	NA	NA	NA	0	0	0	0	0	0	0	0	0	0	0	0	0	0	0.000332678	0.000423391	0	0	0	0	0	0	0	0	2933	0	476	6.87335e-05
Otu005158	Bacteria	Verrucomicrobia	[Pedosphaerae]	[Pedosphaerales]	Ellin515	NA	NA	0	0	0	0	0	0	0	0	0	0	0	0	0	0	0	0.000211695	4.23616e-05	0.000151163	0	0.000296379	4.83726e-05	0	0	0	2934	0	477	6.81792e-05
Otu000445	Archaea	Crenarchaeota	Thaumarchaeota	Cenarchaeales	Cenarchaeaceae	Nitrosopumilus	NA	0.00132453	0.000707693	0.000205601	0.000374974	0.000508136	6.04639e-05	0.00137895	0.00121602	0.000913148	0.000319784	0.000937213	0.000749802	0.000641146	0	0	0	0	0	0.000749748	0	0	0	0	0	166	0.000718266	478	6.81589e-05
Otu195848	Bacteria	Proteobacteria	Deltaproteobacteria	NB1-j	JTB38	NA	NA	0.000241923	0.000254044	6.04708e-06	3.02398e-05	5.44432e-05	6.04639e-05	0.000284258	0.000604983	7.86154e-05	1.20673e-05	9.67445e-05	7.86083e-05	6.04855e-06	0	0	0	0.000193653	0.000193489	0.000356735	0	0	0	0	0	490	0.000139114	479	6.76252e-05
Otu147514	Bacteria	Proteobacteria	Gammaproteobacteria	NA	NA	NA	NA	0	0	0	0	0	0	0	0.000193594	0	0	0	0	0	0	0	0	0	0	0.000586496	0	0.000157211	0	0	0	1298	1.48919e-05	480	6.76097e-05
Otu196427	Bacteria	Proteobacteria	Deltaproteobacteria	NB1-j	NB1-i	NA	NA	0	0.000157265	0	0	0	0.000465572	7.25764e-05	0	0	0	0	0	0	0	0	0	9.07749e-05	0	0	0.000145165	7.86054e-05	0.00026004	0	0.000163279	778	5.34933e-05	481	6.70786e-05
Otu000487	Bacteria	Gemmatimonadetes	Gemm-2	NA	NA	NA	NA	0.000223779	0.000750033	0.000163271	3.02398e-05	7.25909e-05	0.000157206	8.46725e-05	0.000314591	0.000320509	0.000398221	0.000634886	7.86083e-05	5.44369e-05	0	0	0	7.26199e-05	0.000151163	6.65099e-05	7.25825e-05	0.000139071	0	0.000187458	4.8379e-05	355	0.000252542	482	6.70713e-05
Otu195927	Bacteria	Proteobacteria	Deltaproteobacteria	NB1-j	NB1-i	NA	NA	0	0	0	0	0	0	0	0	0	0	0	0	0	0	0	0.000211695	0	0	0	0.000514126	0	0	0	0	2935	0	483	6.59838e-05
Otu182966	Bacteria	Proteobacteria	Deltaproteobacteria	NB1-j	JTB38	NA	NA	0	0	0	0	0	0	0	0	0	0	0	0	0	0	0	0	0	0	5.44172e-05	9.67767e-05	0.000574424	0	0	0	2936	0	484	6.59653e-05
Otu145451	Bacteria	Proteobacteria	Gammaproteobacteria	NA	NA	NA	NA	0	0	0	0.000181439	0	0	0	0.000387189	0	0	0	0	0	0	0	0	0	0	0	0	0.000725588	0	0	0	861	4.37406e-05	485	6.59626e-05
Otu001943	Bacteria	Proteobacteria	Alphaproteobacteria	Rhizobiales	Hyphomicrobiaceae	NA	NA	6.04807e-05	0.000199606	3.62825e-05	3.02398e-05	3.62954e-05	0.000429294	3.62882e-05	3.02491e-05	0.000102805	1.8101e-05	0.000211629	6.04679e-05	6.04855e-05	0.000163288	0	0	0.000121033	0.000126977	0.000139066	0	4.83726e-05	4.23321e-05	7.25646e-05	0	583	0.00010094	486	6.48758e-05
Otu196403	Bacteria	Proteobacteria	Deltaproteobacteria	NB1-j	NB1-i	NA	NA	7.86249e-05	0	6.04708e-06	0	0	0	0.000145153	0.000272242	0	0	1.20931e-05	0	0	0	0	0	0	0	0.000640913	0	0	0	7.25646e-05	0	890	3.95508e-05	487	6.48616e-05
Otu014856	Bacteria	Proteobacteria	Betaproteobacteria	NA	NA	NA	NA	0	0	0	0	0	0	0	0	0	0	0	0	0	0.000622914	0	0	0	8.46515e-05	0	0	0	0	0	0	2937	0	488	6.43241e-05
Otu009802	Bacteria	Proteobacteria	Epsilonproteobacteria	Campylobacterales	Helicobacteraceae	Sulfurimonas	NA	0	0	0	0	0	0	0	0	0	0	0	0	0	0	0	0	0.000453874	0	0	0	6.04657e-05	0	0	0.000181421	2938	0	489	6.3251e-05
Otu196508	Bacteria	Proteobacteria	Deltaproteobacteria	NB1-j	NB1-i	NA	NA	0	0.00053833	0	0	0	0	0	0	0	0	0	0	0	0	0	0	0	0	0	0	0	0.000695457	0	0	877	4.141e-05	490	6.32233e-05
Otu000169	Bacteria	Proteobacteria	Alphaproteobacteria	Rhodospirillales	NA	NA	NA	0.00104027	0.00276424	0.00398503	0.00575161	0.00373238	0.00316226	0.000332642	0.000490036	0.00429966	0.00372277	0.00242466	0.00323503	0.00348396	0	0	0	0	0	0.00069533	0	0	0	0	0	51	0.00295573	491	6.32119e-05
Otu196458	Bacteria	Proteobacteria	Deltaproteobacteria	NB1-j	JTB38	NA	NA	6.04807e-06	0	0	0	0	0	0	2.41993e-05	0	0	0	0	0	0	0	0	7.26199e-05	0	0	0.000120971	6.04657e-05	0.000320515	0	0.0001149	2339	2.32672e-06	492	6.26792e-05
Otu000420	Bacteria	Proteobacteria	Alphaproteobacteria	NA	NA	NA	NA	0.0003145	0.000677449	0.000713556	0.000901146	0.000459742	0.000725567	0.000211681	0.000181495	0.000622876	0.000856779	0.000798143	0.000495837	0.000762117	0	0	0	0.000151291	0	0.000338596	0	0.000157211	4.23321e-05	0	0	192	0.000593914	493	6.26755e-05
Otu008075	Bacteria	Proteobacteria	Deltaproteobacteria	Desulfobacterales	Desulfobacteraceae	NA	NA	0	0	0	0	0	0	0	0	0	0	0	0	0	0	0	0	0.000453874	0	0	0	0.000157211	7.25694e-05	0	0	2939	0	494	6.21504e-05
Otu196389	Bacteria	Proteobacteria	Deltaproteobacteria	NB1-j	JTB38	NA	NA	0	0	0	0	0	0	0	0	0	0	0	0	0	0	0	0	0.000284428	0.000193489	0	0	0	0.000205613	0	0	2940	0	495	6.21391e-05
Otu142241	Bacteria	Proteobacteria	Gammaproteobacteria	NA	NA	NA	NA	0	0	0	0	0	0	0	9.07474e-05	0	0	0	0	0	0	0	0	0	0	0	0	0	0.000683362	0	0	1694	6.98057e-06	496	6.21238e-05
Otu124360	Bacteria	Proteobacteria	Gammaproteobacteria	NA	NA	NA	NA	0	0	0	0	0	0	0	0	0	0	0	0	0	0.000423339	0.000254045	0	0	0	0	0	0	0	0	0	2941	0	497	6.15804e-05
Otu201150	Bacteria	Proteobacteria	Gammaproteobacteria	NA	NA	NA	NA	0	0	0	0	0	0	0	0	0	0	0	0	0	0.000423339	0.000254045	0	0	0	0	0	0	0	0	0	2942	0	498	6.15804e-05
Otu137023	Bacteria	Proteobacteria	Gammaproteobacteria	NA	NA	NA	NA	0	0	0	0	0	0	0	0	0	0	0	0	0	0	0	0	0	0.000429304	0	0	0.000108838	0	0.000139082	0	2943	0	499	6.15658e-05
Otu196225	Bacteria	Proteobacteria	Deltaproteobacteria	NB1-j	NB1-i	NA	NA	0.00084673	0.000937542	0.000368872	0.000405213	0.000423447	0	0.00039917	0.000641282	0.000610781	0.000573197	0.000840468	0.000544211	0.000483884	0	0	0	0	0	0.000562311	0	0	0	0	0.0001149	204	0.000544215	500	6.15646e-05
Otu183074	Bacteria	Proteobacteria	Deltaproteobacteria	NB1-j	JTB38	NA	NA	0	0	0	0	0	0	0	0	0	0	0	0	0	0	0	0	0	0	0.000326503	0	0	0.00033261	0	0	2944	0	501	5.99193e-05
Otu130279	Bacteria	Proteobacteria	Gammaproteobacteria	NA	NA	NA	NA	0	0	0	0	0	0	0	0	0	0	0	0	0	0	0	0	0	0.000495816	0	0	0	0	0	0.000163279	2945	0	502	5.99177e-05
Otu147335	Bacteria	Proteobacteria	Gammaproteobacteria	NA	NA	NA	NA	0	0	0.00087078	0.000302398	0.000695663	0	0	0.000859075	0.00113085	0	0	0.00064096	0.000967767	0	0	0	0	0.000193489	0.000326503	0	0	0	0.000139082	0	244	0.000420577	503	5.99158e-05
Otu134512	Bacteria	Proteobacteria	Gammaproteobacteria	NA	NA	NA	NA	0	0	0	0	0	0	0	0	0	0	0	0	0	0	0	0	0.000223911	8.46515e-05	0	9.67767e-05	0	0.000247945	0	0	2946	0	504	5.93895e-05
Otu137253	Bacteria	Proteobacteria	Gammaproteobacteria	NA	NA	NA	NA	0	0	0	0	0	0	0	0	0	0	0	0	0	0	0	0	0	6.65119e-05	0	0	0	0	0.000586563	0	2947	0	505	5.93705e-05
Otu012930	Bacteria	Bacteroidetes	Rhodothermi	[Rhodothermales]	Rhodothermaceae	Rubricoccus	NA	6.04807e-06	6.04866e-06	0	0	0	0	3.02402e-05	3.6299e-05	0	3.62019e-05	2.41861e-05	0	1.81456e-05	0.000229813	0	0	0	0	4.23245e-05	0	0	0	0.000374917	0	1413	1.209e-05	506	5.88231e-05
Otu009935	Bacteria	Bacteroidetes	NA	NA	NA	NA	NA	0	0	0	0	0	0	0	0	0	0	0	0	0	0	0	0	4.23616e-05	0	0	0	0.000477679	0	7.25646e-05	4.8379e-05	2948	0	507	5.82713e-05
Otu000253	Bacteria	Proteobacteria	Gammaproteobacteria	HTCC2188	HTCC2089	NA	NA	0.00050199	0.00139724	0.00148154	0.00105235	0.0015849	0.000955329	0.00073786	0.000483986	0.00153602	0.00158082	0.00104	0.00184427	0.00200207	0	0	0	4.23616e-05	8.46515e-05	0.000507894	0	0	0	0	0	123	0.00124603	508	5.77188e-05
Otu127343	Bacteria	Proteobacteria	Gammaproteobacteria	NA	NA	NA	NA	0	0	0	0	0	0	0	0	0	0	0	0	0	0	0	0	0.00018155	0	0	0	0	0.00033261	0	0.0001149	2949	0	509	5.71872e-05
Otu143525	Bacteria	Proteobacteria	Gammaproteobacteria	NA	NA	NA	NA	0	0	0	0	0	0	0	0	0	0	0	0	0	0	0	0	0	0	0	0	0.000326515	0	0.000302352	0	2950	0	510	5.71697e-05
Otu196209	Bacteria	Proteobacteria	Deltaproteobacteria	NB1-j	NB1-i	NA	NA	0.000429413	0.000834714	0	0	0	0	0	0.00035089	0	0	0	0	0	0	0	0	0	0	0.000628821	0	0	0	0	0	521	0.000124232	511	5.71655e-05
Otu144340	Bacteria	Proteobacteria	Gammaproteobacteria	NA	NA	NA	NA	0	0	0	0	0	0	0	0	0	0	0	0	0	0	0	0	0	0	0	0.000241942	0	0	0	0.000380985	2951	0	512	5.66297e-05
Otu032765	Bacteria	Planctomycetes	[Brocadiae]	Brocadiales	Brocadiaceae	NA	NA	0	0	0	0	0	0	0	0	0	0	0	0	0	0	0	0	0	0	0	0	0.000513959	0.000102807	0	0	2952	0	513	5.60696e-05
Otu135448	Bacteria	Proteobacteria	Gammaproteobacteria	NA	NA	NA	NA	0	0	0	0	0	0	0	0	0	0	0	0	0	0	0	0	0.000393358	0	0	0	0	0	0	0.000217706	2953	0	514	5.55512e-05
Otu008114	Bacteria	Proteobacteria	Deltaproteobacteria	Desulfobacterales	Desulfobacteraceae	NA	NA	0	0	0	0	0	0	0	0	0	0	0	0	0	0	0.000405262	0	0.000163395	0	0	0	0	4.23321e-05	0	0	2954	0	515	5.55445e-05
Otu147404	Bacteria	Proteobacteria	Gammaproteobacteria	NA	NA	NA	NA	0	0	0	0	0	0	0	0	0	0.000838678	0	0.00032048	0.000326621	0	0	0	0.000605166	0	0	0	0	0	0	0	547	0.000114291	516	5.50151e-05
Otu012771	Bacteria	Bacteroidetes	NA	NA	NA	NA	NA	0	0	0	0	0	0	0	0	0	0	0	0	0	0	0.000290337	0.000314519	0	0	0	0	0	0	0	0	2955	0	517	5.49869e-05
Otu182982	Bacteria	Proteobacteria	Deltaproteobacteria	NB1-j	NB1-i	NA	NA	0	0	0	0	0	0	0	0	0	0	0	0	0	0.000260051	0	0.000139114	0	0	0.000108834	0	0	0	9.67527e-05	0	2956	0	518	5.49775e-05
Otu135197	Bacteria	Proteobacteria	Gammaproteobacteria	NA	NA	NA	NA	0	0	0	0	0	0	0	0	0	0	0	0	0	0.000229813	0	0	0	0	0	0	0	0	0.000114894	0.000247942	2957	0	519	5.38772e-05
Otu144762	Bacteria	Proteobacteria	Gammaproteobacteria	NA	NA	NA	NA	0.000205634	0	0	0	0	0	3.62882e-05	0	0	0	0.000133024	0	0	0	0.000108876	0.000175405	0	0.000302327	0	0	0	0	0	0	1029	2.8842e-05	520	5.3328e-05
Otu197099	Bacteria	Proteobacteria	Deltaproteobacteria	NB1-j	JTB38	NA	NA	0.000254019	0.000362919	0	0	6.04924e-05	0.000120928	0	0	0.000199562	0.000126707	0.000169303	0.000120936	0	0	0	0	0.00018155	0	0.000326503	7.25825e-05	0	0	0	0	563	0.000108836	521	5.2785e-05
Otu199792	Bacteria	Proteobacteria	Gammaproteobacteria	NA	NA	NA	NA	0	0	0	0	0	0	0	0	0	0	0	0	0	0	0.000181461	0	0	0.000326513	0	7.25825e-05	0	0	0	0	2958	0	522	5.27778e-05
Otu019990	Bacteria	Proteobacteria	Deltaproteobacteria	NA	NA	NA	NA	0	0	0	0	0	0	0	0	0	0	0	0	0	0.000193527	0	0	0.00018155	0	0	0.000193553	0	0	0	0	2959	0	523	5.16936e-05
Otu197301	Bacteria	Proteobacteria	Deltaproteobacteria	NB1-j	JTB38	NA	NA	0	0	0	0	0	0	0	0	0	0	0	0	0	0	0.000108876	0.000175405	0	0.000278141	0	0	0	0	0	0	2960	0	524	5.11292e-05
Otu005976	Bacteria	Proteobacteria	Deltaproteobacteria	Myxococcales	NA	NA	NA	0	0	0	0	0	0	0	0	0	0	0	0	0	0	0	0.000102823	0	0	0	0	0	0.000217708	0.00016327	6.65211e-05	2961	0	525	5.00294e-05
Otu006076	Bacteria	Proteobacteria	Deltaproteobacteria	Desulfobacterales	Desulfobacteraceae	NA	NA	0	0	0	0	0	0	0	0	0	0	0	0	0	0	0.000217753	0	0.000121033	0	0	0.000120971	0	0	0	8.46633e-05	2962	0	526	4.94927e-05
Otu196388	Bacteria	Proteobacteria	Deltaproteobacteria	NB1-j	NA	NA	NA	0.000296355	0.000919396	0	0	0	0.00194089	0.000417314	0.000157295	0.00121552	0	0.00136652	0.00124564	0	0	0	0	0.000102878	0	0.000326503	7.25825e-05	0	4.23321e-05	0	0	196	0.000581456	527	4.94814e-05
Otu000974	Bacteria	Planctomycetes	Phycisphaerae	NA	NA	NA	NA	0.000133058	0.000127022	0.000169318	0.00035683	0.000272216	0.000538129	0.000114913	0.000157295	0.000223752	0.000144808	0.000187443	0.000175357	7.25825e-05	0	0	0	6.05166e-05	0	0.00031441	9.67767e-05	0	7.25694e-05	0	0	412	0.000205594	528	4.94794e-05
Otu041074	Bacteria	Proteobacteria	Deltaproteobacteria	NB1-j	JTB38	NA	NA	0	0	0	0	0	0	0	0	0	0	0	0	0	0	0	0	0	0.000193489	0	0	0	0	0.000350729	0	2963	0	529	4.94743e-05
Otu196706	Bacteria	Proteobacteria	Deltaproteobacteria	NB1-j	JTB38	NA	NA	0	0	0	0	0	0	0	0	0	0	0	0	0	9.67633e-05	0	0	0	0	0.00031441	0	6.04657e-05	7.25694e-05	0	0	2964	0	530	4.94735e-05
Otu008745	Bacteria	Proteobacteria	Deltaproteobacteria	NA	NA	NA	NA	0	0	0	0	0	0	0	0	0	0	0	0	0	0	0.000181461	0.000139114	7.26199e-05	0	0	0.000145165	0	0	0	0	2965	0	531	4.89418e-05
Otu196303	Bacteria	Proteobacteria	Deltaproteobacteria	NB1-j	JTB38	NA	NA	0.000284259	0.000550428	0.00047772	0.000387069	0.000314561	0.000858587	0.000139105	0	0.000399124	0.000410289	0.000247908	0.000362807	0.000495981	0	0	0	0	0	0.000139066	0	6.04657e-05	0	0	0.000332606	266	0.000379064	532	4.83761e-05
Otu046435	Bacteria	Proteobacteria	Deltaproteobacteria	NB1-j	JTB38	NA	NA	0	0	0	0	0	0	0	0	0	0	0	0	0	0	0	0	0	0.000108838	0	0	0	0	0.000423293	0	2966	0	533	4.83755e-05
Otu215560	Bacteria	Proteobacteria	Deltaproteobacteria	NB1-j	JTB38	NA	NA	3.02404e-05	1.20973e-05	6.65179e-05	0.000151199	6.04924e-05	0.000126974	3.62882e-05	0	7.25681e-05	0	0	9.07019e-05	0.000199602	0	0	0	0.000102878	0	6.65099e-05	0.000241942	0	0.000114902	0	0	719	6.51293e-05	534	4.78392e-05
Otu147417	Bacteria	Proteobacteria	Gammaproteobacteria	NA	NA	NA	NA	0.000278211	0	0.00014513	0	0	0.000483711	0.000550371	0.000435587	0	0.000325817	3.62792e-05	9.07019e-05	0.000405253	0	0	0	0	0	0	0	4.83726e-05	0	0	0.000477743	404	0.00021162	535	4.78287e-05
Otu000279	Bacteria	Proteobacteria	Deltaproteobacteria	Myxococcales	Cystobacterineae	NA	NA	0.000181442	0.000175411	0.000151177	0.000205631	0.000278265	0.000181392	0.000133057	0.000102847	0.000169325	0.000162909	0.000229768	0.000229778	0.000145165	0	0	0	0	6.65119e-05	0.000193483	0.000145165	4.83726e-05	0	7.25646e-05	0	432	0.000180474	536	4.7827e-05
Otu196351	Bacteria	Proteobacteria	Deltaproteobacteria	NB1-j	NB1-i	NA	NA	0.000556422	0.000471795	0	0	0.000314561	0.000193484	0.000816485	0.000405338	0	0	0	0	0	0	0	0.000211695	0.000302583	0	0	0	0	0	0	0	402	0.00021216	537	4.67526e-05
Otu009352	Archaea	Crenarchaeota	MBGB	NA	NA	NA	NA	0	0	0	0	0	0	0	6.04983e-06	0	0	0	0	0	0	0.000181461	0	0.000121033	0	0	0.000120971	9.06986e-05	0	0	0	2802	4.65371e-07	538	4.67421e-05
Otu196273	Bacteria	Proteobacteria	Deltaproteobacteria	NB1-j	JTB38	NA	NA	0.000550374	0	0.000532143	0.00128822	0.000768254	0	0.000417314	0	0.000423314	0	0	0.000622819	0.000411301	0	0	0	0	0	0.000507894	0	0	0	0	0	263	0.000385672	539	4.61721e-05
Otu168201	Bacteria	Proteobacteria	Deltaproteobacteria	NB1-j	NB1-i	NA	NA	0	0	0	0	0	0	0	0	0	0	0	0	0	0	0	0	6.05166e-05	0	0	0	0	4.23321e-05	0.000399105	0	2967	0	540	4.56322e-05
Otu000484	Bacteria	Gemmatimonadetes	Gemm-2	NA	NA	NA	NA	3.62884e-05	0.000387114	0.000272119	0.000181439	0.000441595	0.000272087	0.000127009	0.000296441	0.000157231	0.000434423	0.000229768	0.000344667	0.000241942	0	0	0	0	0	0.000453476	0	4.83726e-05	0	0	0	346	0.00026324	541	4.56226e-05
Otu135544	Bacteria	Proteobacteria	Gammaproteobacteria	NA	NA	NA	NA	0	0	0	0	0	0	0	0	0	0	0	0	0	0.000296338	0	0	0.000151291	0	0	0	4.83726e-05	0	0	0	2968	0	542	4.5091e-05
Otu130848	Bacteria	Proteobacteria	Gammaproteobacteria	NA	NA	NA	NA	0	0	0	0	0	0	0	0	0	0	0	0	0	0	0.000217753	0	0	0	0	0	0	0	0	0.000278179	2969	0	543	4.50847e-05
Otu146097	Bacteria	Proteobacteria	Gammaproteobacteria	NA	NA	NA	NA	0	0	4.83767e-05	0	6.04924e-05	0.000102789	0	0	0	0	0	0	0	0	0.000145169	0	0	0	4.23245e-05	0	0.000266049	4.23321e-05	0	0	1266	1.62814e-05	544	4.50795e-05
Otu144999	Bacteria	Proteobacteria	Gammaproteobacteria	NA	NA	NA	NA	0.000205634	2.41946e-05	0	0	0	0	2.41921e-05	0	0	0	0	0	0	0.000260051	0	0	9.07749e-05	0	0	0	0	0	0.000139082	0	1188	1.95401e-05	545	4.45371e-05
Otu136360	Bacteria	Proteobacteria	Gammaproteobacteria	NA	NA	NA	NA	0	0	0	0	0	0	0	0	0	0	0	0	0	0	0.000254045	0	0	6.65119e-05	0	0	0	0	0.00016327	0	2970	0	546	4.39843e-05
Otu014966	Bacteria	Proteobacteria	Deltaproteobacteria	Desulfobacterales	Desulfobacteraceae	NA	NA	0	0	0	0	0	0	0	0	0	0	0	0	0	0	0.000405262	0	0	0	0	7.25825e-05	0	0	0	0	2971	0	547	4.34404e-05
Otu021374	Bacteria	Bacteroidetes	NA	NA	NA	NA	NA	0	0	0	0	0	0	0	0	0	0	0	0	0	0	0	0	6.05166e-05	0	0	0	0	0	0	0.000411222	2972	0	548	4.28853e-05
Otu013378	Bacteria	Proteobacteria	Deltaproteobacteria	Desulfovibrionales	NA	NA	NA	0	0	0	0	0	0	0	0	0	0	0	0	0	0	0	0	0.000223911	0	0	0.000145165	0	0	0	9.6758e-05	2973	0	549	4.23486e-05
Otu008251	Bacteria	Bacteroidetes	Cytophagia	Cytophagales	[Amoebophilaceae]	NA	NA	1.81442e-05	0	0	0	0	0	0	0	0	0	0	0	0	0	0.00036897	0	0	0	0	0	0	0	9.67527e-05	0	2648	1.39571e-06	550	4.23384e-05
Otu144654	Bacteria	Proteobacteria	Gammaproteobacteria	NA	NA	NA	NA	0	0	0	0	0	0	0	0	0	0	0	0	0	0	0	0	0	0	0.0002479	0.000217748	0	0	0	0	2974	0	551	4.23316e-05
Otu215129	Bacteria	Proteobacteria	Deltaproteobacteria	NB1-j	NB1-i	NA	NA	3.02404e-05	0	0	0	0	0	3.62882e-05	0.000102847	0	0	0	0	0	0	0	0	0	0	0.000175344	0	0.000139071	0	0	0.000151184	1364	1.30289e-05	552	4.23272e-05
Otu195655	Bacteria	Proteobacteria	Deltaproteobacteria	NB1-j	JTB38	NA	NA	0.000114913	0.000477844	0.00119732	0.00127612	0.000865041	0.00050185	0	0	0.000689397	0.001255	0.00059256	0.000786083	0.000889136	0	0	0	0	0	0.000465569	0	0	0	0	0	179	0.000665021	553	4.23245e-05
Otu026847	Bacteria	Proteobacteria	Deltaproteobacteria	Desulfobacterales	Desulfobacteraceae	Desulfococcus	NA	0	0	0	0	0	0	0	0	0	0	0	0	0	0	0	0	0.000151291	0	0	0.000193553	0	0.000114902	0	0	2975	0	554	4.17951e-05
Otu213116	Bacteria	Proteobacteria	Deltaproteobacteria	NB1-j	JTB38	NA	NA	0	0	0	0	0	0	0	0	0	0	0	0	0	0	0	0	0.000102878	0	0	0	0	0.000187471	0	0.000163279	2976	0	555	4.12389e-05
Otu008903	Bacteria	Proteobacteria	Gammaproteobacteria	Alteromonadales	OM60	NA	NA	0	0	0	0	0	0	0	0	0	0	0	0	0	0.000229813	0.000145169	0	0	0	0	0	0	0	7.25646e-05	0	2977	0	556	4.0686e-05
Otu137304	Bacteria	Proteobacteria	Gammaproteobacteria	NA	NA	NA	NA	0	0	0	0	0	0	0	0	0	0	0	0	0	0	0	0	0.000211808	0	0	0.000145165	0	8.46643e-05	0	0	2978	0	557	4.01489e-05
Otu010652	Bacteria	Bacteroidetes	NA	NA	NA	NA	NA	0	0	0	0	0	0	0	0	0	0	0	0	0	0	0.00036897	0	7.26199e-05	0	0	0	0	0	0	0	2979	0	558	4.01446e-05
Otu118756	Bacteria	Proteobacteria	Gammaproteobacteria	NA	NA	NA	NA	0	0	0	0	0	0	0	0	0	0	0	0	0	0	0	0	0.000193653	0	0	0.000241942	0	0	0	0	2980	0	559	3.95995e-05
Otu013418	Bacteria	Planctomycetes	ODP123	NA	NA	NA	NA	0	0	0	0	0	0	0	0	0	0	0	0	0	0	0.000290337	0	0	0	0	0.000145165	0	0	0	0	2981	0	560	3.95911e-05
Otu212232	Bacteria	Proteobacteria	Deltaproteobacteria	NB1-j	NB1-i	NA	NA	0	0	0	0	0	0	0	0	0	0	0	0	0	0	0	0.0003871	0	0	0	0	0	0	0	4.8379e-05	2982	0	561	3.9589e-05
Otu139479	Bacteria	Proteobacteria	Gammaproteobacteria	NA	NA	NA	NA	0	0	0	0	0	0	1.81441e-05	2.41993e-05	0	0	3.62792e-05	0	0	0	0	0	0	0	5.44172e-05	0.000145165	7.86054e-05	0.000157234	0	0	1800	6.04789e-06	562	3.95838e-05
Otu005965	Bacteria	Proteobacteria	Deltaproteobacteria	Myxococcales	Nannocystaceae	Plesiocystis	NA	0	0	0	0	0	0	0	0	0	0	0	0	0	0	0	0	0	0	0	0	9.06986e-05	0.000114902	0	0.0002298	2983	0	563	3.95818e-05
Otu197197	Bacteria	Proteobacteria	Deltaproteobacteria	NB1-j	JTB38	NA	NA	0	0.00122183	0.000610755	0.000610844	0.000780352	0.000967422	0	0	0.000598687	0.0013093	0.00162047	0.00107028	0	0	0	0	0.000211808	0	0	0.000217748	0	0	0	0	176	0.00067615	564	3.90505e-05
Otu159156	Bacteria	Proteobacteria	Gammaproteobacteria	NA	NA	NA	NA	0	0	0	0	0	0	0	0	0	0	0	0	0	0.000296338	0	0	0	0	0	0	0	0.000133044	0	0	2984	0	565	3.90347e-05
Otu166660	Bacteria	Proteobacteria	Deltaproteobacteria	NB1-j	JTB38	NA	NA	0	0	0	0	0	0	0	0	0	0	0	0	0	0	0	0	0	0.000235815	0.000193483	0	0	0	0	0	2985	0	566	3.90271e-05
Otu004677	Bacteria	Bacteroidetes	NA	NA	NA	NA	NA	0	0	0	0	0	0	0	0	0	0	0	0	0	0	0	0	0.000102878	0	0	0.000120971	4.83726e-05	0	0	0.000151184	2986	0	567	3.84915e-05
Otu000736	Bacteria	Planctomycetes	Phycisphaerae	Phycisphaerales	NA	NA	NA	0.000102817	0.000102827	0.000126989	0.000181439	0.00016333	6.04639e-05	7.25764e-05	7.25979e-05	9.07101e-05	0.000174976	8.46515e-05	0.000205591	0.000120971	0	0	0	0	0	0.000151159	7.25825e-05	7.86054e-05	7.25694e-05	0	4.8379e-05	534	0.000119995	568	3.84814e-05
Otu001228	Bacteria	Proteobacteria	Alphaproteobacteria	Kordiimonadales	Kordiimonadaceae	NA	NA	6.65288e-05	0.000217752	5.44237e-05	0.000133055	0.000127034	0.000181392	4.23362e-05	0.000248043	6.04734e-05	4.22356e-05	7.25584e-05	3.62807e-05	3.62913e-05	0	0	0	0	0	0.000175344	0	0	0	0.000114894	0.000133042	580	0.000101416	569	3.848e-05
Otu215718	Bacteria	Proteobacteria	Deltaproteobacteria	NB1-j	JTB38	NA	NA	0	0	0	0	0	0	0	0	0	0	0	0	0	0	0	0	0	0.000235815	0	0	0	0	0.000187458	0	2987	0	570	3.84794e-05
Otu196396	Bacteria	Proteobacteria	Deltaproteobacteria	NB1-j	JTB38	NA	NA	0	0.000707693	0	0.000423357	0.000290364	0.0016688	0	0	0.000350746	0.000223245	0.000707444	0	0	0	0	0	0	0	0.000423245	0	0	0	0	0	293	0.000336281	571	3.84768e-05
Otu012429	Bacteria	Planctomycetes	Phycisphaerae	AKAU3564	NA	NA	NA	0	0	0	0	0	0	0	0	0	0	0	0	0	9.67633e-05	0.000181461	0.000139114	0	0	0	0	0	0	0	0	2988	0	572	3.79398e-05
Otu007465	Bacteria	Acidobacteria	Acidobacteriia	Acidobacteriales	Koribacteraceae	NA	NA	0	0	0	0	0	0	0	0	0	0	0	0	0	0	0	0.000139114	0	6.65119e-05	0.000120927	0	9.06986e-05	0	0	0	2989	0	573	3.7932e-05
Otu218202	Bacteria	Proteobacteria	Deltaproteobacteria	NB1-j	JTB38	NA	NA	0	1.8146e-05	0	0	0	0	0	0	0	0	1.81396e-05	0	0	0	0	0	0	0	0	0	0.000417213	0	0	0	2279	2.7912e-06	574	3.79285e-05
Otu146247	Bacteria	Proteobacteria	Gammaproteobacteria	NA	NA	NA	NA	0	0	0	0	0	0	0	0	0	0	0	0	0	0	0	0.000175405	0	0	0	0	0	0	0.000235835	0	2990	0	575	3.73854e-05
Otu139260	Bacteria	Proteobacteria	Gammaproteobacteria	NA	NA	NA	NA	0	0	0	0	0	0	6.04803e-05	0.000375089	0	0	0	0	0	0.000229813	0	0	0	0	4.23245e-05	0	9.06986e-05	0	0	4.8379e-05	957	3.35054e-05	576	3.73832e-05
Otu214089	Bacteria	Proteobacteria	Deltaproteobacteria	NB1-j	NB1-i	NA	NA	0	0	0	0	0	0	3.02402e-05	0	0	0	0	0	0	0	0	0	0	0	0	0	6.04657e-05	0	0.000350729	0	2377	2.32617e-06	577	3.73813e-05
Otu199996	Bacteria	Proteobacteria	Gammaproteobacteria	NA	NA	NA	NA	0	0	0	0	0	0	0	0	0	0	0	0	0	0	0	0.000102823	0	0.000302327	0	0	0	0	0	0	2991	0	578	3.68318e-05
Otu023261	Bacteria	Proteobacteria	NA	NA	NA	NA	NA	0	0	0	0	0	0	0	0	0	0	0	0	0	0.000133049	0	0	0	0	0.000272086	0	0	0	0	0	2992	0	579	3.68305e-05
Otu008038	Bacteria	Proteobacteria	Deltaproteobacteria	Desulfobacterales	Desulfobulbaceae	NA	NA	0	0	0	0	0	0	0	0	0	0	0	0	0	0.000133049	0	0.000102823	9.07749e-05	0	0	7.25825e-05	0	0	0	0	2993	0	580	3.62937e-05
Otu000777	Bacteria	Planctomycetes	Phycisphaerae	CCM11a	NA	NA	NA	7.86249e-05	0.000114924	9.67533e-05	7.86235e-05	9.07386e-05	0.000108835	2.41921e-05	2.41993e-05	4.23314e-05	7.24039e-05	9.67445e-05	7.25615e-05	7.86311e-05	0	0	0	0	0	0.000175344	0.000120971	6.04657e-05	4.23321e-05	0	0	659	7.5351e-05	581	3.6283e-05
Otu160588	Bacteria	Proteobacteria	Gammaproteobacteria	NA	NA	NA	NA	0	0	0	0	0	0	0	1.81495e-05	0	0	0	0	0	0	0	0	0	0	0	0	0	0	0.000399105	0	2598	1.39611e-06	582	3.62823e-05
Otu013684	Bacteria	Bacteroidetes	NA	NA	NA	NA	NA	0	0	0	0	0	0	0	0	0	0	0	0	0	0	0.000254045	0	9.07749e-05	0	0	0	0	0	0	4.8379e-05	2994	0	583	3.57454e-05
Otu197226	Bacteria	Proteobacteria	Deltaproteobacteria	NB1-j	NB1-i	NA	NA	0	0	0	0	0	0	0	0	0	0	0	0	0	0	0.000108876	0	7.26199e-05	0	0	0	0	0	0.000211647	0	2995	0	584	3.57403e-05
Otu004835	Bacteria	Proteobacteria	Gammaproteobacteria	Alteromonadales	NA	NA	NA	0	0	0	0	0	0	0	0	0	0	0	0	0	0	0	0	6.05166e-05	6.65119e-05	0	0	0.000217677	0	0	4.8379e-05	2996	0	585	3.57349e-05
Otu215637	Bacteria	Proteobacteria	Deltaproteobacteria	NB1-j	NB1-i	NA	NA	2.41923e-05	0	0	0	0	0	0	6.65481e-05	0	0	0	0	0	0	0	0	0	0	0	7.25825e-05	0.000187444	0	0	0.000133042	1697	6.98003e-06	586	3.57335e-05
Otu125160	Bacteria	Proteobacteria	Gammaproteobacteria	NA	NA	NA	NA	0	0	0	0	0	0	0	0	0	0	0	0	0	0	0	0	0	0.000108838	0	0	0	0	0.000284211	0	2997	0	587	3.57317e-05
Otu149584	Bacteria	Proteobacteria	Gammaproteobacteria	NA	NA	NA	NA	0	6.04866e-05	0	0	0	0	0	6.04983e-06	0	0	0	0	0	0	0	0	6.05166e-05	0	0.000326503	0	0	0	0	0	1878	5.11818e-06	588	3.51836e-05
Otu017089	Bacteria	Proteobacteria	NA	NA	NA	NA	NA	0	0	0	0	0	0	0	0	0	0	0	0	0	0	0	0	0	0	0	7.25825e-05	0.000247909	0	0	6.65211e-05	2998	0	589	3.5183e-05
Otu196966	Bacteria	Proteobacteria	Deltaproteobacteria	NB1-j	JTB38	NA	NA	0	0	0	0	0	0	0	0	0	0	0	0	0	0	0	0	0	0	0	0	0.000187444	0	0.000114894	8.46633e-05	2999	0	590	3.51819e-05
Otu041467	Bacteria	Proteobacteria	Deltaproteobacteria	NB1-j	JTB38	NA	NA	0	0	0	0	0	0	0	0	0	0	0	0	0	0	0	0	0	0	0	0	0	0.000217708	0.00016327	0	3000	0	591	3.46344e-05
Otu201280	Bacteria	Proteobacteria	Gammaproteobacteria	NA	NA	NA	NA	0	0	0	0	0	0	0	0	0	0	0	0	0	0.000163288	0	0.000211695	0	0	0	0	0	0	0	0	3001	0	592	3.40894e-05
Otu211739	Bacteria	Proteobacteria	Deltaproteobacteria	NB1-j	NB1-i	NA	NA	0	0	0	0	0	0	0	0	0	0	0	0	0	0	0	0	0	0	0	0	0	0.000302372	7.25646e-05	0	3002	0	593	3.40852e-05
Otu183556	Bacteria	Proteobacteria	Deltaproteobacteria	NB1-j	JTB38	NA	NA	0	0	0	0	0	0	0	0	0	0	0	0	0	0	0	0.000139114	6.05166e-05	0	0	0.000169359	0	0	0	0	3003	0	594	3.35445e-05
Otu009176	Bacteria	Proteobacteria	Deltaproteobacteria	Desulfobacterales	Desulfobacteraceae	NA	NA	0	0	0	0	0	0	0	0	0	0	0	0	0	0	0.000108876	0.000139114	7.26199e-05	0	0	0	0	0	0	4.8379e-05	3004	0	595	3.35445e-05
Otu197203	Bacteria	Proteobacteria	Deltaproteobacteria	NB1-j	NB1-i	NA	NA	0	0	0.0010401	0	0	0	0	0	0	0.000935217	0	0	0.000441544	0	0	0	0	0	0.000368827	0	0	0	0	0	429	0.000185912	596	3.35298e-05
Otu215463	Bacteria	Proteobacteria	Deltaproteobacteria	NB1-j	JTB38	NA	NA	0	0	0	0	0	0	0	0	0	0	0	0	0	0	0	0	9.07749e-05	0	0	0	0	7.25694e-05	0	0.000199563	3005	0	597	3.29916e-05
Otu215714	Bacteria	Proteobacteria	Deltaproteobacteria	NB1-j	JTB38	NA	NA	0	0	1.20942e-05	0	0	1.20928e-05	0	0	0	0	0	0	0	0	0	0.000175405	4.23616e-05	0	0	0	0	0.000145139	0	0	2561	1.86053e-06	598	3.29914e-05
Otu013830	Bacteria	Proteobacteria	Deltaproteobacteria	Desulfuromonadales	NA	NA	NA	0	0	0	0	0	0	0	0	0	0	0	0	0	0	0.000290337	0	0	0	0	0	0	0	7.25646e-05	0	3006	0	599	3.29911e-05
Otu025242	Bacteria	Proteobacteria	Alphaproteobacteria	Rhodospirillales	NA	NA	NA	0	0	0	0	0	0	0	0	0	0	0	0	0	0	0	0.000278228	0	0	4.23245e-05	0	0	4.23321e-05	0	0	3007	0	600	3.29895e-05
Otu006703	Bacteria	Proteobacteria	Gammaproteobacteria	Alteromonadales	OM60	NA	NA	0	0	0	0	0	0	0	0	0	0	0	0	0	0	0	0.000175405	0	0	0	0	0	0.000102807	0	8.46633e-05	3008	0	601	3.29886e-05
Otu001483	Bacteria	Proteobacteria	Deltaproteobacteria	NA	NA	NA	NA	3.62884e-05	3.62919e-05	6.65179e-05	0.000139103	7.25909e-05	7.25567e-05	6.65284e-05	0.000145196	7.86154e-05	8.44712e-05	4.83723e-05	9.07019e-05	3.62913e-05	0	0	0	6.05166e-05	0	0.000151159	0	9.06986e-05	6.04745e-05	0	0	662	7.48865e-05	602	3.29862e-05
Otu017281	Bacteria	Proteobacteria	NA	NA	NA	NA	NA	0	0	0	0	0	0	0	1.20997e-05	0	0	0	0	0	0	0	0	0	0	0	9.67767e-05	0.000120931	6.04745e-05	0	8.46633e-05	2727	9.30743e-07	603	3.2986e-05
Otu010713	Bacteria	Bacteroidetes	NA	NA	NA	NA	NA	2.41923e-05	0.000151216	4.23296e-05	0	2.4197e-05	3.02319e-05	1.20961e-05	1.81495e-05	6.65207e-05	3.62019e-05	0.000145117	2.41872e-05	2.41942e-05	0	0	0	0	0.000235815	5.44172e-05	0	0	0	7.25646e-05	0	834	4.60487e-05	604	3.29815e-05
Otu206983	Bacteria	Proteobacteria	Deltaproteobacteria	NB1-j	NB1-i	NA	NA	0	0	0	0	0	0	0	0	0	0	0	0	0	0	0	0	0	0	5.44172e-05	0	0.000308375	0	0	0	3009	0	605	3.29811e-05
Otu217148	Bacteria	Proteobacteria	Deltaproteobacteria	NB1-j	JTB38	NA	NA	0	0	0	0	0	0	1.20961e-05	0	0	0	0	0	0	0.000163288	0	0	0	0	0.000120927	0	0	0	7.25646e-05	0	2775	9.30467e-07	606	3.24345e-05
Otu013688	Bacteria	Bacteroidetes	NA	NA	NA	NA	NA	0	0	0	0	0	0	0	0	0	0	0	0	0	0.000133049	0	0	0	0.000151163	0	0	0	0	7.25646e-05	0	3010	0	607	3.24343e-05
Otu008223	Bacteria	Proteobacteria	NA	NA	NA	NA	NA	0	0	0	0	0	0	0	0	0	0	0	0	0	0	0	0	0.000102878	0	0	7.25825e-05	0.000108838	0	0	6.65211e-05	3011	0	608	3.18927e-05
Otu041610	Bacteria	Proteobacteria	Deltaproteobacteria	NB1-j	NB1-i	NA	NA	0	0	0	0	0	0	0	0	0	0	0	0	0	0	0	0.000102823	6.05166e-05	0	0	0	0	7.25694e-05	0.000114894	0	3012	0	609	3.18912e-05
Otu040703	Bacteria	Proteobacteria	Deltaproteobacteria	NB1-j	JTB38	NA	NA	0	0	0	0	0	0	0	0	0	0	0	0	0	0	0	0	0	0	5.44172e-05	7.25825e-05	0.000139071	0	0	8.46633e-05	3013	0	610	3.18849e-05
Otu197024	Bacteria	Proteobacteria	Deltaproteobacteria	NB1-j	JTB38	NA	NA	0.000175394	0.00018146	9.07062e-05	0	0	2.41856e-05	4.83843e-05	4.83986e-05	9.67574e-05	0.000102572	0.000126977	0.000145123	0.000175408	0	0	0	0	0	0.000139066	7.25825e-05	0	0	0.000139082	0	600	9.34897e-05	611	3.18846e-05
Otu004432	Bacteria	Bacteroidetes	Flavobacteriia	Flavobacteriales	Flavobacteriaceae	Ulvibacter	NA	0.000235875	0.000102827	5.44237e-05	0	8.46894e-05	0	6.04803e-06	3.6299e-05	0	0	7.86049e-05	0	0	0	0	0	0.000163395	0	0	0	6.04657e-05	7.25694e-05	0	4.8379e-05	833	4.6059e-05	612	3.13463e-05
Otu137055	Bacteria	Proteobacteria	Gammaproteobacteria	NA	NA	NA	NA	0	0	0	0	0	0	0	0	0	0	0	0	0	0	0	0	9.07749e-05	0	0	0	4.83726e-05	0.000205613	0	0	3014	0	613	3.13419e-05
Otu016912	Bacteria	Proteobacteria	NA	NA	NA	NA	NA	0	0	0	0	0	0	0	0	0	0	0	0	0	0	0.000217753	0	0	0.000126977	0	0	0	0	0	0	3015	0	614	3.13391e-05
Otu147434	Bacteria	Proteobacteria	Gammaproteobacteria	NA	NA	NA	NA	0.000151202	0.000574622	0	0.000133055	0.000568629	0.000405108	0.000284258	0.000102847	0.000441456	0.000476659	0	0.000852597	0.000308476	0	0	0	7.26199e-05	6.65119e-05	0.000205576	0	0	0	0	0	296	0.000330685	615	3.13371e-05
Otu017643	Bacteria	Proteobacteria	Alphaproteobacteria	NA	NA	NA	NA	0	0	0	0	0	0	0	0	0	0	0	0	0	0.000193527	0	0	0	6.65119e-05	0	0	0	8.46643e-05	0	0	3016	0	616	3.13366e-05
Otu196071	Bacteria	Proteobacteria	Deltaproteobacteria	NB1-j	JTB38	NA	NA	0.000235875	0.000145168	8.46592e-05	4.83837e-05	5.44432e-05	0.000120928	0.000193537	0.000411388	6.65207e-05	0	0.000163256	0.000181404	5.44369e-05	0	0	0	0	0	0.000284179	0	6.04657e-05	0	0	0	495	0.000135385	617	3.13313e-05
Otu196678	Bacteria	Proteobacteria	Deltaproteobacteria	NB1-j	JTB38	NA	NA	0	0	0	0	0	0	0	0	0	0	0	0	0	0	0	0	0	0	0	0.000241942	0	0	0	9.6758e-05	3017	0	618	3.07909e-05
Otu012656	Bacteria	Proteobacteria	Gammaproteobacteria	Alteromonadales	OM60	Haliea	mediterranea	0	0	0	0	0	0	0	0	0	0	0	0	0	0	0.000108876	0	0	8.46515e-05	0	0.000145165	0	0	0	0	3018	0	619	3.07903e-05
Otu139293	Bacteria	Proteobacteria	Gammaproteobacteria	NA	NA	NA	NA	0	0	0	0	0	0	1.20961e-05	0	0	0	0	0	0	0	0.000108876	0	0	0	6.65099e-05	0	0	0	0	0.000163279	2776	9.30467e-07	620	3.07878e-05
Otu016857	Bacteria	Proteobacteria	NA	NA	NA	NA	NA	0	0	0	0	0	0	0	0	0	0	0	0	0	0	0	0	0	0.000126977	0	0	0	0	0.000211647	0	3019	0	621	3.0784e-05
Otu150781	Bacteria	Proteobacteria	Gammaproteobacteria	NA	NA	NA	NA	0	0	0	0	0	0	0	0	0	1.20673e-05	0	0	0	0	0	0	0	0	0	0	0.000338608	0	0	0	2799	9.28255e-07	622	3.07825e-05
Otu011708	Bacteria	Proteobacteria	Deltaproteobacteria	Desulfarculales	Desulfarculaceae	NA	NA	0	0	0	0	0	0	0	1.20997e-05	0	0	0	0	0	0	0	0	0.000121033	0	0	7.25825e-05	0.000139071	0	0	0	2728	9.30743e-07	623	3.02443e-05
Otu145514	Bacteria	Proteobacteria	Gammaproteobacteria	NA	NA	NA	NA	1.81442e-05	0	0	0	0	0	0.000205633	0.000369039	0	0	0	0	0	0	0	0	0.000121033	0	9.67416e-05	0	0	0	0.000114894	0	839	4.56013e-05	624	3.02426e-05
Otu002075	Bacteria	Proteobacteria	Alphaproteobacteria	NA	NA	NA	NA	0.00015725	0.000163314	0.000338637	0.000302398	0.000175428	3.02319e-05	0.000163297	5.44484e-05	0.000102805	0.000229279	5.44188e-05	7.86083e-05	0.000151214	0	0	0	0.000121033	0	0.000163251	0	4.83726e-05	0	0	0	462	0.000153948	625	3.02416e-05
Otu041600	Bacteria	Proteobacteria	Deltaproteobacteria	NB1-j	JTB38	NA	NA	0	0	0	0	0	0	0	0	0	0	0	0	0	0	0	0	0	0	0	7.25825e-05	0	0.00026004	0	0	3020	0	626	3.02384e-05
Otu125751	Bacteria	Proteobacteria	Gammaproteobacteria	NA	NA	NA	NA	0	0	0	0	0	0	0	0	0	0	0	0	0	0	0	0	0	0.000217675	0	0	0	0	0.000114894	0	3021	0	627	3.02336e-05
Otu124438	Bacteria	Proteobacteria	Gammaproteobacteria	NA	NA	NA	NA	0	0	0	0	0	0	0	0	0	0	0	0	0	0	0	0	0.00018155	0	0	0.000145165	0	0	0	0	3022	0	628	2.97013e-05
Otu020714	Bacteria	Proteobacteria	Deltaproteobacteria	Desulfobacterales	Desulfobacteraceae	Desulfococcus	NA	0	0	0	0	0	0	0	0	0	0	0	0	0	0	0	0	0.000193653	0	0	7.25825e-05	6.04657e-05	0	0	0	3023	0	629	2.97001e-05
Otu214497	Bacteria	Proteobacteria	Deltaproteobacteria	NB1-j	NB1-i	NA	NA	0	0	0	0	0	0	0	0	0	0	0	0	0	0	0	0	0	0	0	0.000169359	0	0.000157234	0	0	3024	0	630	2.96903e-05
Otu041054	Bacteria	Proteobacteria	Deltaproteobacteria	NB1-j	NB1-i	NA	NA	0	0	0	0	0	0	0	0	0	0	0	0	0	0	0.000108876	0	0	0	0	0	0	0.000102807	0.000114894	0	3025	0	631	2.96888e-05
Otu196805	Bacteria	Proteobacteria	Deltaproteobacteria	NB1-j	JTB38	NA	NA	0	0	0	0	0	0	0	0	0	0	0	0	0	0	0.000108876	0	0	6.65119e-05	0	0	0	0	0	0.000151184	3026	0	632	2.96884e-05
Otu195709	Bacteria	Proteobacteria	Deltaproteobacteria	NB1-j	JTB38	NA	NA	0.000114913	0	0	0	0	0	0	0	0	0	0.000126977	0	0.000139117	0	0	0	0	0	0	0	0.000326515	0	0	0	1020	2.93082e-05	633	2.96832e-05
Otu149528	Bacteria	Proteobacteria	Gammaproteobacteria	NA	NA	NA	NA	0	0	0	0	0	3.62783e-05	0	0	0	1.20673e-05	0	0	0	0	0	0	0	0	0	0	0.000326515	0	0	0	2144	3.7189e-06	634	2.96832e-05
Otu195812	Bacteria	Proteobacteria	Deltaproteobacteria	NB1-j	NB1-i	NA	NA	0	0	0	0	0	0	0	0	0	0	0	0	0.000840748	0	0	0	0	0.000326513	0	0	0	0	0	0	723	6.46729e-05	635	2.9683e-05
Otu009488	Bacteria	Proteobacteria	NA	NA	NA	NA	NA	0	0	0	0	0	0	0	0	0	0	0	0	0	0.000163288	0.000108876	0	0	0	0	0	0	0	0	4.8379e-05	3027	0	636	2.91403e-05
Otu014615	Bacteria	Proteobacteria	Deltaproteobacteria	Bdellovibrionales	Bacteriovoracaceae	NA	NA	0	0	0	0	0	0	0	0	0	0	0	0	0	0	0	0	0	0	6.65099e-05	0	0.000120931	0	0	0.000133042	3028	0	637	2.91349e-05
Otu214247	Bacteria	Proteobacteria	Deltaproteobacteria	NB1-j	NB1-i	NA	NA	0	0	0	0	0	0	0	0	0	0	0	0	0	0	0	0	0	0	0.000205576	0	0	0.000114902	0	0	3029	0	638	2.91343e-05
Otu014963	Bacteria	Proteobacteria	Deltaproteobacteria	Desulfobacterales	Desulfobacteraceae	NA	NA	0	0	0	0	0	0	0	0	0	0	0	0	0	0	0.000145169	0	7.26199e-05	0	0	9.67767e-05	0	0	0	0	3030	0	639	2.85968e-05
Otu015289	Bacteria	Proteobacteria	Deltaproteobacteria	Desulfobacterales	Desulfobacteraceae	NA	NA	0	0	0	0	0	0	0	0	0	0	0	0	0	0	0	0	7.26199e-05	0	0	0.000241942	0	0	0	0	3031	0	640	2.85965e-05
Otu114518	Bacteria	Proteobacteria	Gammaproteobacteria	NA	NA	NA	NA	0	0	0	0	1.20985e-05	0	0	0	0	0	0	0	0	0	0	0.000314519	0	0	0	0	0	0	0	0	2737	9.30652e-07	641	2.85926e-05
Otu000108	Bacteria	Proteobacteria	Alphaproteobacteria	Rhodospirillales	Rhodospirillaceae	Rhodovibrio	NA	0.00084673	0.00283077	0.00416644	0.00289093	0.00365979	0.00139067	0.000550371	0.000471886	0.00175373	0.0112045	0.00140884	0.00243686	0.00200812	0	0	0	0	0	0.00031441	0	0	0	0	0	55	0.00273997	642	2.85828e-05
Otu196208	Bacteria	Proteobacteria	Deltaproteobacteria	NB1-j	NB1-i	NA	NA	0.000241923	0.000266141	5.44237e-05	0.000332638	0.000127034	0.000272087	0.000181441	0.000145196	0.00029632	0.000108606	0.000350699	0.00048979	0.000151214	0	0	0	0	0	0.00031441	0	0	0	0	0	376	0.000232116	643	2.85828e-05
Otu005787	Bacteria	Proteobacteria	Alphaproteobacteria	NA	NA	NA	NA	2.41923e-05	0	0	0	0	0	0.000187489	0.000387189	0	0	0	0	0	0	0	0	0	0	0.00031441	0	0	0	0	0	831	4.60669e-05	644	2.85828e-05
Otu130832	Bacteria	Proteobacteria	Gammaproteobacteria	NA	NA	NA	NA	0	0	0	0	0	0	0	0	0	0	0	0	0	0	0	0	0.000211808	0	0	0	0	0	0	9.6758e-05	3032	0	645	2.80515e-05
Otu005651	Bacteria	Verrucomicrobia	Opitutae	Puniceicoccales	Puniceicoccaceae	Coraliomargarita	NA	0	0	0	0	0	0	0	0	0	0	0	0	0	0	0	0	0.000151291	0	0	9.67767e-05	0	6.04745e-05	0	0	3033	0	646	2.80493e-05
Otu011233	Bacteria	Proteobacteria	Deltaproteobacteria	Desulfobacterales	Desulfobulbaceae	NA	NA	0	0	0	0	0	0	0	0	0	0	0	0	0	9.67633e-05	0	0.000211695	0	0	0	0	0	0	0	0	3034	0	647	2.80417e-05
Otu147423	Bacteria	Proteobacteria	Gammaproteobacteria	NA	NA	NA	NA	0	0	0	0	0	0	0	0	0	0	0	0	0	0	0	0.000211695	0	0	0	0	0	0	9.67527e-05	0	3035	0	648	2.80407e-05
Otu144971	Bacteria	Proteobacteria	Gammaproteobacteria	NA	NA	NA	NA	0	0	1.81412e-05	0	3.62954e-05	1.20928e-05	1.81441e-05	5.44484e-05	0	4.22356e-05	1.20931e-05	1.81404e-05	4.23398e-05	0	0	0	0	0	0	7.25825e-05	0.000120931	0	0.000114894	0	1191	1.95331e-05	649	2.80371e-05
Otu196442	Bacteria	Proteobacteria	Deltaproteobacteria	NB1-j	NB1-i	NA	NA	0	0	0.00047772	0	0	0	0	0	0	0	0	0.000858644	0.000465738	0	0	0	0	0	0	0	0.000308375	0	0	0	492	0.000138623	650	2.80341e-05
Otu008111	Bacteria	Proteobacteria	Deltaproteobacteria	Desulfobacterales	Desulfobacteraceae	NA	NA	0	0	0	0	0	0	0	0	0	0	0	0	0	0	0.000108876	0	0.000193653	0	0	0	0	0	0	0	3036	0	651	2.75027e-05
Otu021328	Bacteria	Bacteroidetes	NA	NA	NA	NA	NA	0	0	0	0	0	0	0	0	0	0	0	0	0	0	0	0	0.000102878	0	0	0	0	0	0	0.000199563	3037	0	652	2.74947e-05
Otu012763	Bacteria	Bacteroidetes	NA	NA	NA	NA	NA	0	0	0	0	0	0	0	0	0	0	0	0	0	0.000193527	0.000108876	0	0	0	0	0	0	0	0	0	3038	0	653	2.74912e-05
Otu000238	Bacteria	Proteobacteria	Deltaproteobacteria	Desulfobacterales	Nitrospinaceae	Nitrospina	NA	0.000822538	0.000417357	0.000368872	7.25755e-05	0.00023592	0.000320459	0.000501987	0.000405338	0.00045355	0.0006275	0.000205582	0.00030234	0.000405253	0	0	0	4.23616e-05	8.46515e-05	8.46489e-05	0	9.06986e-05	0	0	0	258	0.000395329	654	2.74873e-05
Otu146202	Bacteria	Proteobacteria	Gammaproteobacteria	NA	NA	NA	NA	0	0	0	0	0	0	0	0	0	0	0	0	0	0	0	0	0	0	0.000163251	0	0	0	0.000139082	0	3039	0	655	2.74849e-05
Otu144917	Bacteria	Proteobacteria	Gammaproteobacteria	NA	NA	NA	NA	0	0	0	0	0	0	0	0.000417438	0	0	0	0	0	0	0	0	0	0	0.000302318	0	0	0	0	0	983	3.21106e-05	656	2.74834e-05
Otu034242	Bacteria	Acidobacteria	TM1	NA	NA	NA	NA	0	0	0	0	0	0	0	0	0	0	0	0	0	0	0	0	4.23616e-05	0.000108838	0	0.000145165	0	0	0	0	3040	0	657	2.69422e-05
Otu015697	Bacteria	Bacteroidetes	Flavobacteriia	Flavobacteriales	NA	NA	NA	0	0	0	0	0	0	0	0	0	0	0	0	0	0	0	0	7.26199e-05	0	0	0	0.000139071	0	0	8.46633e-05	3041	0	658	2.69413e-05
Otu147246	Bacteria	Proteobacteria	Gammaproteobacteria	NA	NA	NA	NA	0	0	0	0	0	0	0	0	0	0	0	0.000380948	0	0.000296338	0	0	0	0	0	0	0	0	0	0	1022	2.93037e-05	659	2.69398e-05
Otu195809	Bacteria	Proteobacteria	Deltaproteobacteria	NB1-j	JTB38	NA	NA	0	0	0	0	0	0	0	0	0	0	0	0	0	0	0	0	0	0	0	0	0.00022977	0	0	6.65211e-05	3042	0	660	2.69355e-05
Otu131310	Bacteria	Proteobacteria	Gammaproteobacteria	NA	NA	NA	NA	0	0	0	0	0	0	0	0	0	0	0	0	0	0	0	0	0	0	4.23245e-05	0	0.000187444	0	0	6.65211e-05	3043	0	661	2.69354e-05
Otu145318	Bacteria	Proteobacteria	Gammaproteobacteria	NA	NA	NA	NA	6.65288e-05	4.23406e-05	0	0	0	0	0.000254017	0.00033274	1.20947e-05	0	2.41861e-05	0.000120936	0	0	0	0	0	8.46515e-05	0.000139066	0	0	0	7.25646e-05	0	715	6.56034e-05	662	2.69347e-05
Otu019292	Bacteria	Proteobacteria	Deltaproteobacteria	NA	NA	NA	NA	0	0	0	0	0	0	0	0	0	0	0	0	0	0	0.000217753	0	7.26199e-05	0	0	0	0	0	0	0	3044	0	663	2.63975e-05
Otu009533	Bacteria	Proteobacteria	NA	NA	NA	NA	NA	0	0	0	0	0	0	0	0	0	0	0	0	0	0	0	0	0.000102878	0	0	7.25825e-05	0	0	0	0.0001149	3045	0	664	2.63964e-05
Otu094510	Bacteria	Proteobacteria	Deltaproteobacteria	Myxococcales	NA	NA	NA	0	0	0	0	0	0	0	0	0	0	0	0	0	0	0	0	4.23616e-05	0	0	0.000169359	7.86054e-05	0	0	0	3046	0	665	2.63933e-05
Otu007683	Bacteria	Planctomycetes	Phycisphaerae	AKAU3564	NA	NA	NA	0	0	0	0	0	0	0	0	0	0	0	0	0	0	0	0	0	0	0	7.25825e-05	6.04657e-05	4.23321e-05	0	0.0001149	3047	0	666	2.63891e-05
Otu022454	Bacteria	Proteobacteria	NA	NA	NA	NA	NA	0	0	0	0	0	0	3.02402e-05	0	0	0	0	0	0	0	0	0	0	0.000217675	0	7.25825e-05	0	0	0	0	2378	2.32617e-06	667	2.63871e-05
Otu008554	Bacteria	Actinobacteria	Acidimicrobiia	Acidimicrobiales	koll13	mixed	culture_isolate_koll13	0	0	0	0	0	0	0	0	0	0	0	0	0	0	0	0	0	0.000151163	0	0	0	0	0.000139082	0	3048	0	668	2.63859e-05
Otu010418	Bacteria	Proteobacteria	Deltaproteobacteria	Desulfobacterales	Desulfobacteraceae	Desulfococcus	NA	0	0	0	0	0	0	0	0	0	0	0	0	0	0	0.000181461	0.000102823	0	0	0	0	0	0	0	0	3049	0	669	2.5844e-05
Otu013704	Bacteria	Proteobacteria	Gammaproteobacteria	Thiotrichales	Piscirickettsiaceae	NA	NA	0	0	0	0	0	0	0	0	0	0	0	0	0	0	0	0	0	0	4.23245e-05	0.000169359	0	0	7.25646e-05	0	3050	0	670	2.58408e-05
Otu196722	Bacteria	Proteobacteria	Deltaproteobacteria	NB1-j	JTB38	NA	NA	0	0	0	0	0	0	0	0	0	0	0	0	1.20971e-05	0	0	0	6.05166e-05	0	8.46489e-05	0	0.000139071	0	0	0	2754	9.30545e-07	671	2.58397e-05
Otu130660	Bacteria	Proteobacteria	Gammaproteobacteria	NA	NA	NA	NA	0	0	0	0	0	0	0	0	0	0	0	0	0	0	0	0	0	0.000217675	0	0	0	0	0	6.65211e-05	3051	0	672	2.5836e-05
Otu000351	Bacteria	Proteobacteria	Alphaproteobacteria	Rhodospirillales	NA	NA	NA	0.000145154	0.0013307	0.00224951	0.000616892	0.00130664	0.00080417	0.000139105	6.65481e-05	0.00303576	0.003047	0.000665119	0.00305363	0.00484489	0	0	0	0	0	0.000284179	0	0	0	0	0	87	0.00163886	673	2.58344e-05
Otu000717	Bacteria	Acidobacteria	Sva0725	Sva0725	NA	NA	NA	0.000260067	0.000489941	0.000314448	0.000223775	0.000314561	6.65103e-05	0.000241921	0.000272242	0.00029632	0.000404255	0.000247908	0.000362807	0.000302427	0	0	0	0	0	0.000284179	0	0	0	0	0	319	0.000292091	674	2.58344e-05
Otu000776	Bacteria	Planctomycetes	Pla3	NA	NA	NA	NA	0.000139106	0.000193557	0.000151177	0.000139103	0.00015728	0.000229763	0.000193537	6.04983e-05	0.000145136	0.000108606	0.00015721	0.000223731	0.000127019	0	0	0	0	0	0.000284179	0	0	0	0	0	459	0.000155825	675	2.58344e-05
Otu197188	Bacteria	Proteobacteria	Deltaproteobacteria	NB1-j	JTB38	NA	NA	7.25768e-05	0	0	0	0	0	0	5.44484e-05	4.83787e-05	0	0	0	0	0	0	0	0.000163395	0	0	0	0	0.000114902	0	0	1347	1.34926e-05	676	2.52997e-05
Otu016015	Bacteria	Bacteroidetes	NA	NA	NA	NA	NA	0	0	0	0	0	0	0	0	0	0	0	0	0	0	0	0	0.000121033	0	0	7.25825e-05	0	0	0	8.46633e-05	3052	0	677	2.52981e-05
Otu009760	Bacteria	Proteobacteria	Deltaproteobacteria	Sva0853	JTB36	NA	NA	0	0	0	0	0	0	0	0	0	0	0	0	0	9.67633e-05	0.000108876	0	7.26199e-05	0	0	0	0	0	0	0	3053	0	678	2.52963e-05
Otu015293	Bacteria	Proteobacteria	Deltaproteobacteria	Desulfobacterales	Desulfobulbaceae	NA	NA	0	0	0	0	0	0	0	0	0	0	0	0	0	0.000193527	0	0	4.23616e-05	0	0	0	0	4.23321e-05	0	0	3054	0	679	2.52928e-05
Otu137866	Bacteria	Proteobacteria	Gammaproteobacteria	NA	NA	NA	NA	0	0	0	0	0	0	1.81441e-05	0	0	0	0	0	0	0	0	0	0	0	8.46489e-05	0.000193553	0	0	0	0	2662	1.3957e-06	680	2.52911e-05
Otu026011	Bacteria	Verrucomicrobia	Verruco-5	WCHB1-41	NA	NA	NA	0	0	0	0	0	0	0	0	0	0	0	0	0	0	0	0	4.23616e-05	0	0	0	0.000120931	0	0	0.0001149	3055	0	681	2.52903e-05
Otu015999	Bacteria	Bacteroidetes	NA	NA	NA	NA	NA	0	0	0	0	0	0	0	0	0	0	0	0	0	0	0	0	0	0	6.65099e-05	9.67767e-05	0	0	0	0.0001149	3056	0	682	2.52897e-05
Otu196190	Bacteria	Proteobacteria	Deltaproteobacteria	NB1-j	NB1-i	NA	NA	0	0	0	0	0	0.0056836	0	0	0	0	0.00733445	0	0	0	0	0	0	0	0	0	0	0	0	0.000278179	137	0.00100139	683	2.5289e-05
Otu147191	Bacteria	Proteobacteria	Gammaproteobacteria	NA	NA	NA	NA	0	0	0	0	0.000707761	0	0	0.00125231	0	0.00117053	0	0	0	0	0	0	0	0	0	0	0.000278142	0	0	0	364	0.000240816	684	2.52857e-05
Otu143597	Bacteria	Proteobacteria	Gammaproteobacteria	NA	NA	NA	NA	0	0	0	0	0	0	8.46725e-05	0	0	0	0	0	0	0	0	0	0.00018155	0	0	0	9.06986e-05	0	0	0	1749	6.51327e-06	685	2.47498e-05
Otu019615	Bacteria	Proteobacteria	Gammaproteobacteria	Thiotrichales	Piscirickettsiaceae	NA	NA	0	0	0	0	0	0	0	0	0	0	0	0	0	0.000133049	0	0	0	0	0	0	0	0	0.000139082	0	3057	0	686	2.47392e-05
Otu215495	Bacteria	Proteobacteria	Deltaproteobacteria	NB1-j	JTB38	NA	NA	0	0	0	0	0	0.000199531	0	0	5.4426e-05	2.41346e-05	0	4.23275e-05	1.81456e-05	0.000163288	0	0	0	0.000108838	0	0	0	0	0	0	1072	2.60434e-05	687	2.47387e-05
Otu145648	Bacteria	Proteobacteria	Gammaproteobacteria	NA	NA	NA	NA	7.25768e-05	5.44379e-05	4.83767e-05	0	6.65416e-05	5.44175e-05	4.23362e-05	6.65481e-05	2.41894e-05	9.05048e-05	7.25584e-05	0	3.62913e-05	0.000133049	0	0	0	0	0	0	0.000139071	0	0	0	817	4.83676e-05	688	2.47382e-05
Otu137978	Bacteria	Proteobacteria	Gammaproteobacteria	NA	NA	NA	NA	0	0	0	0	0	0	0	0	1.20947e-05	0	3.62792e-05	0	0	0	0	0	0	0	8.46489e-05	0	0.000187444	0	0	0	2134	3.72107e-06	689	2.47357e-05
Otu195654	Bacteria	Proteobacteria	Deltaproteobacteria	NB1-j	NB1-i	NA	NA	0.00037498	0.000332676	0.00043539	0.000931386	0.000514185	0.00015116	0.000362882	0.000411388	0.000169325	0.000398221	0.000574421	0.000453509	0.000314524	0	0	0	0	0	0.000272086	0	0	0	0	0	249	0.000417235	690	2.47351e-05
Otu195877	Bacteria	Proteobacteria	Deltaproteobacteria	NB1-j	NB1-i	NA	NA	0	0.000211703	0	0	6.04924e-05	0	0	0.000169395	0.000229799	0	0.000126977	0.000229778	0	0	0	0	0	0	0.000272086	0	0	0	0	0	644	7.9088e-05	691	2.47351e-05
Otu025156	Bacteria	Bacteroidetes	Bacteroidia	Bacteroidales	SB-1	NA	NA	0	0	0	0	0	0	0	0	0	0	0	0	0	0	0	0.000102823	0.000163395	0	0	0	0	0	0	0	3058	0	692	2.42016e-05
Otu016688	Bacteria	Bacteroidetes	NA	NA	NA	NA	NA	0	0	0	0	0	0	0	0	0	0	0	0	0	0	0.000217753	0	0	0	0	0	0	0	0	4.8379e-05	3059	0	693	2.41938e-05
Otu040069	Bacteria	Proteobacteria	Deltaproteobacteria	NB1-j	JTB38	NA	NA	0	0	0	0	0	0	0	0	0	0	0	0	0	0	0	0	0	0	0	0	0.000120931	0.000145139	0	0	3060	0	694	2.41882e-05
Otu145119	Bacteria	Proteobacteria	Gammaproteobacteria	NA	NA	NA	NA	1.20961e-05	0	0	0	0	0	0	0	0	0	0	0	0	0	0	0	0	0.000108838	0	0	0	8.46643e-05	7.25646e-05	0	2765	9.30472e-07	695	2.41879e-05
Otu139051	Bacteria	Proteobacteria	Gammaproteobacteria	NA	NA	NA	NA	0	0	0	0	0	0	0	1.20997e-05	0	0	0	0	0	0	0	0	0	0	0	0	0.000266049	0	0	0	2729	9.30743e-07	696	2.41863e-05
Otu146021	Bacteria	Proteobacteria	Gammaproteobacteria	NA	NA	NA	NA	5.44326e-05	0.0002238	0.000320495	0	0.000187526	0.000604639	0.000127009	0	0.000344698	0.000325817	0.000169303	0.00030234	0.000574612	0	0	0	0.000193653	0	0	0	0	0	0	6.65211e-05	360	0.000248821	697	2.36522e-05
Otu197284	Bacteria	Proteobacteria	Deltaproteobacteria	NB1-j	JTB38	NA	NA	2.41923e-05	4.23406e-05	0	0	0	0	1.20961e-05	0	0	0	2.41861e-05	0	0	0	0	0	0.000133136	0.000126977	0	0	0	0	0	0	1638	7.90885e-06	698	2.36467e-05
Otu019542	Bacteria	Proteobacteria	Gammaproteobacteria	Thiotrichales	Thiotrichaceae	NA	NA	0	0	0	0	0	0	0	0	0	0	0	0	0	0	0	0.000211695	0	0	0	0	4.83726e-05	0	0	0	3061	0	699	2.36425e-05
Otu196452	Bacteria	Proteobacteria	Deltaproteobacteria	NB1-j	JTB38	NA	NA	0	0	0	0	0	0	0	0	0	0	0	0	0	0	0	0	0	0	0	0.000169359	9.06986e-05	0	0	0	3062	0	700	2.36416e-05
Otu139237	Bacteria	Proteobacteria	Gammaproteobacteria	NA	NA	NA	NA	0	0	0	0	0	0	0	6.04983e-06	0	0	0	0	0	9.67633e-05	0	0	0	0	0.000163251	0	0	0	0	0	2803	4.65371e-07	701	2.36377e-05
Otu196090	Bacteria	Proteobacteria	Deltaproteobacteria	NB1-j	NB1-i	NA	NA	0.000114913	0.000247995	4.83767e-05	0	3.02462e-05	0.000120928	4.23362e-05	0.000120997	9.67574e-05	0	0	4.83743e-05	0	0	0	0	0	0	0	0	0.000217677	4.23321e-05	0	0	703	6.69941e-05	702	2.36372e-05
Otu146759	Bacteria	Proteobacteria	Deltaproteobacteria	DTB120	NA	NA	NA	0	0	0	0	0	0	6.04803e-05	0.000139146	0	0	0	0	0	0	0	0	0	0	0.000259993	0	0	0	0	0	1285	1.53559e-05	703	2.36357e-05
Otu012760	Bacteria	Bacteroidetes	NA	NA	NA	NA	NA	0	0	0	0	0	0	0	0	0	0	0	0	0	0	0	0	6.05166e-05	0	0	0.000193553	0	0	0	0	3063	0	704	2.30973e-05
Otu009264	Bacteria	Proteobacteria	Deltaproteobacteria	Desulfobacterales	Desulfobulbaceae	NA	NA	0	0	0	0	0	0	0	0	0	0	0	0	0	0	0	0	9.07749e-05	0	0	0	0	0	0	0.000163279	3064	0	705	2.30958e-05
Otu008129	Bacteria	Proteobacteria	Deltaproteobacteria	Desulfobacterales	Desulfobulbaceae	NA	NA	0	0	0	0	0	0	0	0	0	0	0	0	0	9.67633e-05	0	0	7.26199e-05	0	0	0	0	0	0	8.46633e-05	3065	0	706	2.30951e-05
Otu040884	Bacteria	Proteobacteria	Deltaproteobacteria	NB1-j	JTB38	NA	NA	0	0	0	0	0	0	0	0	0	0	0	0	0	0	0	0	0	0	0	0	0.000169304	8.46643e-05	0	0	3066	0	707	2.3088e-05
Otu020201	Bacteria	Bacteroidetes	Cytophagia	Cytophagales	NA	NA	NA	0	0	0	0	0	0	0	0	0	0	0	0	0	0	0	0	0.000102878	0	0	0.000145165	0	0	0	0	3067	0	708	2.25494e-05
Otu033928	Bacteria	Proteobacteria	Alphaproteobacteria	NA	NA	NA	NA	0	0	0	0	0	0	0	0	0	0	0	0	0	0	0.000145169	0.000102823	0	0	0	0	0	0	0	0	3068	0	709	2.25447e-05
Otu048484	Bacteria	Proteobacteria	Deltaproteobacteria	Bdellovibrionales	Bacteriovoracaceae	NA	NA	0	0	0	0	0	0	0	0	0	0	0	0	0	0	0.000145169	0.000102823	0	0	0	0	0	0	0	0	3069	0	710	2.25447e-05
Otu011025	Bacteria	Proteobacteria	Gammaproteobacteria	Thiotrichales	Piscirickettsiaceae	NA	NA	0	0	0	0	0	0	0	0	0	0	0	0	0	0	0.000108876	0.000139114	0	0	0	0	0	0	0	0	3070	0	711	2.25446e-05
Otu123844	Bacteria	Proteobacteria	Gammaproteobacteria	NA	NA	NA	NA	0	6.04866e-06	0	0	0	0	0	0	0	0	0	0	0	0	0	0.000247986	0	0	0	0	0	0	0	0	2820	4.65281e-07	712	2.25442e-05
Otu008210	Bacteria	Proteobacteria	NA	NA	NA	NA	NA	0	6.04866e-06	0	0	0	0	0	1.20997e-05	0	0	0	0	0	0	0	0	6.05166e-05	0	0	0	0	0	7.25646e-05	0.0001149	2605	1.39602e-06	713	2.25437e-05
Otu196997	Bacteria	Proteobacteria	Deltaproteobacteria	NB1-j	NB1-i	NA	NA	9.07211e-05	5.44379e-05	4.23296e-05	7.86235e-05	5.44432e-05	0.000108835	7.25764e-05	0	9.67574e-05	4.22356e-05	0.000187443	8.46551e-05	9.67767e-05	0	0	0	0	0	0	0	0.000120931	4.23321e-05	0	8.46633e-05	651	7.76795e-05	714	2.25388e-05
Otu155912	Bacteria	Proteobacteria	Gammaproteobacteria	NA	NA	NA	NA	0	0	0	0	0	0	0	0	0	0	0	0	0	0	0	0	0	0	9.67416e-05	0	0	0	0	0.000151184	3071	0	715	2.25387e-05
Otu147230	Bacteria	Proteobacteria	Gammaproteobacteria	NA	NA	NA	NA	0.000133058	0	0.000151177	0.000768091	0.000308511	6.04639e-05	0.000223777	0	0	0.000144808	0.000199536	0	0	0	0	0	0	0	0.000151159	0	0	0	9.67527e-05	0	465	0.000153032	716	2.25374e-05
Otu198309	Bacteria	Proteobacteria	Deltaproteobacteria	Sva0853	JTB36	NA	NA	0	0	0	0	0	0	0	0	0	0	0	0	0	0	0.000108876	0	0.000133136	0	0	0	0	0	0	0	3072	0	717	2.20012e-05
Otu001285	Bacteria	Proteobacteria	Gammaproteobacteria	HTCC2188	HTCC2089	NA	NA	0.000332644	0.00058672	0.000308401	0.00035683	0.000217773	0.000495804	0.000296354	9.67972e-05	0.000374935	0.000458558	0.000169303	0.000380948	0.000326621	0	0	0	9.07749e-05	0	8.46489e-05	0	0	0	0	6.65211e-05	290	0.000338591	718	2.1995e-05
Otu040237	Bacteria	Proteobacteria	Deltaproteobacteria	NB1-j	JTB38	NA	NA	0	0	0	0	0	0	0	0	0	0	0	0	0	0	0	0	6.05166e-05	0	0	7.25825e-05	0.000108838	0	0	0	3073	0	719	2.19943e-05
Otu105454	Bacteria	Proteobacteria	NA	NA	NA	NA	NA	0	0	0	0	0	0	0	0	0	0	0	0	0	0.000163288	0	0	0	0	0	0	7.86054e-05	0	0	0	3074	0	720	2.19903e-05
Otu149542	Bacteria	Proteobacteria	Gammaproteobacteria	NA	NA	NA	NA	0	4.83892e-05	0.000417249	0.00143941	0.00119775	2.41856e-05	0	0	0.000102805	0.000621467	0.000114884	0.000163263	0.000102825	0	0	0	0.000193653	0	4.23245e-05	0	0	0	0	0	300	0.000325556	721	2.14525e-05
Otu135080	Bacteria	Proteobacteria	Gammaproteobacteria	NA	NA	NA	NA	0	0	0	0	0	0	0	0	0	0	0	0	0	0	0	0	0.000163395	0	0	0	0	7.25694e-05	0	0	3075	0	722	2.14513e-05
Otu182889	Bacteria	Proteobacteria	Deltaproteobacteria	NB1-j	NB1-i	NA	NA	0	0	0	0	0	0	0	0	0	0	0	0	0	0	0	0	0	0	0	0.000120971	0	0.000114902	0	0	3076	0	723	2.14429e-05
Otu015032	Bacteria	Planctomycetes	BD7-11	NA	NA	NA	NA	0	0	0	0	0	0	0	0	0	0	0	0	0	0	0.000145169	0	0	0	0	0	9.06986e-05	0	0	0	3077	0	724	2.14425e-05
Otu016619	Bacteria	Proteobacteria	Deltaproteobacteria	Bdellovibrionales	Bacteriovoracaceae	NA	NA	0	0	0	0	0	0	0	0	0	0	0	0	0	0	0	0	0	0	0	0.000145165	9.06986e-05	0	0	0	3078	0	725	2.14422e-05
Otu025767	Bacteria	Proteobacteria	Gammaproteobacteria	Oceanospirillales	NA	NA	NA	0	0	0	0	0	0	0	0	0	0	0	0	0	0	0	0	0	0	6.65099e-05	0.000120971	4.83726e-05	0	0	0	3079	0	726	2.14412e-05
Otu215727	Bacteria	Proteobacteria	Deltaproteobacteria	NB1-j	NB1-i	NA	NA	0	0	0	0	0.000471841	0	0	0	0	0	0.000108838	0	0	0	0	0	0	0	0	0	0	0	0.000235835	0	849	4.46676e-05	727	2.14395e-05
Otu009093	Bacteria	Bacteroidetes	NA	NA	NA	NA	NA	0	0	0	0	0	0	0	0	0	0	0	0	0	0	0	0	9.07749e-05	0	0	9.67767e-05	0	4.23321e-05	0	0	3080	0	728	2.08985e-05
Otu014424	Bacteria	Verrucomicrobia	Verruco-5	NA	NA	NA	NA	0	0	0	0	0	0	0	0	0	0	0	0	0	0	0.000145169	0	4.23616e-05	0	0	0	0	4.23321e-05	0	0	3081	0	729	2.08966e-05
Otu020734	Bacteria	Proteobacteria	Deltaproteobacteria	Desulfobacterales	Desulfobacteraceae	NA	NA	0	0	0	0	0	0	0	0	0	0	0	0	0	0	0.000181461	0	0	0	0	0	4.83726e-05	0	0	0	3082	0	730	2.08939e-05
Otu142300	Bacteria	Proteobacteria	Gammaproteobacteria	NA	NA	NA	NA	0	0	0	0	0	0	0	1.81495e-05	0	0	0	0	0	0	0	0	0	0	0	7.25825e-05	0	4.23321e-05	0	0.0001149	2599	1.39611e-06	731	2.08923e-05
Otu147183	Bacteria	Proteobacteria	Gammaproteobacteria	NA	NA	NA	NA	0	0.00111295	0.00235232	0.00110678	0.00917065	0.00201345	0.000387074	0.000108897	0.00425733	0.00640171	0.00111256	0.00700823	9.07282e-05	0	0	0	4.23616e-05	6.65119e-05	0	0	0.000120931	0	0	0	56	0.00270174	732	2.08914e-05
Otu145128	Bacteria	Proteobacteria	Gammaproteobacteria	NA	NA	NA	NA	4.23365e-05	0	1.81412e-05	0	0	4.83711e-05	1.81441e-05	0	0	0	4.23257e-05	1.20936e-05	0	0	0	0	0	0	0.000108834	7.25825e-05	4.83726e-05	0	0	0	1341	1.39548e-05	733	2.08899e-05
Otu009338	Bacteria	Proteobacteria	Deltaproteobacteria	Desulfuromonadales	NA	NA	NA	0	0	0	0	0	0	0	0	0	0	0	0	0	0	0	0	0	0	0	0	9.06986e-05	4.23321e-05	0	9.6758e-05	3083	0	734	2.08899e-05
Otu040840	Bacteria	Proteobacteria	Deltaproteobacteria	NB1-j	JTB38	NA	NA	0	0	0	0	0	0	0	0	0	0	0	0	0	0	0	0	0	0	0	0	0.000120931	4.23321e-05	0	6.65211e-05	3084	0	735	2.08895e-05
Otu094027	Bacteria	Proteobacteria	Deltaproteobacteria	Myxococcales	OM27	NA	NA	0	0	0	0	0	0	0	0	0	0	0	0	0	0	0	0	0	6.65119e-05	0	0	0	0	0.00016327	0	3085	0	736	2.08893e-05
Otu046579	Bacteria	Proteobacteria	Deltaproteobacteria	NB1-j	JTB38	NA	NA	0	0	0	0	0	0	0	0	0	0	0	0	0	0	0	0	0	6.65119e-05	0	0	0	0	0.00016327	0	3086	0	737	2.08893e-05
Otu143396	Bacteria	Proteobacteria	Gammaproteobacteria	NA	NA	NA	NA	0	0	0	0	0	0	4.83843e-05	3.6299e-05	0	0	0	0	0	0	0	0	0	0.000108838	0	0	0.000120931	0	0	0	1737	6.51409e-06	738	2.08881e-05
Otu000534	Bacteria	Proteobacteria	Alphaproteobacteria	NA	NA	NA	NA	0.000296355	0.000362919	0.000368872	0.000495933	0.000387151	3.62783e-05	0.000181441	0.000157295	0.000507976	0.000434423	0.000308373	0.000586539	0.000719777	0	0	0	0	0	0.000229761	0	0	0	0	0	269	0.000372564	739	2.08874e-05
Otu207787	Bacteria	Proteobacteria	Deltaproteobacteria	NB1-j	JTB38	NA	NA	0	0	0	0	0	0	1.81441e-05	3.02491e-05	0	0	0	0	0	0	0	0	0	0	0.000229761	0	0	0	0	0	2087	3.72256e-06	740	2.08874e-05
Otu196518	Bacteria	Proteobacteria	Deltaproteobacteria	NB1-j	JTB38	NA	NA	0	0	0	0	0	1.20928e-05	0	0	0	0	0	0	0	0	0	0	0	0	0.000229761	0	0	0	0	0	2796	9.30214e-07	741	2.08874e-05
Otu163907	Bacteria	Proteobacteria	Gammaproteobacteria	NA	NA	NA	NA	0	0	1.81412e-05	0	6.04924e-06	0	0	0	5.4426e-05	2.41346e-05	0	3.62807e-05	6.04855e-06	0	0	0	0	0	5.44172e-05	0.000169359	0	0	0	0	1459	1.116e-05	742	2.03433e-05
Otu131538	Bacteria	Proteobacteria	Gammaproteobacteria	NA	NA	NA	NA	0	0	0	0	0	0	0	0	0	0	0	0	0	0	0	0	0	0	0	0	0	0	0.000139082	8.46633e-05	3087	0	743	2.03405e-05
Otu002056	Bacteria	Proteobacteria	Deltaproteobacteria	Myxococcales	Haliangiaceae	NA	NA	7.25768e-05	6.04866e-05	4.23296e-05	3.02398e-05	2.4197e-05	0	7.86244e-05	0.000108897	4.23314e-05	0.000102572	6.04653e-05	4.23275e-05	0	0	0	0	0	0	0.000108834	0	0	0.000114902	0	0	796	5.11575e-05	744	2.03396e-05
Otu149704	Bacteria	Proteobacteria	Gammaproteobacteria	NA	NA	NA	NA	0	0	0	0	0	7.8603e-05	0	0	0	0	0	0	0	0	0	0	0	0.000126977	0	0	0	0	9.67527e-05	0	1815	6.04639e-06	745	2.03391e-05
Otu012007	Bacteria	Proteobacteria	Alphaproteobacteria	NA	NA	NA	NA	0	0	0	0	0	0	0	3.02491e-05	0	0	0	0	0	0	0	0	0	0	5.44172e-05	0	0.000169304	0	0	0	2337	2.32686e-06	746	2.03383e-05
Otu015192	Bacteria	Proteobacteria	Deltaproteobacteria	Desulfobacterales	Desulfobacteraceae	NA	NA	0	0	0	0	0	0	0	0	0	0	0	0	0	0	0	0.000102823	7.26199e-05	0	0	0	0	4.23321e-05	0	0	3088	0	747	1.97978e-05
Otu009915	Bacteria	Planctomycetes	Phycisphaerae	MSBL9	NA	NA	NA	0	0	0	0	0	0	0	1.20997e-05	0	0	0	0	0	0	0	0	6.05166e-05	0	0	9.67767e-05	0	6.04745e-05	0	0	2730	9.30743e-07	748	1.97971e-05
Otu027562	Bacteria	Proteobacteria	Deltaproteobacteria	NA	NA	NA	NA	0	0	0	0	0	0	0	0	0	0	0	0	0	0	0.000145169	0	0	0	0	7.25825e-05	0	0	0	0	3089	0	749	1.97956e-05
Otu015191	Bacteria	Proteobacteria	Deltaproteobacteria	Desulfobacterales	Desulfobulbaceae	NA	NA	0	0	0	0	0	0	0	0	0	0	0	0	0	0	0	0	0	0	0	9.67767e-05	7.86054e-05	4.23321e-05	0	0	3090	0	750	1.97922e-05
Otu024338	Bacteria	Bacteroidetes	Saprospirae	[Saprospirales]	Saprospiraceae	Saprospira	NA	0	0	0	0	0	0	0	0	0	0	0	0	0	0	0	0	0	0	0	0	4.83726e-05	7.25694e-05	0	9.6758e-05	3091	0	751	1.97909e-05
Otu145280	Bacteria	Proteobacteria	Gammaproteobacteria	NA	NA	NA	NA	0	0	6.04708e-05	0	0	0	0	0	0	0	0	0	3.62913e-05	0	0	0	0	0.000217675	0	0	0	0	0	0	1680	7.44324e-06	752	1.97887e-05
Otu196909	Bacteria	Proteobacteria	Deltaproteobacteria	NB1-j	MND4	NA	NA	0.000302404	0	0	0	0	0.0010823	0.00027821	0.000381139	0	0	0	0	0	0	0	0	0	0	0.000217669	0	0	0	0	0	458	0.000157235	753	1.97881e-05
Otu149855	Bacteria	Proteobacteria	Gammaproteobacteria	NA	NA	NA	NA	0	0	0	0	0	0	0	0	0	0	4.83723e-05	0	0	0	0	0	0.000211808	0	0	0	0	0	0	0	2137	3.72094e-06	754	1.92553e-05
Otu011229	Bacteria	Proteobacteria	Deltaproteobacteria	Desulfobacterales	Desulfobacteraceae	NA	NA	0	0	0	0	0	0	0	0	0	0	0	0	0	0	0.000108876	0	0.000102878	0	0	0	0	0	0	0	3092	0	755	1.92504e-05
Otu015292	Bacteria	Proteobacteria	Deltaproteobacteria	Desulfobacterales	Desulfobacteraceae	NA	NA	0	0	0	0	0	0	0	0	0	0	0	0	0	0	0	0	9.07749e-05	0	0	0.000120971	0	0	0	0	3093	0	756	1.92496e-05
Otu013254	Bacteria	Proteobacteria	NA	NA	NA	NA	NA	0	0	0	0	0	0	0	0	0	0	0	0	0	0	0	0	9.07749e-05	0	0	7.25825e-05	4.83726e-05	0	0	0	3094	0	757	1.92482e-05
Otu014371	Bacteria	Proteobacteria	Deltaproteobacteria	Bdellovibrionales	Bacteriovoracaceae	NA	NA	0	0	0	0	0	0	0	0	0	0	0	0	0	0	0	0	4.23616e-05	0	0	0.000169359	0	0	0	0	3095	0	758	1.92474e-05
Otu015160	Bacteria	Proteobacteria	Deltaproteobacteria	Desulfobacterales	NA	NA	NA	0	0	0	0	0	0	0	0	0	0	0	0	0	0	0.000108876	0.000102823	0	0	0	0	0	0	0	0	3096	0	759	1.92454e-05
Otu016087	Bacteria	Planctomycetes	Phycisphaerae	AKAU3564	NA	NA	NA	0	0	0	0	0	0	0	0	0	0	0	0	0	0	0.000145169	0	0	6.65119e-05	0	0	0	0	0	0	3097	0	760	1.92437e-05
Otu001468	Bacteria	Proteobacteria	Deltaproteobacteria	Myxococcales	Haliangiaceae	NA	NA	0.000139106	0.000260092	0.000241883	0.000254014	0.000248019	0.000193484	0.000326594	0.000296441	0.000235846	0.000325817	0.000278141	0.000495837	0.000278233	0	0	0	6.05166e-05	0	0.000151159	0	0	0	0	0	332	0.000274885	761	1.92432e-05
Otu009371	Bacteria	Proteobacteria	Betaproteobacteria	SC-I-84	NA	NA	NA	0	0	0	0	0	0	0	0	0	0	0	0	0	9.67633e-05	0	0	0	0	0	0	0	0	0	0.0001149	3098	0	762	1.92421e-05
Otu196075	Bacteria	Proteobacteria	Deltaproteobacteria	NB1-j	JTB38	NA	NA	9.07211e-05	0	0	0	0	0	0	0.000502136	0	0	0	0	0	9.67633e-05	0	0	0	0	0	0	0	0	0.000114894	0	838	4.56044e-05	763	1.92416e-05
Otu125155	Bacteria	Proteobacteria	Gammaproteobacteria	NA	NA	NA	NA	0	0	0	0	0	0	0	0	0	0	0	0	0	9.67633e-05	0	0	0	0	0	0	0	0	0.000114894	0	3099	0	764	1.92416e-05
Otu052298	Bacteria	Proteobacteria	Gammaproteobacteria	Alteromonadales	NA	NA	NA	0	0	0	0	0	0	0	0	0	0	0	0	0	0	0	0	0.000133136	0	0	7.25825e-05	0	0	0	0	3100	0	765	1.87017e-05
Otu015290	Bacteria	Proteobacteria	Deltaproteobacteria	Desulfobacterales	Desulfobacteraceae	Desulfobacula	toluolica	0	0	0	0	0	0	0	0	0	0	0	0	0	0	0.000145169	0	6.05166e-05	0	0	0	0	0	0	0	3101	0	766	1.86987e-05
Otu100539	Bacteria	Proteobacteria	Deltaproteobacteria	NA	NA	NA	NA	0	0	0	0	0	0	0	0	0	0	0	0	0	0	0.000145169	0	6.05166e-05	0	0	0	0	0	0	0	3102	0	767	1.86987e-05
Otu144733	Bacteria	Proteobacteria	Gammaproteobacteria	NA	NA	NA	NA	0	0	0	0	0	4.23247e-05	0	0	6.65207e-05	4.82692e-05	0	0	6.04855e-05	0	0	0	4.23616e-05	0	0	7.25825e-05	0	4.23321e-05	0	4.8379e-05	1260	1.67385e-05	768	1.86959e-05
Otu016651	Bacteria	Proteobacteria	Deltaproteobacteria	Desulfuromonadales	NA	NA	NA	0	0	0	0	0	0	0	0	0	0	0	0	0	0	0.000108876	0	0	0	0	9.67767e-05	0	0	0	0	3103	0	769	1.86957e-05
Otu011230	Bacteria	Proteobacteria	Deltaproteobacteria	Desulfobacterales	Desulfobacteraceae	NA	NA	0	0	0	0	0	0	0	0	0	0	0	0	0	9.67633e-05	0	0	6.05166e-05	0	0	0	4.83726e-05	0	0	0	3104	0	770	1.86957e-05
Otu147239	Bacteria	Proteobacteria	Gammaproteobacteria	NA	NA	NA	NA	0.000223779	0.000296384	0.000260025	0.000205631	0.000217773	9.06958e-05	6.04803e-05	6.04983e-05	0.000133041	0.000174976	0.000108838	9.67486e-05	0.000205651	0	0	0	4.23616e-05	6.65119e-05	0	9.67767e-05	0	0	0	0	446	0.000164194	771	1.86955e-05
Otu027673	Bacteria	Proteobacteria	Deltaproteobacteria	NA	NA	NA	NA	0	0	0	0	0	0	0	0	0	0	0	0	0	9.67633e-05	0.000108876	0	0	0	0	0	0	0	0	0	3105	0	772	1.86945e-05
Otu021799	Bacteria	Proteobacteria	Gammaproteobacteria	Alteromonadales	NA	NA	NA	0	0	0	0	0	0	0	0	0	0	0	0	0	9.67633e-05	0.000108876	0	0	0	0	0	0	0	0	0	3106	0	773	1.86945e-05
Otu026256	Bacteria	Proteobacteria	Deltaproteobacteria	Bdellovibrionales	Bacteriovoracaceae	NA	NA	0	0	0	0	0	0	0	0	0	0	0	0	0	0	0	0	0	0	0	7.25825e-05	0	0	0	0.000133042	3107	0	774	1.86932e-05
Otu014953	Bacteria	Proteobacteria	Gammaproteobacteria	[Marinicellales]	[Marinicellaceae]	NA	NA	0	0	0	0	0	0	0	0	0	0	0	0	0	0.000133049	0	0	0	0	0	0	0	0	7.25646e-05	0	3108	0	775	1.86922e-05
Otu125519	Bacteria	Proteobacteria	Gammaproteobacteria	NA	NA	NA	NA	0	0	0	0	0	0	0	0	0	0	0	0	0	0.000133049	0	0	0	0	0	0	0	0	7.25646e-05	0	3109	0	776	1.86922e-05
Otu010265	Bacteria	Proteobacteria	Gammaproteobacteria	Thiotrichales	Piscirickettsiaceae	NA	NA	0	0	0	0	0	0	0	0	0	0	0	0	0	0	0	0.000102823	0	0	5.44172e-05	0	4.83726e-05	0	0	0	3110	0	777	1.86921e-05
Otu013584	Bacteria	Proteobacteria	Alphaproteobacteria	Rhizobiales	Hyphomicrobiaceae	Rhodoplanes	NA	0	0	0	0	0	0	0	0	0	0	0	0	0	0	0	0	0	0	0	0	0	0	0.000139082	6.65211e-05	3111	0	778	1.86912e-05
Otu195873	Bacteria	Proteobacteria	Deltaproteobacteria	NB1-j	JTB38	NA	NA	0.000114913	0.000108876	4.83767e-05	0	4.83939e-05	0	0	0	0.000133041	6.63702e-05	0.000241861	0	6.6534e-05	0	0	0	0	6.65119e-05	0	0	0	4.23321e-05	0	9.6758e-05	727	6.37205e-05	779	1.86911e-05
Otu145545	Bacteria	Proteobacteria	Gammaproteobacteria	NA	NA	NA	NA	0	4.23406e-05	0	0	0	0	0	0	0.00018142	1.8101e-05	6.04653e-05	0	2.41942e-05	9.67633e-05	0	0	0	0.000108838	0	0	0	0	0	0	1086	2.5117e-05	780	1.8691e-05
Otu018178	Bacteria	Proteobacteria	Gammaproteobacteria	[Marinicellales]	[Marinicellaceae]	NA	NA	0	0	0	0	0	0	0	0	0	0	0	0	0	0	0	0	0	0	0	0	0.000120931	0	0	8.46633e-05	3112	0	781	1.86904e-05
Otu000110	Archaea	Crenarchaeota	Thaumarchaeota	Cenarchaeales	Cenarchaeaceae	Nitrosopumilus	NA	0.000326596	0.000157265	0.000223742	0.000133055	0.000145182	0	0.000175393	0.000235943	9.67574e-05	0.000259447	0.000126977	0.000133029	0.000223796	0	0	0	0	0	0.000205576	0	0	0	0	0	441	0.000172091	782	1.86887e-05
Otu214945	Bacteria	Proteobacteria	Deltaproteobacteria	NB1-j	JTB38	NA	NA	0	0.000187508	0	0	0	0	0	0	0	0	0	0	0	0	0	0	0	0	0.000205576	0	0	0	0	0	1310	1.44237e-05	783	1.86887e-05
Otu147254	Bacteria	Proteobacteria	Gammaproteobacteria	NA	NA	NA	NA	5.44326e-05	6.04866e-06	0	0	0	0	0	0	4.23314e-05	0	0	0	0	0	0	0	0	0	0.000205576	0	0	0	0	0	1640	7.90867e-06	784	1.86887e-05
Otu207449	Bacteria	Proteobacteria	Deltaproteobacteria	NB1-j	JTB38	NA	NA	0	0	0	0	0	0	0	9.07474e-05	0	0	0	0	0	0	0	0	0	0	0.000205576	0	0	0	0	0	1695	6.98057e-06	785	1.86887e-05
Otu011222	Bacteria	Proteobacteria	Deltaproteobacteria	Desulfobacterales	Desulfobacteraceae	NA	NA	0	0	0	0	0	0	0	0	0	0	0	0	0	0	0.000108876	0	9.07749e-05	0	0	0	0	0	0	0	3113	0	786	1.81501e-05
Otu017821	Bacteria	Proteobacteria	NA	NA	NA	NA	NA	0	0	0	0	0	0	0	0	0	0	0	0	0	0	0	0.000139114	6.05166e-05	0	0	0	0	0	0	0	3114	0	787	1.81482e-05
Otu090157	Bacteria	Proteobacteria	NA	NA	NA	NA	NA	0	0	0	0	0	0	0	0	0	0	0	0	0	0	0	0.000139114	6.05166e-05	0	0	0	0	0	0	0	3115	0	788	1.81482e-05
Otu011118	Bacteria	Verrucomicrobia	NA	NA	NA	NA	NA	0	0	0	0	0	0	2.41921e-05	0	0	0	0	0	0	0	0	0	7.26199e-05	6.65119e-05	0	0	6.04657e-05	0	0	0	2501	1.86093e-06	789	1.81452e-05
Otu007732	Bacteria	Acidobacteria	TM1	NA	NA	NA	NA	0	0	0	0	0	0	0	0	0	0	0	0	0	0	0	0	4.23616e-05	8.46515e-05	0	7.25825e-05	0	0	0	0	3116	0	790	1.81451e-05
Otu000959	Bacteria	Planctomycetes	BD7-11	NA	NA	NA	NA	5.44326e-05	5.44379e-05	0.000151177	0.000108863	6.04924e-05	5.44175e-05	6.65284e-05	7.25979e-05	9.67574e-05	0.000126707	7.25584e-05	5.44211e-05	8.46796e-05	0	0	0	4.23616e-05	0	9.67416e-05	0	6.04657e-05	0	0	0	636	8.139e-05	791	1.81426e-05
Otu046278	Bacteria	Proteobacteria	Deltaproteobacteria	NB1-j	JTB38	NA	NA	0	0	0	0	0	0	0	0	0	0	0	0	0	0	0	0	0	0	0	0	0	0	0.000114894	8.46633e-05	3117	0	792	1.81416e-05
Otu040712	Bacteria	Proteobacteria	Deltaproteobacteria	NB1-j	JTB38	NA	NA	0	0	0	0	0	0	0	0	0	0	0	0	0	0	0	0	0	6.65119e-05	0	0	0	0	0	0.000133042	3118	0	793	1.81413e-05
Otu142961	Bacteria	Proteobacteria	Gammaproteobacteria	NA	NA	NA	NA	0	0	0	0	0	0	2.41921e-05	0	0	0	0	0	0	9.67633e-05	0	0	0	0	4.23245e-05	0	6.04657e-05	0	0	0	2502	1.86093e-06	794	1.81412e-05
Otu196512	Bacteria	Proteobacteria	Deltaproteobacteria	NB1-j	JTB38	NA	NA	3.02404e-05	0.000151216	6.65179e-05	0	2.4197e-05	0.000139067	0	0	6.65207e-05	4.82692e-05	4.83723e-05	6.04679e-05	3.62913e-05	0	0	0	0	0	0.000139066	0	6.04657e-05	0	0	0	791	5.16277e-05	795	1.81393e-05
Otu149280	Bacteria	Proteobacteria	Gammaproteobacteria	NA	NA	NA	NA	0	0	0	0	0	4.23247e-05	0	0	0	0	0	4.83743e-05	0	0	0	0	0	0	0	0.000193553	0	0	0	0	1718	6.97685e-06	796	1.75958e-05
Otu126205	Bacteria	Proteobacteria	Gammaproteobacteria	NA	NA	NA	NA	0	0	0	0	0	0	0	0	0	0	0	0	0	0	0.000108876	0	0	0	0	0	0	8.46643e-05	0	0	3119	0	797	1.75946e-05
Otu046166	Bacteria	Proteobacteria	Deltaproteobacteria	NB1-j	JTB38	NA	NA	0	0	0	0	0	0	0	0	0	0	0	0	0	0	0	0	0	0	0	9.67767e-05	0	0	9.67527e-05	0	3120	0	798	1.75936e-05
Otu012599	Bacteria	Proteobacteria	Gammaproteobacteria	Thiotrichales	Piscirickettsiaceae	NA	NA	0	0	0	0	0	0	0	0	0	0	0	0	0	0	0.000108876	0	0	0	8.46489e-05	0	0	0	0	0	3121	0	799	1.75932e-05
Otu009309	Bacteria	Proteobacteria	Gammaproteobacteria	[Marinicellales]	[Marinicellaceae]	NA	NA	6.04807e-06	0	0	0	0	0	0	0	0	0	0	0	0	0	0	0	4.23616e-05	0.000151163	0	0	0	0	0	0	2831	4.65236e-07	800	1.75932e-05
Otu046379	Bacteria	Proteobacteria	Deltaproteobacteria	NB1-j	JTB38	NA	NA	0	0	0	0	0	0	0	0	0	0	0	0	0	9.67633e-05	0	0	0	0	0	0	0	0	9.67527e-05	0	3122	0	801	1.75924e-05
Otu026331	Bacteria	Planctomycetes	Phycisphaerae	AKAU3564	NA	NA	NA	0	0	0	0	0	0	0	0	0	0	0	0	0	0	0	0	0	0	0	0	6.04657e-05	0.000133044	0	0	3123	0	802	1.75918e-05
Otu196334	Bacteria	Proteobacteria	Deltaproteobacteria	NB1-j	JTB38	NA	NA	0.000604807	0.000731887	0.000882874	0.00249781	0.00123405	0.000973468	0.000435458	0.000393239	0.000719633	0.000784375	0.000834422	0.000568398	0.000508078	0	0	0	0	0	0.000120927	0	0	7.25694e-05	0	0	148	0.000859115	803	1.75906e-05
Otu149624	Bacteria	Proteobacteria	Gammaproteobacteria	NA	NA	NA	NA	0	0	0	0	0	0.000181392	3.62882e-05	0	0	0	0	0	0	0	0	0	0	0.000193489	0	0	0	0	0	0	1254	1.67446e-05	804	1.75899e-05
Otu196227	Bacteria	Proteobacteria	Deltaproteobacteria	NB1-j	JTB38	NA	NA	0.000368932	0.000229849	0	0	0	0	0.000459651	0.000393239	0.000126994	0	0	0.000157217	5.44369e-05	0	0	0	0	0	0.000193483	0	0	0	0	0	494	0.000137717	805	1.75894e-05
Otu214804	Bacteria	Proteobacteria	Deltaproteobacteria	NB1-j	NB1-i	NA	NA	0	0.000145168	0	0	0	0.000120928	8.46725e-05	0	0	0	0.000229768	0	0.000163311	0	0	0	0	0	0.000193483	0	0	0	0	0	759	5.7219e-05	806	1.75894e-05
Otu195765	Bacteria	Proteobacteria	Deltaproteobacteria	NB1-j	NB1-i	NA	NA	0	0	0.000120942	0	0	0	0.000175393	0.000193594	0	4.82692e-05	0	0	0	0	0	0	0	0	0.000193483	0	0	0	0	0	879	4.13999e-05	807	1.75894e-05
Otu196881	Bacteria	Proteobacteria	Deltaproteobacteria	NB1-j	NB1-i	NA	NA	0	0	6.65179e-05	0	3.02462e-05	7.8603e-05	0	0	0	7.24039e-05	0.000205582	0	0	0	0	0	0	0	0.000193483	0	0	0	0	0	944	3.48733e-05	808	1.75894e-05
Otu214849	Bacteria	Proteobacteria	Deltaproteobacteria	NB1-j	NB1-i	NA	NA	5.44326e-05	4.83892e-05	1.81412e-05	0	0	0	4.83843e-05	3.6299e-05	1.20947e-05	0	2.41861e-05	6.04679e-05	0	0	0	0	0	0	0.000193483	0	0	0	0	0	1119	2.32612e-05	809	1.75894e-05
Otu206099	Bacteria	Proteobacteria	Deltaproteobacteria	NB1-j	NB1-i	NA	NA	0	0	0	0	0	0	0	8.46976e-05	0	0	0	0	0	0	0	0	0	0	0.000193483	0	0	0	0	0	1731	6.5152e-06	810	1.75894e-05
Otu011198	Bacteria	Proteobacteria	Deltaproteobacteria	Desulfobacterales	Desulfobacteraceae	NA	NA	0	0	0	0	0	0	0	0	0	0	0	0	0	0	0	0	0.000121033	0	0	0	0	0	0	6.65211e-05	3124	0	811	1.70504e-05
Otu009335	Bacteria	Proteobacteria	Deltaproteobacteria	Desulfuromonadales	Desulfuromonadaceae	NA	NA	0	0	0	0	0	0	0	0	0	0	0	0	0	0	0	0	0.000102878	0	0	0	0	0	0	8.46633e-05	3125	0	812	1.70492e-05
Otu026281	Bacteria	Proteobacteria	Deltaproteobacteria	Bdellovibrionales	Bacteriovoracaceae	Bacteriovorax	NA	0	0	0	0	0	0	0	0	0	0	0	0	0	0	0.000145169	0	4.23616e-05	0	0	0	0	0	0	0	3126	0	813	1.70482e-05
Otu102246	Bacteria	Verrucomicrobia	Verruco-5	LD1-PB3	NA	NA	NA	0	0	0	0	0	0	0	0	0	0	0	0	0	0	0.000145169	0	4.23616e-05	0	0	0	0	0	0	0	3127	0	814	1.70482e-05
Otu009260	Bacteria	Proteobacteria	Deltaproteobacteria	Desulfobacterales	Desulfobulbaceae	NA	NA	0	0	0	0	0	0	0	0	0	0	0	0	0	0	0	0	0.000102878	0	8.46489e-05	0	0	0	0	0	3128	0	815	1.70479e-05
Otu000571	Bacteria	Gemmatimonadetes	Gemm-2	NA	NA	NA	NA	0.000266115	0.000326627	0.000459578	9.07194e-05	0.000350856	0.000278134	0.000441506	0.000139146	0.000326556	0.000404255	0.000229768	0.000362807	0.000495981	0	0	0	9.07749e-05	0	9.67416e-05	0	0	0	0	0	303	0.000320927	816	1.7047e-05
Otu025881	Bacteria	Proteobacteria	Deltaproteobacteria	Spirobacillales	NA	NA	NA	0	0	0	0	0	0	0	0	0	0	0	0	0	0	0	0.000139114	0	0	0	0	0	0	0	4.8379e-05	3129	0	817	1.70448e-05
Otu015215	Bacteria	Proteobacteria	Alphaproteobacteria	Rhodospirillales	Acetobacteraceae	NA	NA	0	0	0	0	0	0	0	0	0	0	0	0	0	0	0	0.000139114	0	0	0	0	4.83726e-05	0	0	0	3130	0	818	1.70442e-05
Otu218413	Bacteria	Proteobacteria	Deltaproteobacteria	NB1-j	NA	NA	NA	0	0	0	0	0	0	0	0	0	0	0	0	0	0	0	0	0	0	0	7.25825e-05	0	0.000114902	0	0	3131	0	819	1.7044e-05
Otu057299	Bacteria	Bacteroidetes	Cytophagia	Cytophagales	Flammeovirgaceae	NA	NA	0	0	0	0	0	0	0	0	0	0	0	0	0	0	0	0	0	0	0	0	7.86054e-05	4.23321e-05	0	6.65211e-05	3132	0	820	1.70417e-05
Otu014136	Bacteria	Proteobacteria	Alphaproteobacteria	NA	NA	NA	NA	0	0	0	0	0	0	0	3.02491e-05	0	0	0	0	0	0	0	0	0	6.65119e-05	0	0	4.83726e-05	0	7.25646e-05	0	2338	2.32686e-06	821	1.70408e-05
Otu147454	Bacteria	Proteobacteria	Gammaproteobacteria	NA	NA	NA	NA	6.04807e-06	0	0	0	0	0	0	0	0	0	0	0	0	0	0	0	0.00018155	0	0	0	0	0	0	0	2832	4.65236e-07	822	1.65045e-05
Otu010463	Bacteria	Proteobacteria	Deltaproteobacteria	Desulfobacterales	NA	NA	NA	0	0	0	0	0	0	0	0	0	0	0	0	0	0	0.000108876	0	7.26199e-05	0	0	0	0	0	0	0	3133	0	823	1.64997e-05
Otu011969	Bacteria	Proteobacteria	Gammaproteobacteria	Alteromonadales	NA	NA	NA	0	0	0	0	0	0	0	0	0	0	0	0	0	0	0	0	6.05166e-05	0	0	7.25825e-05	4.83726e-05	0	0	0	3134	0	824	1.64974e-05
Otu028243	Bacteria	Proteobacteria	Gammaproteobacteria	Thiotrichales	Piscirickettsiaceae	NA	NA	0	0	0	0	0	0	0	0	0	0	0	0	0	0	0.000108876	0	0	0	0	7.25825e-05	0	0	0	0	3135	0	825	1.64963e-05
Otu135279	Bacteria	Proteobacteria	Gammaproteobacteria	NA	NA	NA	NA	0	0	0	0	0	0	0	0	0	0	0	0	0	0	0	0	6.05166e-05	0	0	0	0.000120931	0	0	0	3136	0	826	1.64953e-05
Otu207125	Bacteria	Proteobacteria	Deltaproteobacteria	NB1-j	JTB38	NA	NA	0	0	0	0	0	0	0	1.20997e-05	0	0	0	0	0	0	0	0	6.05166e-05	0	4.23245e-05	0	7.86054e-05	0	0	0	2731	9.30743e-07	827	1.64951e-05
Otu015109	Bacteria	Verrucomicrobia	[Pedosphaerae]	[Pedosphaerales]	Ellin515	NA	NA	0	0	0	0	0	0	0	0	0	0	0	0	0	0	0	0	0	8.46515e-05	0	9.67767e-05	0	0	0	0	3137	0	828	1.64935e-05
Otu025473	Bacteria	Proteobacteria	Deltaproteobacteria	NA	NA	NA	NA	0	0	0	0	0	0	0	0	0	0	0	0	0	9.67633e-05	0	0	0	0	0	0	0	0	0	8.46633e-05	3138	0	829	1.64933e-05
Otu130373	Bacteria	Proteobacteria	Gammaproteobacteria	NA	NA	NA	NA	0	0	0	0	0	0	0	0	0	0	0	0	0	9.67633e-05	0	0	0	0	0	0	0	0	0	8.46633e-05	3139	0	830	1.64933e-05
Otu021618	Bacteria	Planctomycetes	OM190	CL500-15	NA	NA	NA	0	0	0	0	0	0	0	0	0	0	0	0	0	0	0	0	0	6.65119e-05	0	0	0	0	0.000114894	0	3140	0	831	1.64914e-05
Otu011855	Bacteria	Actinobacteria	Acidimicrobiia	Acidimicrobiales	koll13	mixed	culture_isolate_koll13	0	0	0	0	0	0	0	0	0	0	0	0	0	0	0	0	0	8.46515e-05	5.44172e-05	0	0	4.23321e-05	0	0	3141	0	832	1.6491e-05
Otu128752	Bacteria	Proteobacteria	Gammaproteobacteria	NA	NA	NA	NA	0	0	0	0	0	0	0	0	0	0	0	0	0	0	0	0.000102823	0	0	0	7.25825e-05	0	0	0	0	3142	0	833	1.5946e-05
Otu012123	Bacteria	Proteobacteria	NA	NA	NA	NA	NA	0	0	0	0	0	0	0	0	0	0	0	0	0	0	0	0	4.23616e-05	0	0	0	0	0	0	0.000133042	3143	0	834	1.59458e-05
Otu002631	Bacteria	Proteobacteria	Alphaproteobacteria	Rhizobiales	NA	NA	NA	3.62884e-05	0.000308481	4.23296e-05	0	0	0	1.20961e-05	1.81495e-05	6.65207e-05	7.24039e-05	0.000126977	1.81404e-05	0.000102825	0	0	0	6.05166e-05	0	5.44172e-05	0	6.04657e-05	0	0	0	738	6.18625e-05	835	1.59454e-05
Otu197251	Bacteria	Proteobacteria	Deltaproteobacteria	NB1-j	JTB38	NA	NA	0	3.02433e-05	0	0	0	0	0	0	0	0	0	0	0	0	0.000108876	0	0	0	6.65099e-05	0	0	0	0	0	2349	2.32641e-06	836	1.59442e-05
Otu137514	Bacteria	Proteobacteria	Gammaproteobacteria	NA	NA	NA	NA	0	0	0	0	0	0	0	0	0	0	0	0	0	0	0	0	0	0	0	9.67767e-05	7.86054e-05	0	0	0	3144	0	837	1.59438e-05
Otu012106	Bacteria	Proteobacteria	NA	NA	NA	NA	NA	0	0	0	0	0	0	0	0	0	0	0	0	0	0.000133049	0	0	0	0	0	0	0	4.23321e-05	0	0	3145	0	838	1.59438e-05
Otu009776	Bacteria	Proteobacteria	Deltaproteobacteria	NA	NA	NA	NA	0	0	0	0	0	0	0	0	0	0	0	0	0	0	0	0	0	0	0	0	0	6.04745e-05	0	0.0001149	3146	0	839	1.59431e-05
Otu140466	Bacteria	Proteobacteria	Gammaproteobacteria	NA	NA	NA	NA	0	0	0	0	0	0	0	0	0	0	0	0	0	0	0	0	0	0.000108838	0	0	0	0	0	6.65211e-05	3147	0	840	1.59417e-05
Otu018826	Bacteria	Proteobacteria	Gammaproteobacteria	Alteromonadales	NA	NA	NA	0	0	0	0	0	0	0	0	0	0	0	0	0	0	0	0	0	0.000126977	0	0	4.83726e-05	0	0	0	3148	0	841	1.59409e-05
Otu132573	Bacteria	Proteobacteria	Gammaproteobacteria	NA	NA	NA	NA	0	0	0	0	0	0	0	0	0	0	0	0	0	0	0	0	0	0	5.44172e-05	0	0.000120931	0	0	0	3149	0	842	1.59408e-05
Otu001061	Bacteria	Gemmatimonadetes	Gemm-2	NA	NA	NA	NA	0.000114913	0.00013307	4.83767e-05	0.000108863	0.000139133	4.23247e-05	0.00033869	0.000157295	4.83787e-05	9.05048e-05	6.65119e-05	9.67486e-05	4.23398e-05	0	0	0	0	0	0.000175344	0	0	0	0	0	559	0.000109781	843	1.59404e-05
Otu214884	Bacteria	Proteobacteria	Deltaproteobacteria	NB1-j	NA	NA	NA	0	0	9.67533e-05	0	9.67879e-05	0	0	0	0.000253988	4.22356e-05	0	0.000181404	0	0	0	0	0	0	0.000175344	0	0	0	0	0	790	5.16284e-05	844	1.59404e-05
Otu214943	Bacteria	Proteobacteria	Deltaproteobacteria	NB1-j	JTB38	NA	NA	0	0	0	0	0	0	3.62882e-05	0	0	0	2.41861e-05	0	0	0	0	0	0	0	0.000175344	0	0	0	0	0	1975	4.65187e-06	845	1.59404e-05
Otu020491	Bacteria	Proteobacteria	Deltaproteobacteria	Desulfobacterales	Desulfobulbaceae	NA	NA	0	0	0	0	0	0	0	0	0	0	0	0	0	0	0.000108876	0	6.05166e-05	0	0	0	0	0	0	0	3150	0	846	1.53994e-05
Otu027287	Bacteria	Proteobacteria	Deltaproteobacteria	Desulfobacterales	Desulfobulbaceae	NA	NA	0	0	0	0	0	0	0	0	0	0	0	0	0	0	0.000108876	0	6.05166e-05	0	0	0	0	0	0	0	3151	0	847	1.53994e-05
Otu138076	Bacteria	Proteobacteria	Gammaproteobacteria	NA	NA	NA	NA	0	0	0	0	0	0	0	0	0	0	0	0	0	0	0.000108876	0	6.05166e-05	0	0	0	0	0	0	0	3152	0	848	1.53994e-05
Otu000423	Bacteria	Proteobacteria	Gammaproteobacteria	[Marinicellales]	[Marinicellaceae]	NA	NA	0.000368932	0.000423406	0.000387013	0.000181439	0.000381102	0.000580453	0.000320546	7.86477e-05	0.000380982	0.000319784	0.000653026	0.00032048	0.00029033	0	0	0	0.000102878	0	6.65099e-05	0	0	0	0	0	273	0.000360472	849	1.53989e-05
Otu043025	Bacteria	Verrucomicrobia	NA	NA	NA	NA	NA	0	0	0	0	0	0	0	0	0	0	0	0	0	0	0	0	9.07749e-05	0	0	0	7.86054e-05	0	0	0	3153	0	850	1.53982e-05
Otu021764	Bacteria	Verrucomicrobia	Verruco-5	NA	NA	NA	NA	0	0	0	0	0	0	0	2.41993e-05	0	0	0	0	0	0	0	0	6.05166e-05	0	0	0	0	4.23321e-05	0	6.65211e-05	2446	1.86149e-06	851	1.53973e-05
Otu196120	Bacteria	Proteobacteria	Deltaproteobacteria	NB1-j	JTB38	NA	NA	0.000120961	7.86325e-05	3.62825e-05	0	0	0.000108835	0	0	0	0	0	0	1.20971e-05	0	0	0	0	0	0	0.000169359	0	0	0	0	1044	2.74468e-05	852	1.53963e-05
Otu009469	Bacteria	Proteobacteria	NA	NA	NA	NA	NA	0	0	0	0	0	0	0	0	0	0	0	0	0	0	0	0	4.23616e-05	0	0	0	0	6.04745e-05	0	6.65211e-05	3154	0	853	1.53961e-05
Otu010853	Bacteria	Planctomycetes	ODP123	NA	NA	NA	NA	0	0	0	0	0	0	0	6.04983e-06	0	0	0	0	0	0	0	0	4.23616e-05	0	0	0	0	4.23321e-05	0	8.46633e-05	2804	4.65371e-07	854	1.53961e-05
Otu215964	Bacteria	Proteobacteria	Deltaproteobacteria	NB1-j	JTB38	NA	NA	6.04807e-06	0	0	0	0	0	0	0	0	0	0	0	0	0	0	0	0	0	0	0	0	0.000102807	0	6.65211e-05	2833	4.65236e-07	855	1.53934e-05
Otu000138	Bacteria	Planctomycetes	OM190	CL500-15	NA	NA	NA	0.000592711	0.00146982	0.00169923	0.00131846	0.00128244	0.00178368	0.000743908	0.000266192	0.000997811	0.00134551	0.000810236	0.00123355	0.00112503	0	0	0	0	0	0.000108834	0	6.04657e-05	0	0	0	129	0.00112835	856	1.53909e-05
Otu020484	Bacteria	Proteobacteria	Deltaproteobacteria	Desulfobacterales	Desulfobacteraceae	Desulfobacula	toluolica	0	0	0	0	0	0	0	0	0	0	0	0	0	0	0	0	9.07749e-05	0	0	7.25825e-05	0	0	0	0	3155	0	857	1.48507e-05
Otu010871	Bacteria	Proteobacteria	Deltaproteobacteria	PB19	NA	NA	NA	0	0	0	0	0	0	0	0	0	0	0	0	0	0	0	0	0.000102878	0	0	0	6.04657e-05	0	0	0	3156	0	858	1.48494e-05
Otu058896	Bacteria	Proteobacteria	Deltaproteobacteria	Desulfobacterales	Desulfobacteraceae	NA	NA	0	0	0	0	0	0	0	0	0	0	0	0	0	0	0	0	4.23616e-05	0	0	0.000120971	0	0	0	0	3157	0	859	1.48484e-05
Otu131142	Bacteria	Proteobacteria	Gammaproteobacteria	NA	NA	NA	NA	0	0	0	0	0	0	0	0	0	0	0	0	0	0	0	0	6.05166e-05	0	0	0	0	0.000102807	0	0	3158	0	860	1.48476e-05
Otu148045	Bacteria	Proteobacteria	Gammaproteobacteria	NA	NA	NA	NA	0	0	0	0	0	0	0	0	0	0	0	0	0	0	0	0	6.05166e-05	0	0	0	0	0.000102807	0	0	3159	0	861	1.48476e-05
Otu000756	Bacteria	Acidobacteria	RB25	NA	NA	NA	NA	0.000308452	0.000157265	0.000217695	0.000102815	0.000205674	7.8603e-05	0.000139105	1.20997e-05	0.000320509	0.000217212	0.000199536	0.000229778	0.000157262	0	0	0	6.05166e-05	0	5.44172e-05	0	4.83726e-05	0	0	0	433	0.000180462	862	1.4846e-05
Otu197282	Bacteria	Proteobacteria	Deltaproteobacteria	NB1-j	JTB38	NA	NA	7.86249e-05	7.86325e-05	4.23296e-05	0	0	0.00021767	4.23362e-05	3.02491e-05	0	6.63702e-05	0	0	3.02427e-05	0	0	0	4.23616e-05	0	4.23245e-05	0	7.86054e-05	0	0	0	847	4.51119e-05	863	1.48447e-05
Otu020104	Bacteria	Proteobacteria	Deltaproteobacteria	NA	NA	NA	NA	0	0	0	0	0	0	0	0	0	0	0	0	0	0	0	0.000102823	0	0	0	0	6.04657e-05	0	0	0	3160	0	864	1.48445e-05
Otu025522	Bacteria	Proteobacteria	Deltaproteobacteria	NA	NA	NA	NA	0	0	0	0	0	0	0	6.04983e-06	0	0	0	0	0	0.000163288	0	0	0	0	0	0	0	0	0	0	2805	4.65371e-07	865	1.48444e-05
Otu038659	Bacteria	Bacteroidetes	Flavobacteriia	Flavobacteriales	Flavobacteriaceae	NA	NA	0	0	0	0	0	0	0	0	0	0	0	0	0	0	0	0	0	0	6.65099e-05	9.67767e-05	0	0	0	0	3161	0	866	1.48442e-05
Otu020503	Bacteria	Proteobacteria	Deltaproteobacteria	Desulfobacterales	NA	NA	NA	0	0	0	0	0	0	0	0	0	0	0	0	0	9.67633e-05	0	0	0	0	0	0	0	0	0	6.65211e-05	3162	0	867	1.4844e-05
Otu022529	Bacteria	Proteobacteria	NA	NA	NA	NA	NA	0	0	0	0	0	0	0	0	0	0	0	0	0	0	0	0	0	0	0	7.25825e-05	9.06986e-05	0	0	0	3163	0	868	1.48437e-05
Otu201142	Bacteria	Proteobacteria	Gammaproteobacteria	NA	NA	NA	NA	0	0	0	0	0	0	0	0	0	0	0	0	0	9.67633e-05	0	0	0	6.65119e-05	0	0	0	0	0	0	3164	0	869	1.48432e-05
Otu201339	Bacteria	Proteobacteria	Gammaproteobacteria	NA	NA	NA	NA	0	0	0	0	0	0	0	0	0	0	0	0	0	9.67633e-05	0	0	0	6.65119e-05	0	0	0	0	0	0	3165	0	870	1.48432e-05
Otu202395	Bacteria	Proteobacteria	Gammaproteobacteria	NA	NA	NA	NA	0	0	0	0	0	0	0	0	0	0	0	0	0	9.67633e-05	0	0	0	6.65119e-05	0	0	0	0	0	0	3166	0	871	1.48432e-05
Otu029223	Bacteria	Proteobacteria	Gammaproteobacteria	Thiotrichales	Piscirickettsiaceae	NA	NA	0	0	0	0	0	0	0	0	0	0	0	0	0	9.67633e-05	0	0	0	6.65119e-05	0	0	0	0	0	0	3167	0	872	1.48432e-05
Otu013677	Bacteria	Proteobacteria	Gammaproteobacteria	Thiotrichales	Piscirickettsiaceae	NA	NA	0	0	0	0	0	0	0	0	0	1.20673e-05	0	0	0	0	0	0	0	6.65119e-05	0	0	0	0	9.67527e-05	0	2800	9.28255e-07	873	1.48422e-05
Otu000228	Bacteria	Proteobacteria	Alphaproteobacteria	Rhodospirillales	Rhodospirillaceae	NA	NA	0.000320548	0.00116739	0.00191693	0.0029635	0.00194181	0.00467386	0.000260065	4.83986e-05	0.0011248	0.00231692	0.00137256	0.000786083	0.00171174	0	0	0	0	0	0.000163251	0	0	0	0	0	93	0.00158497	874	1.4841e-05
Otu195707	Bacteria	Proteobacteria	Deltaproteobacteria	NB1-j	NA	NA	NA	6.04807e-05	6.04866e-05	0.00014513	4.83837e-05	0	0	1.20961e-05	1.20997e-05	0.000133041	0	5.44188e-05	0.000163263	0	0	0	0	0	0	0.000163251	0	0	0	0	0	782	5.30308e-05	875	1.4841e-05
Otu005415	Bacteria	Proteobacteria	Alphaproteobacteria	NA	NA	NA	NA	2.41923e-05	3.62919e-05	0	0	0	0	2.41921e-05	0.000120997	0	0	0	0	0	0	0	0	0	0	0.000163251	0	0	0	0	0	1278	1.5821e-05	876	1.4841e-05
Otu146065	Bacteria	Proteobacteria	Gammaproteobacteria	NA	NA	NA	NA	0	0	0	0	0	0	0	6.65481e-05	0	0	0	0	0	0	0	0	0	0	0.000163251	0	0	0	0	0	1876	5.11908e-06	877	1.4841e-05
Otu011736	Bacteria	Proteobacteria	Gammaproteobacteria	Alteromonadales	HTCC2188	HTCC	NA	0	0	0	0	0	0	0	0	0	0	0	0	0	0	0	0	0.000102878	0	5.44172e-05	0	0	0	0	0	3168	0	878	1.42996e-05
Otu024175	Bacteria	Planctomycetes	Pla3	NA	NA	NA	NA	0	0	0	0	0	0	0	0	0	0	0	0	0	0	0	0	6.05166e-05	0	0	9.67767e-05	0	0	0	0	3169	0	879	1.42994e-05
Otu022987	Bacteria	Proteobacteria	Alphaproteobacteria	NA	NA	NA	NA	0	0	0	0	0	0	0	0	0	0	0	0	0	0	0	0	6.05166e-05	0	0	9.67767e-05	0	0	0	0	3170	0	880	1.42994e-05
Otu011223	Bacteria	Proteobacteria	Deltaproteobacteria	Desulfobacterales	Desulfobacteraceae	NA	NA	0	0	0	0	0	0	0	0	0	0	0	0	0	0	0	0	6.05166e-05	0	0	9.67767e-05	0	0	0	0	3171	0	881	1.42994e-05
Otu022486	Bacteria	Proteobacteria	NA	NA	NA	NA	NA	0	0	0	0	0	0	0	0	0	0	0	0	0	0	0	0	6.05166e-05	0	0	9.67767e-05	0	0	0	0	3172	0	882	1.42994e-05
Otu131663	Bacteria	Proteobacteria	Gammaproteobacteria	NA	NA	NA	NA	0	0	0	0	0	0	0	0	0	0	0	0	0	0	0	0	9.07749e-05	0	6.65099e-05	0	0	0	0	0	3173	0	883	1.42986e-05
Otu009261	Bacteria	Proteobacteria	Deltaproteobacteria	Desulfobacterales	Desulfobulbaceae	NA	NA	0	0	0	0	0	0	0	0	0	0	0	0	0	0	0	0	7.26199e-05	0	0	0	0	0	0	8.46633e-05	3174	0	884	1.42985e-05
Otu009266	Bacteria	Proteobacteria	Deltaproteobacteria	Desulfobacterales	Desulfobulbaceae	NA	NA	0	0	0	0	0	0	0	0	0	0	0	0	0	0	0	0	6.05166e-05	0	0	0	4.83726e-05	0	0	4.8379e-05	3175	0	885	1.42971e-05
Otu009336	Bacteria	Proteobacteria	Deltaproteobacteria	Desulfuromonadales	Desulfuromonadaceae	NA	NA	0	0	0	0	0	0	0	0	0	0	0	0	0	0	0	0	4.23616e-05	0	0	0	0	0	0	0.0001149	3176	0	886	1.42965e-05
Otu158947	Bacteria	Proteobacteria	Gammaproteobacteria	NA	NA	NA	NA	0	0	0	0	0	0	0	0	0	0	0	0	0	0	0	0	4.23616e-05	0	0	0	0	0	0.000114894	0	3177	0	887	1.4296e-05
Otu016625	Bacteria	Proteobacteria	Deltaproteobacteria	Desulfuromonadales	NA	NA	NA	0	0	0	0	0	0	0	0	0	0	0	0	0	0	0.000108876	0	0	0	0	0	0	0	0	4.8379e-05	3178	0	888	1.4296e-05
Otu019198	Bacteria	Proteobacteria	Gammaproteobacteria	Thiotrichales	Piscirickettsiaceae	NA	NA	0	0	0	0	0	0	0	0	0	0	0	0	0	0	0.000108876	0	0	0	0	0	0	0	0	4.8379e-05	3179	0	889	1.4296e-05
Otu021627	Bacteria	Bacteroidetes	NA	NA	NA	NA	NA	0	0	0	0	0	0	0	0	0	0	0	0	0	0	0.000108876	0	0	0	0	0	4.83726e-05	0	0	0	3180	0	890	1.42954e-05
Otu012828	Bacteria	Bacteroidetes	NA	NA	NA	NA	NA	0	0	0	0	0	0	0	0	0	0	0	0	0	0	0	0.000102823	0	0	5.44172e-05	0	0	0	0	0	3181	0	891	1.42946e-05
Otu019988	Bacteria	Proteobacteria	Deltaproteobacteria	NA	NA	NA	NA	0	0	0	0	0	0	0	0	0	0	0	0	0	9.67633e-05	0	0	0	0	0	0	0	6.04745e-05	0	0	3182	0	892	1.42943e-05
Otu025415	Bacteria	Proteobacteria	Deltaproteobacteria	NA	NA	NA	NA	0	0	0	0	0	0	0	0	0	0	0	0	0	9.67633e-05	0	0	0	0	0	0	0	6.04745e-05	0	0	3183	0	893	1.42943e-05
Otu024519	Bacteria	Actinobacteria	Acidimicrobiia	Acidimicrobiales	NA	NA	NA	0	0	0	0	0	0	0	0	0	0	0	0	0	0	0	0	0	8.46515e-05	0	7.25825e-05	0	0	0	0	3184	0	894	1.4294e-05
Otu027197	Bacteria	Proteobacteria	Deltaproteobacteria	Desulfobacterales	Desulfobulbaceae	NA	NA	0	0	0	0	0	0	0	0	0	0	0	0	0	9.67633e-05	0	0	0	0	0	0	6.04657e-05	0	0	0	3185	0	895	1.42935e-05
Otu042772	Bacteria	Proteobacteria	Deltaproteobacteria	NB1-j	NB1-i	NA	NA	0	0	0	0	0	0	0	0	0	0	0	0	0	0	0	0	0	0	4.23245e-05	0	0	0.000114902	0	0	3186	0	896	1.42933e-05
Otu014306	Bacteria	Proteobacteria	Deltaproteobacteria	Myxococcales	Nannocystaceae	Plesiocystis	NA	0	1.20973e-05	1.20942e-05	0	0	1.20928e-05	0	6.04983e-06	1.20947e-05	0	0	0	0	0	0	0	0	0.000108838	0	0	0	0	0	4.8379e-05	2041	4.18683e-06	897	1.42924e-05
Otu218343	Bacteria	Proteobacteria	Deltaproteobacteria	NB1-j	JTB38	NA	NA	0	0	0	0	2.4197e-05	0	0	0	0	0	0	0	0	0	0	0	0	0.000108838	0	0	4.83726e-05	0	0	0	2454	1.8613e-06	898	1.42918e-05
Otu145910	Bacteria	Proteobacteria	Gammaproteobacteria	NA	NA	NA	NA	7.86249e-05	0.00128836	0	0	0	0	0	0.000133096	0.000399124	0	0.000308373	0	0	0	0	0	0.000151291	0	0	0	0	0	0	0	444	0.000169814	899	1.37538e-05
Otu219024	Bacteria	Proteobacteria	Deltaproteobacteria	NB1-j	NA	NA	NA	0	0	4.23296e-05	0	7.25909e-05	3.02319e-05	0	0	4.83787e-05	7.24039e-05	1.20931e-05	6.04679e-05	0	0	0	0	0.000151291	0	0	0	0	0	0	0	1074	2.60382e-05	900	1.37538e-05
Otu012978	Bacteria	Planctomycetes	Phycisphaerae	MSBL9	NA	NA	NA	0	0	0	0	0	0	0	0	0	0	0	0	0	0	0	0	0.000102878	0	0	0	4.83726e-05	0	0	0	3187	0	901	1.37501e-05
Otu016212	Bacteria	Verrucomicrobia	Verruco-5	NA	NA	NA	NA	0	0	0	0	0	0	0	0	0	0	0	0	0	0	0	0	0.000102878	0	0	0	4.83726e-05	0	0	0	3188	0	902	1.37501e-05
Otu040793	Bacteria	Proteobacteria	Deltaproteobacteria	NB1-j	JTB38	NA	NA	0	0	0	0	0	0	0	0	0	0	0	0	0	0	0	0	9.07749e-05	0	0	0	6.04657e-05	0	0	0	3189	0	903	1.37491e-05
Otu027489	Bacteria	Proteobacteria	Deltaproteobacteria	NA	NA	NA	NA	0	0	0	0	0	0	0	0	0	0	0	0	0	0	0.000108876	0	4.23616e-05	0	0	0	0	0	0	0	3190	0	904	1.37489e-05
Otu011097	Bacteria	Bacteroidetes	Cytophagia	Cytophagales	[Amoebophilaceae]	Ucs1325	NA	0	0	0	0	0	0	0	0	0	0	0	0	0	0	0	0	6.05166e-05	0	0	0	9.06986e-05	0	0	0	3191	0	905	1.37468e-05
Otu030733	Bacteria	Verrucomicrobia	Verrucomicrobiae	Verrucomicrobiales	Verrucomicrobiaceae	Verrucomicrobium	NA	0	0	0	0	0	0	0	0	0	0	0	0	0	0	0.000108876	0	0	0	0	0	0	4.23321e-05	0	0	3192	0	906	1.37462e-05
Otu023268	Bacteria	Proteobacteria	NA	NA	NA	NA	NA	0	0	0	0	0	0	0	0	0	0	0	0	0	0	0	0.000102823	0	0	0	0	0	0	0	4.8379e-05	3193	0	907	1.37457e-05
Otu021840	Bacteria	Proteobacteria	Gammaproteobacteria	Alteromonadales	OM60	NA	NA	0	0	0	0	0	0	0	0	0	0	0	0	0	0	0.000108876	0	0	0	4.23245e-05	0	0	0	0	0	3194	0	908	1.37455e-05
Otu196440	Bacteria	Proteobacteria	Deltaproteobacteria	NB1-j	NB1-i	NA	NA	0.000169346	0	0	0	0	0	0.00027821	0.000181495	0	0	0	0	0	0	0	0	4.23616e-05	0	0.000108834	0	0	0	0	0	813	4.83885e-05	909	1.37451e-05
Otu031705	Bacteria	Proteobacteria	Gammaproteobacteria	Alteromonadales	Alteromonadaceae	NA	NA	0	0	0	0	0	0	0	0	0	0	0	0	0	0	0	0	0	0	5.44172e-05	9.67767e-05	0	0	0	0	3195	0	910	1.37449e-05
Otu208400	Bacteria	Proteobacteria	Deltaproteobacteria	NB1-j	JTB38	NA	NA	0	0	0	0	0	0	0	0	0	0	0	0	0	0	0	0	0	0	0	7.25825e-05	7.86054e-05	0	0	0	3196	0	911	1.37444e-05
Otu137260	Bacteria	Proteobacteria	Gammaproteobacteria	NA	NA	NA	NA	0	0	0	0	0	0	0	0	0	0	0	0	0	0	0	0	0	0	0	7.25825e-05	7.86054e-05	0	0	0	3197	0	912	1.37444e-05
Otu013098	Bacteria	Proteobacteria	Deltaproteobacteria	NA	NA	NA	NA	0	0	0	0	0	0	0	0	0	0	0	0	0	0	0	0	0	0	4.23245e-05	0	0.000108838	0	0	0	3198	0	913	1.37421e-05
Otu001223	Bacteria	Proteobacteria	Deltaproteobacteria	Myxococcales	Nannocystaceae	Plesiocystis	NA	7.25768e-05	0.00031453	0.000205601	0.000223775	0.000187526	0.000326505	0.000157249	0.000145196	0.000102805	0.00018101	0.000253954	0.000145123	0.000217748	0	0	0	0	0	0.000151159	0	0	0	0	0	422	0.000194892	914	1.37417e-05
Otu184839	Bacteria	Proteobacteria	Deltaproteobacteria	NB1-j	JTB38	NA	NA	0	0	0	0	3.62954e-05	0	0	0	0	0	0	0	0	0	0	0	0	0	0.000151159	0	0	0	0	0	2249	2.79196e-06	915	1.37417e-05
Otu020176	Bacteria	Bacteroidetes	Cytophagia	Cytophagales	Flammeovirgaceae	NA	NA	0	0	0	0	0	0	0	0	0	0	0	0	6.04855e-06	0	0	0	0.000102878	0	0	0	0	4.23321e-05	0	0	2827	4.65273e-07	916	1.32009e-05
Otu061483	Bacteria	Bacteroidetes	Bacteroidia	Bacteroidales	SB-1	NA	NA	0	0	0	0	0	0	0	0	0	0	0	0	0	0	0	0	7.26199e-05	0	0	7.25825e-05	0	0	0	0	3199	0	917	1.32002e-05
Otu020724	Bacteria	Proteobacteria	Deltaproteobacteria	Desulfobacterales	Desulfobacteraceae	NA	NA	0	0	0	0	0	0	0	0	0	0	0	0	0	0	0	0.000102823	4.23616e-05	0	0	0	0	0	0	0	3200	0	918	1.31986e-05
Otu027541	Bacteria	Proteobacteria	Deltaproteobacteria	NA	NA	NA	NA	0	0	0	0	0	0	0	0	0	0	0	0	0	0	0	0.000102823	4.23616e-05	0	0	0	0	0	0	0	3201	0	919	1.31986e-05
Otu012510	Bacteria	Proteobacteria	Gammaproteobacteria	Thiotrichales	Piscirickettsiaceae	NA	NA	0	0	0	0	0	0	0	0	0	0	0	0	0	0	0	0	6.05166e-05	0	8.46489e-05	0	0	0	0	0	3202	0	920	1.31969e-05
Otu153452	Bacteria	Proteobacteria	Gammaproteobacteria	NA	NA	NA	NA	0	0	6.04708e-06	0	0	0	0	0	0	4.22356e-05	0	0	1.81456e-05	0	0	0	0	0	0	0.000145165	0	0	0	0	1928	5.10987e-06	921	1.31968e-05
Otu012773	Bacteria	Bacteroidetes	NA	NA	NA	NA	NA	0	1.20973e-05	0	0	0	0	0	3.6299e-05	0	0	0	0	0	0	0	0.000102823	0	0	0	0	0	4.23321e-05	0	0	2082	3.72279e-06	922	1.3196e-05
Otu013145	Bacteria	Proteobacteria	Deltaproteobacteria	NA	NA	NA	NA	0	0	0	0	0	0	0	0	0	0	0	0	0	0	0	0.000102823	0	0	0	0	0	4.23321e-05	0	0	3203	0	923	1.3196e-05
Otu015856	Bacteria	Proteobacteria	Deltaproteobacteria	Bdellovibrionales	Bacteriovoracaceae	NA	NA	1.20961e-05	0	0	0	0	0	0	0	0	0	0	0	0	0	0	0	0	0	0	7.25825e-05	0	7.25694e-05	0	0	2766	9.30472e-07	924	1.31956e-05
Otu025116	Bacteria	Bacteroidetes	Bacteroidia	Bacteroidales	NA	NA	NA	0	0	0	0	0	0	0	0	0	0	0	0	0	0	0	0	0	0	0	7.25825e-05	0	7.25694e-05	0	0	3204	0	925	1.31956e-05
Otu139958	Bacteria	Proteobacteria	Gammaproteobacteria	NA	NA	NA	NA	0	4.83892e-05	0	0	0	0	0	6.65481e-05	0	4.22356e-05	0	0	0	0	0	0.000102823	0	0	4.23245e-05	0	0	0	0	0	1410	1.20902e-05	926	1.31953e-05
Otu025732	Bacteria	Proteobacteria	Deltaproteobacteria	NA	NA	NA	NA	0	0	0	0	0	0	0	0	0	0	0	0	0	9.67633e-05	0	0	0	0	0	0	0	0	0	4.8379e-05	3205	0	927	1.31948e-05
Otu019141	Bacteria	Proteobacteria	Gammaproteobacteria	Thiotrichales	Piscirickettsiaceae	NA	NA	0	0	0	0	0	0	0	0	0	0	0	0	0	0	0	0	0	0	0	0	0	0	9.67527e-05	4.8379e-05	3206	0	928	1.31938e-05
Otu025166	Bacteria	Proteobacteria	Alphaproteobacteria	Rhodospirillales	Rhodospirillaceae	magnetite-containing	magnetic_vibrio	0	0	0	0	0	0	0	0	0	0	0	0	0	0	0	0	0	0	0	0	4.83726e-05	0	9.67527e-05	0	3207	0	929	1.31932e-05
Otu178693	Bacteria	Proteobacteria	Deltaproteobacteria	NB1-j	NB1-i	NA	NA	0	0	0	3.02398e-05	0	0	0	0	0	0	0	0	0	0	0	0	0	6.65119e-05	0	0	7.86054e-05	0	0	0	2381	2.32614e-06	930	1.31925e-05
Otu013706	Bacteria	Proteobacteria	Gammaproteobacteria	Thiotrichales	Piscirickettsiaceae	NA	NA	0	0	0	0	0	0	0	0	0	0	0	0	0	0	0	0	0	0	5.44172e-05	0	9.06986e-05	0	0	0	3208	0	931	1.31923e-05
Otu002528	Bacteria	Gemmatimonadetes	Gemm-2	NA	NA	NA	NA	2.41923e-05	9.07298e-05	4.83767e-05	0.000102815	3.02462e-05	1.20928e-05	6.04803e-05	0.000114947	6.04734e-05	5.43029e-05	3.62792e-05	2.41872e-05	6.04855e-06	0	0	0	0	0	6.65099e-05	0	7.86054e-05	0	0	0	794	5.1167e-05	932	1.31923e-05
Otu002596	Bacteria	Planctomycetes	Phycisphaerae	NA	NA	NA	NA	1.81442e-05	4.83892e-05	6.65179e-05	3.02398e-05	0.000127034	6.04639e-05	6.04803e-06	3.02491e-05	5.4426e-05	4.82692e-05	2.41861e-05	9.07019e-05	4.83884e-05	0	0	0	0	0	8.46489e-05	0	6.04657e-05	0	0	0	803	5.02352e-05	933	1.31922e-05
Otu000453	Bacteria	Acidobacteria	Sva0725	Sva0725	NA	NA	NA	0.000120961	0.000260092	0.000260025	0.000102815	0.000284314	0.000296273	0.000102817	6.04983e-05	0.000247941	0.000343918	0.000302327	0.000513977	0.000399204	0	0	0	0	0	9.67416e-05	0	4.83726e-05	0	0	0	352	0.000253474	934	1.31922e-05
Otu020740	Bacteria	Proteobacteria	Deltaproteobacteria	Desulfobacterales	Desulfobulbaceae	NA	NA	0	0	0	0	0	0	0	0	0	0	0	0	0	0	0	0	7.26199e-05	0	0	0	0	0	0	6.65211e-05	3209	0	935	1.26492e-05
Otu016706	Bacteria	Bacteroidetes	NA	NA	NA	NA	NA	0	0	0	0	0	0	0	0	0	0	0	0	0	0	0	0	4.23616e-05	0	0	9.67767e-05	0	0	0	0	3210	0	936	1.26489e-05
Otu026232	Bacteria	Proteobacteria	Deltaproteobacteria	Bdellovibrionales	Bacteriovoracaceae	Bacteriovorax	NA	0	0	0	0	0	0	0	0	0	0	0	0	0	0	0	0	4.23616e-05	0	0	9.67767e-05	0	0	0	0	3211	0	937	1.26489e-05
Otu020663	Bacteria	Proteobacteria	Deltaproteobacteria	Desulfobacterales	NA	NA	NA	0	0	0	0	0	0	0	0	0	0	0	0	0	9.67633e-05	0	0	4.23616e-05	0	0	0	0	0	0	0	3212	0	938	1.26477e-05
Otu016471	Bacteria	Proteobacteria	Deltaproteobacteria	Desulfuromonadales	NA	NA	NA	0	0	0	0	0	0	0	0	0	0	0	0	0	9.67633e-05	0	0	4.23616e-05	0	0	0	0	0	0	0	3213	0	939	1.26477e-05
Otu020525	Bacteria	Proteobacteria	Deltaproteobacteria	Desulfobacterales	Desulfobulbaceae	NA	NA	0	0	0	0	0	0	0	0	0	0	0	0	0	0	0	0	4.23616e-05	0	0	0	0	0	0	9.6758e-05	3214	0	940	1.26472e-05
Otu000027	Archaea	Crenarchaeota	Thaumarchaeota	Cenarchaeales	Cenarchaeaceae	NA	NA	0.00175394	0.00603051	0.0113201	0.0091929	0.0113423	0.000139067	0.00286677	7.25979e-05	0.015324	0.00837471	0.00341629	0.0222461	0.0114922	0	0	0.000139114	0	0	0	0	0	0	0	0	13	0.00796705	941	1.26467e-05
Otu015256	Bacteria	Proteobacteria	Deltaproteobacteria	Desulfobacterales	Desulfobulbaceae	NA	NA	0	0	0	0	0	0	0	0	0	0	0	0	0	0	0	0	0	0	0	7.25825e-05	0	0	0	6.65211e-05	3215	0	942	1.26458e-05
Otu197273	Bacteria	Proteobacteria	Deltaproteobacteria	NB1-j	NB1-i	NA	NA	0	0	0	0	0	0	0	0	0	0	0	0	0	0	0	0	0	0	4.23245e-05	9.67767e-05	0	0	0	0	3216	0	943	1.26456e-05
Otu020140	Bacteria	Proteobacteria	Deltaproteobacteria	NA	NA	NA	NA	0	0	0	0	0	0	0	0	0	0	0	0	0	9.67633e-05	0	0	0	0	0	0	0	4.23321e-05	0	0	3217	0	944	1.2645e-05
Otu028804	Bacteria	Proteobacteria	Gammaproteobacteria	Thiotrichales	Piscirickettsiaceae	NA	NA	0	0	0	0	0	0	0	0	0	0	0	0	0	9.67633e-05	0	0	0	0	0	0	0	4.23321e-05	0	0	3218	0	945	1.2645e-05
Otu016627	Bacteria	Proteobacteria	Deltaproteobacteria	Desulfuromonadales	NA	NA	NA	0	0	0	0	0	0	0	0	0	0	0	0	0	9.67633e-05	0	0	0	0	4.23245e-05	0	0	0	0	0	3219	0	946	1.26443e-05
Otu012117	Bacteria	Proteobacteria	NA	NA	NA	NA	NA	0	0	0	0	0	0	0	0	0	0	0	0	0	0	0	0	0	0	0	0	0	4.23321e-05	9.67527e-05	0	3220	0	947	1.26441e-05
Otu031426	Bacteria	Bacteroidetes	Flavobacteriia	Flavobacteriales	NA	NA	NA	0	0	0	0	0	0	0	0	0	0	0	0	0	0	0	0	0	0	5.44172e-05	0	0	0	0	8.46633e-05	3221	0	948	1.26437e-05
Otu014665	Bacteria	Proteobacteria	Deltaproteobacteria	Bdellovibrionales	Bacteriovoracaceae	Bacteriovorax	NA	0	0	0	0	0	0	0	0	0	0	0	0	0	0	0	0	0	0	0	0	9.06986e-05	0	0	4.8379e-05	3222	0	949	1.26434e-05
Otu020742	Bacteria	Proteobacteria	Deltaproteobacteria	Desulfobacterales	Desulfobacteraceae	Desulfococcus	NA	0	0	0	0	0	0	0	0	0	0	0	0	0	0	0	0	0	0	0	0	9.06986e-05	0	0	4.8379e-05	3223	0	950	1.26434e-05
Otu013829	Bacteria	Proteobacteria	Deltaproteobacteria	Desulfuromonadales	NA	NA	NA	0	0	0	0	0	0	0	0	0	0	0	0	0	0	0	0	0	0	0	0	9.06986e-05	0	0	4.8379e-05	3224	0	951	1.26434e-05
Otu046230	Bacteria	Proteobacteria	Deltaproteobacteria	NB1-j	JTB38	NA	NA	0	0	0	0	0	0	0	0	0	0	0	0	0	0	0	0	0	6.65119e-05	0	0	0	0	7.25646e-05	0	3225	0	952	1.26433e-05
Otu011939	Bacteria	Proteobacteria	Deltaproteobacteria	Myxococcales	Nannocystaceae	Plesiocystis	NA	0	1.20973e-05	0	0	3.62954e-05	0	0	0	0	0	1.81396e-05	0	1.20971e-05	0	0	0	0	0	0	0	0.000139071	0	0	0	1792	6.04842e-06	953	1.26428e-05
Otu001048	Bacteria	Proteobacteria	Gammaproteobacteria	Thiotrichales	Piscirickettsiaceae	NA	NA	0.000151202	0.000834714	0.00422691	0.000586652	0.000913435	0.00177764	0.000604803	0.00068968	0.00216495	0.00285392	0.000405118	0.000931206	0.003738	0	0	0	0	0	0.000139066	0	0	0	0	0	99	0.00152909	954	1.26424e-05
Otu000382	Bacteria	Proteobacteria	Alphaproteobacteria	NA	NA	NA	NA	5.44326e-05	0.00071979	0.00053819	0.000193535	0.000447644	0.000519989	0.000151201	0.000157295	0.000344698	0.000748173	0.000405118	0.000453509	0.000350816	0	0	0	0	0	0.000139066	0	0	0	0	0	259	0.000391107	955	1.26424e-05
Otu195990	Bacteria	Proteobacteria	Deltaproteobacteria	NB1-j	JTB38	NA	NA	0.000241923	0.000272189	0	0	0	7.25567e-05	0.000163297	0	0.000108852	0	0.000290234	9.67486e-05	0.000199602	0	0	0	0	0	0.000139066	0	0	0	0	0	556	0.000111185	956	1.26424e-05
Otu215687	Bacteria	Proteobacteria	Deltaproteobacteria	NB1-j	NB1-i	NA	NA	2.41923e-05	4.83892e-05	0.000163271	0	1.81477e-05	0.000114881	0.000187489	7.86477e-05	7.25681e-05	9.05048e-05	3.02327e-05	0.000114889	6.04855e-05	0	0	0	0	0	0.000139066	0	0	0	0	0	653	7.72076e-05	957	1.26424e-05
Otu197168	Bacteria	Proteobacteria	Deltaproteobacteria	NB1-j	JTB38	NA	NA	0	0	0	0.000175391	0	0.000102789	0.000217729	0.000145196	0	0.000205144	0	0	0	0	0	0	0	0	0.000139066	0	0	0	0	0	722	6.50961e-05	958	1.26424e-05
Otu144751	Bacteria	Proteobacteria	Gammaproteobacteria	NA	NA	NA	NA	6.04807e-05	0.000114924	0	0	0	0	2.41921e-05	0.000127046	0	0	5.44188e-05	0	0	0	0	0	0	0	0.000139066	0	0	0	0	0	1018	2.93125e-05	959	1.26424e-05
Otu214852	Bacteria	Proteobacteria	Deltaproteobacteria	NB1-j	NB1-i	NA	NA	0	0	0	0	0	0	0	4.23488e-05	0	0	0	0	0	0	0	0	0	0	0.000139066	0	0	0	0	0	2159	3.2576e-06	960	1.26424e-05
Otu013451	Bacteria	Proteobacteria	NA	NA	NA	NA	NA	0	0	0	0	0	0	0	0	0	0	0	0	0	0	0	0	6.05166e-05	0	0	7.25825e-05	0	0	0	0	3226	0	961	1.20999e-05
Otu027587	Bacteria	Proteobacteria	Gammaproteobacteria	HTCC2188	HTCC2089	NA	NA	0	0	0	0	0	0	0	0	0	0	0	0	0	0	0	0	6.05166e-05	0	0	0	0	0	7.25646e-05	0	3227	0	962	1.20983e-05
Otu010448	Bacteria	Proteobacteria	Deltaproteobacteria	Desulfobacterales	Desulfobacteraceae	Desulfobacula	toluolica	0	0	0	0	0	0	0	0	0	0	0	0	0	0	0	0	4.23616e-05	0	0	0	0	4.23321e-05	0	4.8379e-05	3228	0	963	1.20975e-05
Otu008507	Bacteria	Proteobacteria	Gammaproteobacteria	Thiotrichales	Piscirickettsiaceae	NA	NA	0	0	0	0	0	0	0	6.04983e-06	0	0	0	0	0	0	0	0	4.23616e-05	0	0	0	9.06986e-05	0	0	0	2806	4.65371e-07	964	1.20964e-05
Otu010753	Bacteria	Bacteroidetes	NA	NA	NA	NA	NA	0	0	0	0	0	0	0	0	0	0	0	0	0	0	0	0	0	0	0	7.25825e-05	0	6.04745e-05	0	0	3229	0	965	1.20961e-05
Otu195724	Bacteria	Proteobacteria	Deltaproteobacteria	NB1-j	JTB38	NA	NA	0	0	0	0.000616892	0.000272216	0	0	0.000423488	0	0	0	0	0	0.000133049	0	0	0	0	0	0	0	0	0	0	582	0.000100969	966	1.20954e-05
Otu145658	Bacteria	Proteobacteria	Gammaproteobacteria	NA	NA	NA	NA	0	0	0	0	0	0	1.20961e-05	0	0	0	0	0	0	0	0	0	0	0	0	0	0	0	0	0.000133042	2777	9.30467e-07	967	1.20948e-05
Otu020457	Bacteria	Proteobacteria	Deltaproteobacteria	Desulfobacterales	Desulfobacteraceae	Desulfococcus	NA	0	0	0	0	0	0	0	0	0	0	0	0	0	0	0	0	0	0	0	0	0	6.04745e-05	7.25646e-05	0	3230	0	968	1.20945e-05
Otu013095	Bacteria	Proteobacteria	Deltaproteobacteria	NA	NA	NA	NA	0	0	0	0	0	0	0	0	0	0	0	0	0	0	0	0	0	0	0	0	0	6.04745e-05	7.25646e-05	0	3231	0	969	1.20945e-05
Otu020469	Bacteria	Proteobacteria	Deltaproteobacteria	Desulfobacterales	Desulfobulbaceae	NA	NA	0	0	0	0	0	0	0	0	0	0	0	0	0	0	0	0	0	0	0	0	4.83726e-05	0	0	8.46633e-05	3232	0	970	1.20942e-05
Otu013730	Bacteria	Proteobacteria	Gammaproteobacteria	Thiotrichales	Piscirickettsiaceae	NA	NA	0	0	0	0	0	0	0	0	0	0	0	0	0	0	0	0	0	0	0	0	6.04657e-05	0	7.25646e-05	0	3233	0	971	1.20937e-05
Otu010740	Bacteria	Bacteroidetes	NA	NA	NA	NA	NA	0	0	0	0	0	0	0	0	0	0	0	0	0	0	0	0	6.05166e-05	0	0	0	0	0	0	6.65211e-05	3234	0	972	1.15489e-05
Otu021157	Bacteria	Verrucomicrobia	[Pedosphaerae]	[Pedosphaerales]	NA	NA	NA	0	0	0	0	0	0	0	0	0	0	0	0	0	0	0	0	4.23616e-05	0	0	0	0	8.46643e-05	0	0	3235	0	973	1.15478e-05
Otu107923	Bacteria	Verrucomicrobia	[Pedosphaerae]	[Pedosphaerales]	NA	NA	NA	1.20961e-05	0	0	0	0	0	0	0	0	0	0	0	0	0	0	0	4.23616e-05	0	4.23245e-05	0	0	4.23321e-05	0	0	2767	9.30472e-07	974	1.15471e-05
Otu002142	Bacteria	Proteobacteria	Alphaproteobacteria	Rhizobiales	NA	NA	NA	6.65288e-05	0.000127022	0.000133036	0.000254014	7.86401e-05	0.000181392	7.25764e-05	4.83986e-05	0.000120947	0.000168942	0.00013907	7.86083e-05	4.23398e-05	0	0	0	4.23616e-05	0	8.46489e-05	0	0	0	0	0	542	0.00011627	975	1.15464e-05
Otu011293	Bacteria	Proteobacteria	Alphaproteobacteria	Rhodospirillales	Rhodospirillaceae	NA	NA	0	0	0	0	0	0	1.81441e-05	0	0	0	0	0	0	0	0	0	0	0	5.44172e-05	7.25825e-05	0	0	0	0	2663	1.3957e-06	976	1.15454e-05
Otu046670	Bacteria	Proteobacteria	Deltaproteobacteria	NB1-j	NB1-i	NA	NA	0	0	0	0	0	0	0	0	0	0	0	0	0	0	0	0	0	0	0	0	0	6.04745e-05	0	6.65211e-05	3236	0	977	1.15451e-05
Otu217276	Bacteria	Proteobacteria	Deltaproteobacteria	NB1-j	JTB38	NA	NA	0	0	0	0	0	0	0	0	0	0	0	0	0	0	0	0	0	0	5.44172e-05	0	0	7.25694e-05	0	0	3237	0	978	1.15442e-05
Otu021696	Bacteria	Proteobacteria	Gammaproteobacteria	Alteromonadales	OM60	NA	NA	0	0	0	0	0	0	0	0	0	0	0	0	0	0	0	0	0	6.65119e-05	0	0	0	6.04745e-05	0	0	3238	0	979	1.15442e-05
Otu012205	Bacteria	Proteobacteria	NA	NA	NA	NA	NA	0	0	0	0	0	0	1.20961e-05	4.23488e-05	0	0	0	0	0	0	0	0	0	0.000126977	0	0	0	0	0	0	2007	4.18807e-06	980	1.15434e-05
Otu160459	Bacteria	Proteobacteria	Gammaproteobacteria	NA	NA	NA	NA	0	0	0	0	0	0	0	4.23488e-05	0	0	0	0	0	0	0	0	0	0.000126977	0	0	0	0	0	0	2160	3.2576e-06	981	1.15434e-05
Otu015723	Bacteria	Proteobacteria	Deltaproteobacteria	Desulfobacterales	Desulfobacteraceae	Desulfobacula	toluolica	0	0	0	0	0	0	0	0	0	0	0	0	0	0	0	0	7.26199e-05	0	0	0	0	0	0	4.8379e-05	3239	0	982	1.09999e-05
Otu016507	Bacteria	Proteobacteria	Deltaproteobacteria	Desulfuromonadales	NA	NA	NA	0	0	0	0	0	0	0	0	0	0	0	0	0	0	0	0	7.26199e-05	0	0	0	4.83726e-05	0	0	0	3240	0	983	1.09993e-05
Otu046733	Bacteria	Proteobacteria	Deltaproteobacteria	NB1-j	NB1-i	NA	NA	0	0	0	0	0	0	0	0	0	0	0	0	0	0	0	0	6.05166e-05	0	0	0	0	6.04745e-05	0	0	3241	0	984	1.09992e-05
Otu015314	Bacteria	Proteobacteria	Gammaproteobacteria	[Marinicellales]	[Marinicellaceae]	NA	NA	0	0	0	0	0	0	0	0	0	0	0	0	0	0	0	0	6.05166e-05	0	0	0	0	6.04745e-05	0	0	3242	0	985	1.09992e-05
Otu011450	Bacteria	Proteobacteria	Deltaproteobacteria	Desulfuromonadales	NA	NA	NA	0	0	0	0	0	0	0	0	0	0	0	0	0	0	0	0	6.05166e-05	0	0	0	6.04657e-05	0	0	0	3243	0	986	1.09984e-05
Otu196846	Bacteria	Proteobacteria	Deltaproteobacteria	NB1-j	NB1-i	NA	NA	4.83846e-05	9.67785e-05	0	0	0	0	6.04803e-05	0.000241993	4.23314e-05	0	0.000120931	0	0	0	0	0	0	0	0	0.000120971	0	0	0	0	825	4.69922e-05	987	1.09974e-05
Otu017510	Bacteria	Proteobacteria	Gammaproteobacteria	Legionellales	Legionellaceae	NA	NA	6.04807e-06	0	0	0	0	0	0	0	0	0	0	0	0	0	0	0	0	0	0	0.000120971	0	0	0	0	2834	4.65236e-07	988	1.09974e-05
Otu029157	Bacteria	Proteobacteria	Gammaproteobacteria	Thiotrichales	Piscirickettsiaceae	NA	NA	0	0	0	0	0	0	0	0	0	0	0	0	0	0	0	0	0	0	0	7.25825e-05	0	0	0	4.8379e-05	3244	0	989	1.09965e-05
Otu028497	Bacteria	Proteobacteria	Deltaproteobacteria	Desulfuromonadales	NA	NA	NA	0	0	0	0	0	0	0	0	0	0	0	0	0	0	0	0	0	0	0	7.25825e-05	4.83726e-05	0	0	0	3245	0	990	1.09959e-05
Otu020006	Bacteria	Proteobacteria	Deltaproteobacteria	NA	NA	NA	NA	0	0	0	0	0	0	0	0	0	0	0	0	0	0	0	0	0	0	0	7.25825e-05	4.83726e-05	0	0	0	3246	0	991	1.09959e-05
Otu214584	Bacteria	Proteobacteria	Deltaproteobacteria	NB1-j	JTB38	NA	NA	0	0	0	0	0	0	0	0	0	0	0	0	0	0	0	0	0	0	0	7.25825e-05	4.83726e-05	0	0	0	3247	0	992	1.09959e-05
Otu017098	Bacteria	Proteobacteria	NA	NA	NA	NA	NA	0	0	0	0	0	0	0	0	0	0	0	0	0	0	0	0	0	0	0	7.25825e-05	4.83726e-05	0	0	0	3248	0	993	1.09959e-05
Otu125568	Bacteria	Proteobacteria	Gammaproteobacteria	NA	NA	NA	NA	0	0	0	0	0	0	0	0	0	0	0	0	0	0	0	0	0	0	0	0	0	0	7.25646e-05	4.8379e-05	3249	0	994	1.09949e-05
Otu018568	Bacteria	Proteobacteria	Gammaproteobacteria	Alteromonadales	NA	NA	NA	0	0	0	0	0	0	0	0	0	0	0	0	0	0	0	0	0	0	0	0	4.83726e-05	0	7.25646e-05	0	3250	0	995	1.09943e-05
Otu148583	Bacteria	Proteobacteria	Gammaproteobacteria	NA	NA	NA	NA	0	0	0	4.83837e-05	0	0	0	0	0	0	0	0	0	0	0	0	0	0	0	0	0.000120931	0	0	0	2111	3.72182e-06	996	1.09938e-05
Otu000892	Bacteria	Acidobacteria	RB25	NA	NA	NA	NA	0.000211682	0.000241946	6.04708e-05	0.000538268	0.000356905	0.000175345	0.000326594	6.65481e-05	0.000489834	9.05048e-05	0.000241861	0.000568398	0.000120971	0	0	0	0	0	0.000120927	0	0	0	0	0	343	0.00026841	997	1.09934e-05
Otu000904	Bacteria	Proteobacteria	Deltaproteobacteria	Syntrophobacterales	Syntrophobacteraceae	NA	NA	5.44326e-05	0.000199606	0.00039306	0.000302398	0.000290364	9.06958e-05	5.44323e-05	6.04983e-05	0.00045355	0.000374087	0.000290234	0.000235825	0.00033267	0	0	0	0	0	0.000120927	0	0	0	0	0	363	0.000240912	998	1.09934e-05
Otu000519	Bacteria	Acidobacteria	Acidobacteria-6	CCU21	NA	NA	NA	0.000223779	8.46812e-05	0.000350731	7.86235e-05	0.000169379	0.000308366	0.000381026	7.86477e-05	0.000229799	0.000355986	0.000108838	0.000380948	0.000296379	0	0	0	0	0	0.000120927	0	0	0	0	0	370	0.000234399	999	1.09934e-05
Otu147198	Bacteria	Proteobacteria	Gammaproteobacteria	NA	NA	NA	NA	0.00015725	0.000139119	0	0	0.000465792	0	0	6.65481e-05	0.000157231	0	0.000187443	4.83743e-05	6.6534e-05	0	0	0	0	0	0.000120927	0	0	0	0	0	588	9.90992e-05	1000	1.09934e-05
Otu001882	Bacteria	Proteobacteria	Alphaproteobacteria	NA	NA	NA	NA	4.23365e-05	0.000120973	0.000114895	6.04796e-05	0.000120985	0	6.65284e-05	6.65481e-05	6.04734e-05	0.000193077	9.67445e-05	6.65147e-05	0.000120971	0	0	0	0	0	0.000120927	0	0	0	0	0	616	8.69635e-05	1001	1.09934e-05
Otu196018	Bacteria	Proteobacteria	Deltaproteobacteria	NB1-j	NB1-i	NA	NA	0.000254019	0.00013307	7.2565e-05	0	1.20985e-05	0	0.000127009	0.000157295	0	0	3.62792e-05	0	0	0	0	0	0	0	0.000120927	0	0	0	0	0	746	6.09489e-05	1002	1.09934e-05
Otu001779	Bacteria	Planctomycetes	Phycisphaerae	CCM11a	NA	NA	NA	6.04807e-06	1.20973e-05	4.83767e-05	0	0.000102837	0.000145113	1.81441e-05	3.02491e-05	2.41894e-05	7.24039e-05	1.81396e-05	6.65147e-05	5.44369e-05	0	0	0	0	0	0.000120927	0	0	0	0	0	836	4.60423e-05	1003	1.09934e-05
Otu196323	Bacteria	Proteobacteria	Deltaproteobacteria	NB1-j	JTB38	NA	NA	0	0	0	0	0	0	0.000145153	0.000127046	9.07101e-05	0	0	0.00015117	0	0	0	0	0	0	0.000120927	0	0	0	0	0	892	3.95445e-05	1004	1.09934e-05
Otu215025	Bacteria	Proteobacteria	Deltaproteobacteria	NB1-j	JTB38	NA	NA	0	5.44379e-05	0	0	0	0	0	0.000127046	0	0	0	0	0	0	0	0	0	0	0.000120927	0	0	0	0	0	1325	1.39603e-05	1005	1.09934e-05
Otu057279	Bacteria	Bacteroidetes	Cytophagia	Cytophagales	NA	NA	NA	0	0	0	0	0	0	0	0	0	0	1.81396e-05	0	0	0	0	0	0	0	0.000120927	0	0	0	0	0	2704	1.39535e-06	1006	1.09934e-05
Otu021513	Bacteria	Bacteroidetes	NA	NA	NA	NA	NA	0	0	0	0	0	0	0	0	0	0	0	0	0	0	0	0	7.26199e-05	0	0	0	0	4.23321e-05	0	0	3251	0	1007	1.04502e-05
Otu031156	Bacteria	Planctomycetes	BD7-11	NA	NA	NA	NA	0	0	0	0	0	0	0	0	0	0	0	0	0	0	0	0	4.23616e-05	0	0	7.25825e-05	0	0	0	0	3252	0	1008	1.04495e-05
Otu026120	Bacteria	Planctomycetes	Planctomycetia	Pirellulales	Pirellulaceae	NA	NA	0	0	0	0	0	0	0	0	0	0	0	0	0	0	0	0	0	0	0	7.25825e-05	0	4.23321e-05	0	0	3253	0	1009	1.04468e-05
Otu025204	Bacteria	Proteobacteria	Alphaproteobacteria	Rhodospirillales	NA	NA	NA	0	0	0	0	0	0	0	0	0	0	0	0	0	0	0	0	0	0	0	7.25825e-05	0	4.23321e-05	0	0	3254	0	1010	1.04468e-05
Otu019187	Bacteria	Proteobacteria	Gammaproteobacteria	Thiotrichales	Piscirickettsiaceae	NA	NA	0	0	0	0	0	0	0	0	0	0	0	0	0	0	0	0	0	0	0	7.25825e-05	0	4.23321e-05	0	0	3255	0	1011	1.04468e-05
Otu016338	Bacteria	Proteobacteria	Alphaproteobacteria	Rhodospirillales	NA	NA	NA	0	0	0	0	0	0	0	1.81495e-05	0	0	0	0	0	0	0	0	0	0	0	0	0	0.000114902	0	0	2600	1.39611e-06	1012	1.04456e-05
Otu139294	Bacteria	Proteobacteria	Gammaproteobacteria	NA	NA	NA	NA	0	0	0	0	0	0	4.83843e-05	3.02491e-05	0	0	0	0	0	0	0	0	0	0	0	0	0	0	0.000114894	0	1790	6.04872e-06	1013	1.04449e-05
Otu042749	Bacteria	Proteobacteria	Deltaproteobacteria	NB1-j	NB1-i	NA	NA	0	0	0	0	0	0	0	0	0	0	0	0	0	0	0	0	0	0	4.23245e-05	0	0	7.25694e-05	0	0	3256	0	1014	1.04449e-05
Otu215725	Bacteria	Proteobacteria	Deltaproteobacteria	NB1-j	JTB38	NA	NA	0.000120961	0.000199606	0.000108847	0	3.02462e-05	0.000120928	8.46725e-05	0	0	8.44712e-05	0	6.04679e-05	9.07282e-05	0	0	0	0	6.65119e-05	0	0	0	0	0	4.8379e-05	692	6.93022e-05	1015	1.04446e-05
Otu017212	Bacteria	Proteobacteria	Betaproteobacteria	Hydrogenophilales	Hydrogenophilaceae	Thiobacillus	NA	0	0	0	0	0	0	0	0	0	0	0	0	0	0	0	0	0	6.65119e-05	0	0	4.83726e-05	0	0	0	3257	0	1016	1.0444e-05
Otu207486	Bacteria	Proteobacteria	Deltaproteobacteria	NB1-j	JTB38	NA	NA	0	0	0	0	0	0	0	0	0	0	0	0	0	0	0	0	0	6.65119e-05	0	0	4.83726e-05	0	0	0	3258	0	1017	1.0444e-05
Otu021326	Bacteria	Bacteroidetes	NA	NA	NA	NA	NA	1.81442e-05	1.20973e-05	0	4.83837e-05	1.20985e-05	1.81392e-05	6.04803e-06	1.20997e-05	0	1.8101e-05	4.23257e-05	1.20936e-05	1.20971e-05	0	0	0	0	0	5.44172e-05	0	6.04657e-05	0	0	0	1270	1.62791e-05	1018	1.04439e-05
Otu020467	Bacteria	Proteobacteria	Deltaproteobacteria	Desulfobacterales	Desulfobulbaceae	NA	NA	0	0	0	0	0	0	0	0	0	0	0	0	0	0	0	0	6.05166e-05	0	0	0	0	0	0	4.8379e-05	3259	0	1019	9.8996e-06
Otu013291	Bacteria	Proteobacteria	NA	NA	NA	NA	NA	0	0	0	0	0	0	0	0	0	0	0	0	0	0	0	0	6.05166e-05	0	0	0	0	0	0	4.8379e-05	3260	0	1020	9.8996e-06
Otu040242	Bacteria	Proteobacteria	Deltaproteobacteria	NB1-j	JTB38	NA	NA	0	0	0	0	0	0	0	0	0	0	0	0	0	0	0	0	6.05166e-05	0	0	0	4.83726e-05	0	0	0	3261	0	1021	9.89901e-06
Otu019208	Bacteria	Proteobacteria	Gammaproteobacteria	Thiotrichales	Piscirickettsiaceae	NA	NA	0	0	0	0	0	0	0	0	0	0	0	0	0	0	0	0	6.05166e-05	0	0	0	4.83726e-05	0	0	0	3262	0	1022	9.89901e-06
Otu015954	Bacteria	Bacteroidetes	NA	NA	NA	NA	NA	0	0	0	0	0	0	0	0	0	0	0	0	0	0	0	0	4.23616e-05	0	0	0	0	0	0	6.65211e-05	3263	0	1023	9.89843e-06
Otu027173	Bacteria	Proteobacteria	Deltaproteobacteria	Desulfobacterales	NA	NA	NA	0	0	0	0	0	0	0	0	0	0	0	0	0	0	0	0	4.23616e-05	0	0	0	0	0	0	6.65211e-05	3264	0	1024	9.89843e-06
Otu020160	Bacteria	Proteobacteria	Deltaproteobacteria	NA	NA	NA	NA	0	0	0	0	0	0	0	0	0	0	0	0	0	0	0	0	4.23616e-05	0	0	0	0	0	0	6.65211e-05	3265	0	1025	9.89843e-06
Otu017783	Bacteria	Proteobacteria	NA	NA	NA	NA	NA	0	0	0	0	0	0	0	0	0	0	0	0	0	0	0	0	4.23616e-05	0	0	0	0	0	0	6.65211e-05	3266	0	1026	9.89843e-06
Otu139353	Bacteria	Proteobacteria	Gammaproteobacteria	NA	NA	NA	NA	0	0	0	4.83837e-05	6.04924e-06	0	6.04803e-06	0	0	0.000108606	0	0	0	0	0.000108876	0	0	0	0	0	0	0	0	0	1379	1.30067e-05	1027	9.89786e-06
Otu000412	Bacteria	Planctomycetes	Phycisphaerae	Phycisphaerales	NA	NA	NA	3.02404e-05	0.000169362	0.000447484	0.000610844	0.000508136	0.000296273	4.23362e-05	5.44484e-05	0.000247941	0.000386154	0.000229768	0.000411182	0.000610903	0	0	0	4.23616e-05	0	6.65099e-05	0	0	0	0	0	308	0.000311159	1028	9.89741e-06
Otu006679	Bacteria	Bacteroidetes	Saprospirae	[Saprospirales]	Saprospiraceae	NA	NA	4.23365e-05	4.23406e-05	6.04708e-06	0	1.81477e-05	1.81392e-05	6.04803e-05	6.65481e-05	1.20947e-05	6.03366e-05	2.41861e-05	4.23275e-05	2.41942e-05	0	0	0	4.23616e-05	0	6.65099e-05	0	0	0	0	0	989	3.20907e-05	1029	9.89741e-06
Otu215629	Bacteria	Proteobacteria	Deltaproteobacteria	NB1-j	NB1-i	NA	NA	0	0	0	9.07194e-05	5.44432e-05	0.000102789	0	0	0	0	0	0	0	0	0	0	4.23616e-05	0	6.65099e-05	0	0	0	0	0	1196	1.90732e-05	1030	9.89741e-06
Otu014619	Bacteria	Proteobacteria	Deltaproteobacteria	Bdellovibrionales	Bacteriovoracaceae	Bacteriovorax	NA	0	0	0	0	0	0	0	0	0	0	0	0	0	0	0	0	0	0	0	0	0	4.23321e-05	0	6.65211e-05	3267	0	1031	9.89575e-06
Otu017953	Bacteria	Verrucomicrobia	[Methylacidiphilae]	Methylacidiphilales	NA	NA	NA	0	0	0	0	0	0	0	0	0	0	0	0	0	0	0	0	0	0	0	0	4.83726e-05	6.04745e-05	0	0	3268	0	1032	9.89519e-06
Otu094552	Bacteria	Proteobacteria	Deltaproteobacteria	Myxococcales	Nannocystaceae	NA	NA	0	0	0	0	0	0	0	0	0	0	0	0	0	0	0	0	0	0	0	0	6.04657e-05	0	0	4.8379e-05	3269	0	1033	9.89497e-06
Otu022616	Bacteria	Proteobacteria	NA	NA	NA	NA	NA	0	0	0	0	0	0	0	0	0	0	0	0	0	0	0	0	0	6.65119e-05	0	0	0	4.23321e-05	0	0	3270	0	1034	9.89491e-06
Otu024703	Bacteria	Proteobacteria	Deltaproteobacteria	Myxococcales	Polyangiaceae	Aetherobacter	fasciculatus	0	6.04866e-06	0	0	0	0	0	0	0	0	0	0	0	0	0	0	0	0	0	0	0.000108838	0	0	0	2821	4.65281e-07	1035	9.89439e-06
Otu138752	Bacteria	Proteobacteria	Gammaproteobacteria	NA	NA	NA	NA	0	0	0	0	0	0	6.04803e-06	0	0	0	0	0	0	0	0	0	0	0.000108838	0	0	0	0	0	0	2840	4.65233e-07	1036	9.89433e-06
Otu196248	Bacteria	Proteobacteria	Deltaproteobacteria	NB1-j	NB1-i	NA	NA	0.000120961	0.000266141	0.000707509	0	0.00047789	0.00142695	0.000102817	0	0.000507976	0.00056113	0.000368839	0.000580492	0.000925427	0	0	0	0	0	0.000108834	0	0	0	0	0	229	0.000465087	1037	9.89403e-06
Otu145156	Bacteria	Proteobacteria	Gammaproteobacteria	NA	NA	NA	NA	0	0.000423406	0	0	0	0	0	0	0.00047774	0	0.00452885	0	0	0	0	0	0	0	0.000108834	0	0	0	0	0	248	0.000417692	1038	9.89403e-06
Otu000618	Bacteria	Proteobacteria	Alphaproteobacteria	Rhodospirillales	Rhodospirillaceae	NA	NA	4.83846e-05	0.000489941	0.000114895	6.04796e-05	0.000514185	0.000163252	0.000169345	7.25979e-05	6.65207e-05	1.20673e-05	0.000260001	0.000731662	4.23398e-05	0	0	0	0	0	0.000108834	0	0	0	0	0	405	0.000211205	1039	9.89403e-06
Otu004728	Bacteria	Gemmatimonadetes	Gemm-1	NA	NA	NA	NA	8.4673e-05	0.000272189	0.000108847	0	0.00024197	0.000296273	3.62882e-05	7.25979e-05	0.000120947	0.000126707	0.000133024	0.000326527	0.000139117	0	0	0	0	0	0.000108834	0	0	0	0	0	467	0.000150705	1040	9.89403e-06
Otu001398	Bacteria	Proteobacteria	Alphaproteobacteria	Rhodospirillales	Rhodospirillaceae	Rhodovibrio	NA	4.23365e-05	7.25839e-05	0.000151177	0.000151199	6.04924e-05	0	4.23362e-05	2.41993e-05	0.000211657	0.000567164	4.23257e-05	8.46551e-05	0.000145165	0	0	0	0	0	0.000108834	0	0	0	0	0	528	0.000122715	1041	9.89403e-06
Otu215122	Bacteria	Proteobacteria	Deltaproteobacteria	NB1-j	JTB38	NA	NA	0	0	0	0	0	0	0.000302402	0.000798577	0	0	0	0	0	0	0	0	0	0	0.000108834	0	0	0	0	0	625	8.46907e-05	1042	9.89403e-06
Otu003351	Bacteria	Planctomycetes	Phycisphaerae	Phycisphaerales	Phycisphaeraceae	NA	NA	8.4673e-05	5.44379e-05	0.000120942	6.04796e-05	7.25909e-05	1.20928e-05	4.23362e-05	1.20997e-05	6.65207e-05	4.82692e-05	5.44188e-05	3.0234e-05	5.44369e-05	0	0	0	0	0	0.000108834	0	0	0	0	0	770	5.4887e-05	1043	9.89403e-06
Otu217237	Bacteria	Proteobacteria	Deltaproteobacteria	NB1-j	JTB38	NA	NA	0	0	0	0	0	0	7.86244e-05	9.07474e-05	0	0	0	0	0	0	0	0	0	0	0.000108834	0	0	0	0	0	1365	1.30286e-05	1044	9.89403e-06
Otu148968	Bacteria	Proteobacteria	Gammaproteobacteria	NA	NA	NA	NA	0	1.20973e-05	0	0	1.20985e-05	1.20928e-05	0	0	3.6284e-05	3.62019e-05	0	2.41872e-05	1.20971e-05	0	0	0	0	0	0.000108834	0	0	0	0	0	1463	1.11584e-05	1045	9.89403e-06
Otu145136	Bacteria	Proteobacteria	Gammaproteobacteria	NA	NA	NA	NA	0	0	0	0	0	0	4.83843e-05	6.04983e-05	0	0	0	0	0	0	0	0	0	0	0.000108834	0	0	0	0	0	1602	8.37558e-06	1046	9.89403e-06
Otu143758	Bacteria	Proteobacteria	Gammaproteobacteria	NA	NA	NA	NA	0	6.04866e-05	0	0	0	0	0	0	0	0	0	0	0	0	0	0	0	0	0.000108834	0	0	0	0	0	1947	4.65281e-06	1047	9.89403e-06
Otu147564	Bacteria	Proteobacteria	Gammaproteobacteria	NA	NA	NA	NA	0	0	0	0	0	0	0	1.20997e-05	0	0	0	0	0	0	0	0	0	0	0.000108834	0	0	0	0	0	2732	9.30743e-07	1048	9.89403e-06
Otu014365	Bacteria	Proteobacteria	Deltaproteobacteria	Bdellovibrionales	Bacteriovoracaceae	Bacteriovorax	NA	0	1.20973e-05	0	0	0	0	0	0	0	0	0	0	0	0	0	0	0	0	0.000108834	0	0	0	0	0	2748	9.30562e-07	1049	9.89403e-06
Otu013297	Bacteria	Proteobacteria	NA	NA	NA	NA	NA	0	0	0	0	0	0	0	6.04983e-06	0	0	0	0	0	0	0	0	0	0	0.000108834	0	0	0	0	0	2807	4.65371e-07	1050	9.89403e-06
Otu196121	Bacteria	Proteobacteria	Deltaproteobacteria	NB1-j	NB1-i	NA	NA	0	0	0	0	0	0.00113672	0	0	0	0	0	0	0	0	0	0	0.000102878	0	0	0	0	0	0	0	613	8.74401e-05	1051	9.35256e-06
Otu215970	Bacteria	Proteobacteria	Deltaproteobacteria	NB1-j	JTB38	NA	NA	0	0	0	6.04796e-05	5.44432e-05	0	0	0	0	0	0	0	0	0	0	0	0.000102878	0	0	0	0	0	0	0	1575	8.84021e-06	1052	9.35256e-06
Otu021947	Bacteria	Proteobacteria	NA	NA	NA	NA	NA	0	0	0	0	0	0	0	0	0	0	0	0	0	0	0	0	6.05166e-05	0	0	0	0	4.23321e-05	0	0	3271	0	1053	9.34988e-06
Otu028286	Bacteria	Proteobacteria	Gammaproteobacteria	Thiotrichales	Piscirickettsiaceae	NA	NA	0	0	0	0	0	0	0	0	0	0	0	0	0	0	0	0	6.05166e-05	0	4.23245e-05	0	0	0	0	0	3272	0	1054	9.34918e-06
Otu015858	Bacteria	Proteobacteria	Deltaproteobacteria	Bdellovibrionales	Bacteriovoracaceae	NA	NA	0	0	0	0	0	0	0	0	0	0	0	0	0	0	0	0	4.23616e-05	0	0	0	0	6.04745e-05	0	0	3273	0	1055	9.34873e-06
Otu003826	Bacteria	Proteobacteria	Deltaproteobacteria	[Entotheonellales]	NA	NA	NA	0.000114913	0.000290335	7.86121e-05	4.23357e-05	0.000175428	0.000139067	0.000108865	9.07474e-05	0.000133041	7.24039e-05	7.25584e-05	0.000193497	6.6534e-05	0	0	0	4.23616e-05	0	0	0	6.04657e-05	0	0	0	532	0.000121411	1056	9.34794e-06
Otu000869	Bacteria	Planctomycetes	Phycisphaerae	Phycisphaerales	Phycisphaeraceae	NA	NA	5.44326e-05	0.000114924	8.46592e-05	0.000175391	0.000181477	0.000108835	7.86244e-05	0.000163345	0.000133041	0.00013274	4.83723e-05	0.000235825	6.04855e-05	0	0	0	4.23616e-05	0	0	0	6.04657e-05	0	0	0	533	0.000120935	1057	9.34794e-06
Otu040055	Bacteria	Proteobacteria	Deltaproteobacteria	NB1-j	JTB38	NA	NA	0	0	0	0	0	0	0	0	0	0	0	0	0	0	0	0	4.23616e-05	0	0	0	6.04657e-05	0	0	0	3274	0	1058	9.34794e-06
Otu040995	Bacteria	Proteobacteria	Deltaproteobacteria	NB1-j	JTB38	NA	NA	0	0	0	0	0	0	0	0	0	0	0	0	0	0	0	0	4.23616e-05	0	0	0	6.04657e-05	0	0	0	3275	0	1059	9.34794e-06
Otu016994	Bacteria	Proteobacteria	NA	NA	NA	NA	NA	0	0	0	0	0	0	0	0	0	0	0	0	0	0	0	0	4.23616e-05	0	0	0	6.04657e-05	0	0	0	3276	0	1060	9.34794e-06
Otu147174	Bacteria	Proteobacteria	Gammaproteobacteria	NA	NA	NA	NA	5.44326e-05	0	0	0	0	0	0	0	0	0	0	0	0	0	0	0.000102823	0	0	0	0	0	0	0	0	2024	4.18713e-06	1061	9.34758e-06
Otu100921	Bacteria	Proteobacteria	Deltaproteobacteria	NA	NA	NA	NA	0	0	0	0	0	3.62783e-05	0	0	0	0	0	0	0	0	0	0.000102823	0	0	0	0	0	0	0	0	2303	2.79064e-06	1062	9.34758e-06
Otu022206	Bacteria	Proteobacteria	NA	NA	NA	NA	NA	0	0	0	0	0	0	0	1.20997e-05	0	1.20673e-05	0	0	0	0	0	0.000102823	0	0	0	0	0	0	0	0	2565	1.859e-06	1063	9.34758e-06
Otu022931	Bacteria	Proteobacteria	Alphaproteobacteria	Rhodobacterales	Rhodobacteraceae	NA	NA	6.04807e-06	0	0	0	0	0	0	0	0	0	0	0	0	0	0	0.000102823	0	0	0	0	0	0	0	0	2835	4.65236e-07	1064	9.34758e-06
Otu217506	Bacteria	Proteobacteria	Deltaproteobacteria	NB1-j	NB1-i	NA	NA	0	0	0	0	0	0	6.04803e-06	0	0	0	0	0	0	0	0	0.000102823	0	0	0	0	0	0	0	0	2841	4.65233e-07	1065	9.34758e-06
Otu183114	Bacteria	Proteobacteria	Deltaproteobacteria	NB1-j	NB1-i	NA	NA	0	0	0	0	0	0	0	0	0	0	0	0	0	0	0	0	0	0	5.44172e-05	0	0	0	0	4.8379e-05	3277	0	1066	9.34511e-06
Otu001089	Bacteria	Proteobacteria	Alphaproteobacteria	Rhodospirillales	Rhodospirillaceae	NA	NA	7.25768e-05	0.000114924	0.000501908	4.83837e-05	7.25909e-05	9.67422e-05	3.62882e-05	1.20997e-05	0.000102805	0.000446491	0.000120931	8.46551e-05	0.000120971	0	0	0	0	0	4.23245e-05	0	6.04657e-05	0	0	0	485	0.000140874	1067	9.34456e-06
Otu021741	Bacteria	Verrucomicrobia	Verruco-5	NA	NA	NA	NA	0	0	0	0	0	0	0	0	0	0	0	0	0	0	0	0	0	0	4.23245e-05	0	6.04657e-05	0	0	0	3278	0	1068	9.34456e-06
Otu015231	Bacteria	Proteobacteria	Alphaproteobacteria	Rhodospirillales	Rhodospirillaceae	NA	NA	0	0	0	0	0	0	0	1.81495e-05	0	0	0	0	0	0	0	0	0	0	5.44172e-05	0	4.83726e-05	0	0	0	2601	1.39611e-06	1069	9.34452e-06
Otu019531	Bacteria	Proteobacteria	Gammaproteobacteria	Thiotrichales	Piscirickettsiaceae	NA	NA	0	0	0	0	0	0	0	0	0	0	0	0	0	0	0	0	4.23616e-05	0	5.44172e-05	0	0	0	0	0	3279	0	1070	8.79807e-06
Otu004330	Bacteria	Verrucomicrobia	Verrucomicrobiae	Verrucomicrobiales	Verrucomicrobiaceae	NA	NA	6.65288e-05	9.07298e-05	3.02354e-05	3.02398e-05	0.000181477	6.04639e-05	2.41921e-05	2.41993e-05	6.04734e-05	3.62019e-05	0.000217675	6.65147e-05	2.41942e-05	0	0	0	0	0	0	9.67767e-05	0	0	0	0	685	7.02404e-05	1071	8.79788e-06
Otu147468	Bacteria	Proteobacteria	Gammaproteobacteria	NA	NA	NA	NA	0	0.000290335	0	0	0	0	0	0.000145196	0	9.05048e-05	0	0	0	9.67633e-05	0	0	0	0	0	0	0	0	0	0	886	4.04643e-05	1072	8.79666e-06
Otu026112	Bacteria	Planctomycetes	Planctomycetia	Pirellulales	Pirellulaceae	NA	NA	0	0	6.04708e-06	0	0	0	0	0	0	0	0	0	0	9.67633e-05	0	0	0	0	0	0	0	0	0	0	2845	4.6516e-07	1073	8.79666e-06
Otu196328	Bacteria	Proteobacteria	Deltaproteobacteria	NB1-j	NB1-i	NA	NA	0.00034474	0	0	0	0	0.000133021	0.000665284	0.000798577	0.00151183	0	0.00221303	0.00203777	0.00195368	0	0	0	0	0	0	0	0	0	9.67527e-05	0	162	0.000742918	1074	8.7957e-06
Otu024747	Bacteria	Proteobacteria	Deltaproteobacteria	Myxococcales	Nannocystaceae	Plesiocystis	NA	0	0	0	0	0	0	0	3.6299e-05	0	0	0	0	0	0	0	0	0	0	0	0	0	0	9.67527e-05	0	2245	2.79223e-06	1075	8.7957e-06
Otu145478	Bacteria	Proteobacteria	Gammaproteobacteria	NA	NA	NA	NA	6.04807e-06	0	0	0	0	0	0	0	0	0	0	0	0	0	0	0	0	0	0	0	0	0	9.67527e-05	0	2836	4.65236e-07	1076	8.7957e-06
Otu031178	Bacteria	Planctomycetes	BD7-11	NA	NA	NA	NA	0	0	0	0	0	0	0	0	0	0	0	0	0	0	0	0	0	0	0	0	4.83726e-05	0	0	4.8379e-05	3280	0	1077	8.7956e-06
Otu026037	Bacteria	Planctomycetes	Planctomycetia	Pirellulales	Pirellulaceae	NA	NA	0	0	0	0	0	0	0	0	0	0	0	0	0	0	0	0	0	0	0	0	4.83726e-05	0	0	4.8379e-05	3281	0	1078	8.7956e-06
Otu027274	Bacteria	Proteobacteria	Deltaproteobacteria	Desulfobacterales	NA	NA	NA	0	0	0	0	0	0	0	0	0	0	0	0	0	0	0	0	0	0	0	0	4.83726e-05	0	0	4.8379e-05	3282	0	1079	8.7956e-06
Otu016626	Bacteria	Proteobacteria	Deltaproteobacteria	Desulfuromonadales	Desulfuromonadaceae	NA	NA	0	0	0	0	0	0	0	0	0	0	0	0	0	0	0	0	0	0	0	0	4.83726e-05	0	0	4.8379e-05	3283	0	1080	8.7956e-06
Otu016615	Bacteria	Proteobacteria	Deltaproteobacteria	Desulfuromonadales	NA	NA	NA	0	0	0	0	0	0	0	0	0	0	0	0	0	0	0	0	0	0	0	0	4.83726e-05	0	0	4.8379e-05	3284	0	1081	8.7956e-06
Otu023694	Bacteria	Proteobacteria	Deltaproteobacteria	Myxococcales	NA	NA	NA	0	0	0	0	0	0	0	0	0	0	0	0	0	0	0	0	0	0	0	0	4.83726e-05	0	0	4.8379e-05	3285	0	1082	8.7956e-06
Otu025453	Bacteria	Proteobacteria	Deltaproteobacteria	NA	NA	NA	NA	0	0	0	0	0	0	0	0	0	0	0	0	0	0	0	0	0	0	0	0	4.83726e-05	0	0	4.8379e-05	3286	0	1083	8.7956e-06
Otu196900	Bacteria	Proteobacteria	Deltaproteobacteria	NB1-j	NB1-i	NA	NA	0.000145154	0.000290335	0.000532143	0.00194744	0.00159095	0.000199531	0.000181441	0.000139146	0.000864769	0.000386154	0.000459537	0.00097958	0.000568563	0	0	0	0	0	9.67416e-05	0	0	0	0	0	184	0.000637288	1084	8.79469e-06
Otu195659	Bacteria	Proteobacteria	Deltaproteobacteria	NB1-j	NB1-i	NA	NA	0.000338692	0.000350822	0	0.000387069	0.000284314	0	0.000266113	0.000738079	0.000120947	0	0.000374885	6.65147e-05	0	0	0	0	0	0	9.67416e-05	0	0	0	0	0	387	0.000225187	1085	8.79469e-06
Otu196346	Bacteria	Proteobacteria	Deltaproteobacteria	NB1-j	JTB38	NA	NA	0.000338692	0.000290335	0.000253977	0.000151199	9.07386e-05	0.000247902	0.000229825	0.000235943	0.00018142	0.000235313	0.000193489	0.000217684	0.000241942	0	0	0	0	0	9.67416e-05	0	0	0	0	0	389	0.000223728	1086	8.79469e-06
Otu002138	Bacteria	Proteobacteria	NA	NA	NA	NA	NA	5.44326e-05	4.23406e-05	0.000253977	7.86235e-05	0.000193576	0	4.23362e-05	3.02491e-05	4.23314e-05	0.000193077	3.62792e-05	3.0234e-05	4.83884e-05	0	0	0	0	0	9.67416e-05	0	0	0	0	0	642	8.04496e-05	1087	8.79469e-06
Otu196116	Bacteria	Proteobacteria	Deltaproteobacteria	NB1-j	JTB38	NA	NA	0.00018749	0	0	0	0	0	0.000133057	0	0	0	0	0	0	0	0	0	0	0	9.67416e-05	0	0	0	0	0	1095	2.46575e-05	1088	8.79469e-06
Otu011976	Bacteria	Proteobacteria	Alphaproteobacteria	NA	NA	NA	NA	6.04807e-06	0	1.20942e-05	0	0	0	1.20961e-05	6.04983e-06	0	1.20673e-05	0	0	0	0	0	0	0	0	9.67416e-05	0	0	0	0	0	2141	3.71965e-06	1089	8.79469e-06
Otu013587	Bacteria	Proteobacteria	Gammaproteobacteria	HTCC2188	HTCC2089	NA	NA	0	0	0	0	0	0	6.04803e-06	0	0	0	0	0	0	0	0	0	0	0	9.67416e-05	0	0	0	0	0	2842	4.65233e-07	1090	8.79469e-06
Otu025696	Bacteria	Proteobacteria	Deltaproteobacteria	NA	NA	NA	NA	0	0	0	0	0	0	0	0	0	0	0	0	0	0	0	0	4.23616e-05	0	0	0	0	0	0	4.8379e-05	3287	0	1091	8.24915e-06
Otu099334	Bacteria	Proteobacteria	Deltaproteobacteria	NA	NA	NA	NA	0	0	0	0	0	0	0	0	0	0	0	0	0	0	0	0	4.23616e-05	0	0	0	0	0	0	4.8379e-05	3288	0	1092	8.24915e-06
Otu012845	Bacteria	Proteobacteria	Gammaproteobacteria	Alteromonadales	NA	NA	NA	0	0	0	0	0	0	0	0	0	0	0	0	0	0	0	0	4.23616e-05	0	0	0	0	0	0	4.8379e-05	3289	0	1093	8.24915e-06
Otu030852	Archaea	Crenarchaeota	Thaumarchaeota	Cenarchaeales	Cenarchaeaceae	Nitrosopumilus	NA	0	0	0	0	0	0	0	0	0	0	0	0	0	0	0	0	4.23616e-05	0	0	0	4.83726e-05	0	0	0	3290	0	1094	8.24856e-06
Otu137136	Bacteria	Proteobacteria	Gammaproteobacteria	NA	NA	NA	NA	0	0	0	0	0	0	0	0	0	0	0	0	0	0	0	0	4.23616e-05	0	0	0	4.83726e-05	0	0	0	3291	0	1095	8.24856e-06
Otu031298	Bacteria	Bacteroidetes	Flavobacteriia	Flavobacteriales	Flavobacteriaceae	NA	NA	0	0	0	0	0	0	0	0	0	0	0	0	0	0	0	0	0	0	0	0	0	4.23321e-05	0	4.8379e-05	3292	0	1096	8.24647e-06
Otu019961	Bacteria	Proteobacteria	Deltaproteobacteria	NA	NA	NA	NA	0	0	0	0	0	0	0	0	0	0	0	0	0	0	0	0	0	0	0	0	0	4.23321e-05	0	4.8379e-05	3293	0	1097	8.24647e-06
Otu028131	Bacteria	Proteobacteria	Betaproteobacteria	NA	NA	NA	NA	0	0	0	0	0	0	0	0	0	0	0	0	0	0	0	0	0	0	0	0	4.83726e-05	4.23321e-05	0	0	3294	0	1098	8.24588e-06
Otu022021	Bacteria	Proteobacteria	NA	NA	NA	NA	NA	0	0	0	0	0	0	0	0	0	0	0	0	0	0	0	0	0	0	0	0	4.83726e-05	4.23321e-05	0	0	3295	0	1099	8.24588e-06
Otu214575	Bacteria	Proteobacteria	Deltaproteobacteria	NB1-j	NB1-i	NA	NA	0	0	0	0	0	0	0	0.000133096	0	0	0	0	5.44369e-05	0	0	0	0	0	0	0	9.06986e-05	0	0	0	1307	1.44256e-05	1100	8.24532e-06
Otu142362	Bacteria	Proteobacteria	Gammaproteobacteria	NA	NA	NA	NA	0	0	0	0	0	0	0	9.07474e-05	0	0	0	0	0	0	0	0	0	0	0	0	9.06986e-05	0	0	0	1696	6.98057e-06	1101	8.24532e-06
Otu146000	Bacteria	Proteobacteria	Gammaproteobacteria	NA	NA	NA	NA	1.20961e-05	0	0	0	0	0	0	0	0	4.22356e-05	0	0	0	0	0	0	0	0	0	0	9.06986e-05	0	0	0	2076	4.17936e-06	1102	8.24532e-06
Otu195895	Bacteria	Proteobacteria	Deltaproteobacteria	NB1-j	JTB38	NA	NA	6.04807e-05	0.000139119	0.000253977	0.000223775	0.000326659	0.000193484	5.44323e-05	7.25979e-05	0.000211657	0.000199111	0.000374885	0.000133029	0.000229845	0	0	0	0	0	4.23245e-05	0	4.83726e-05	0	0	0	424	0.000190235	1103	8.24518e-06
Otu031652	Bacteria	Acidobacteria	Solibacteres	Solibacterales	Solibacteraceae	Candidatus_Solibacter	NA	0	0	0	0	0	0	0	0	0	0	0	0	0	0	0	0	0	0	4.23245e-05	0	4.83726e-05	0	0	0	3296	0	1104	8.24518e-06
Otu021393	Bacteria	Bacteroidetes	NA	NA	NA	NA	NA	0	0	0	0	0	0	0	0	0	0	0	0	0	0	0	0	4.23616e-05	0	0	0	0	4.23321e-05	0	0	3297	0	1105	7.69943e-06
Otu031559	Bacteria	Proteobacteria	Gammaproteobacteria	Alteromonadales	OM60	NA	NA	0	0	0	0	0	0	0	0	0	0	0	0	0	0	0	0	4.23616e-05	0	0	0	0	4.23321e-05	0	0	3298	0	1106	7.69943e-06
Otu124516	Bacteria	Proteobacteria	Gammaproteobacteria	NA	NA	NA	NA	0	0	0	0	0	0	0	0	0	0	0	0	0	0	0	0	4.23616e-05	0	0	0	0	4.23321e-05	0	0	3299	0	1107	7.69943e-06
Otu126222	Bacteria	Proteobacteria	Gammaproteobacteria	NA	NA	NA	NA	0	0	0	0	0	0	0	0	0	0	0	0	0	0	0	0	4.23616e-05	0	0	0	0	4.23321e-05	0	0	3300	0	1108	7.69943e-06
Otu126867	Bacteria	Proteobacteria	Gammaproteobacteria	NA	NA	NA	NA	0	0	0	0	0	0	0	0	0	0	0	0	0	0	0	0	4.23616e-05	0	0	0	0	4.23321e-05	0	0	3301	0	1109	7.69943e-06
Otu009987	Bacteria	Gemmatimonadetes	Gemm-1	NA	NA	NA	NA	7.25768e-05	0.000260092	7.86121e-05	0	6.04924e-05	0.000241856	4.83843e-05	6.65481e-05	8.46627e-05	0.000265481	0.000229768	4.83743e-05	9.67767e-05	0	0	0	4.23616e-05	0	4.23245e-05	0	0	0	0	0	536	0.00011951	1110	7.69873e-06
Otu027113	Bacteria	Proteobacteria	Deltaproteobacteria	Desulfobacterales	Desulfobacteraceae	NA	NA	0	0	0	0	0	0	0	0	0	0	0	0	0	0	0	0	4.23616e-05	0	4.23245e-05	0	0	0	0	0	3302	0	1111	7.69873e-06
Otu012547	Bacteria	Proteobacteria	Gammaproteobacteria	Thiotrichales	Piscirickettsiaceae	NA	NA	0	0	0	0	0	0	0	0	0	0	0	0	0	0	0	0	4.23616e-05	0	4.23245e-05	0	0	0	0	0	3303	0	1112	7.69873e-06
Otu147509	Bacteria	Proteobacteria	Gammaproteobacteria	NA	NA	NA	NA	0	0.000241946	0.00014513	6.04796e-05	0	0	0	0.000175445	0.000126994	0	0	0	0.000151214	0	0	0	0	0	0	0	0	8.46643e-05	0	0	691	6.93237e-05	1113	7.69675e-06
Otu207324	Bacteria	Proteobacteria	Deltaproteobacteria	NB1-j	NB1-i	NA	NA	0	0	0	0	0	0	0	4.23488e-05	0	0	0	0	0	0	0	0	0	0	0	0	0	8.46643e-05	0	0	2161	3.2576e-06	1114	7.69675e-06
Otu196463	Bacteria	Proteobacteria	Deltaproteobacteria	NB1-j	NB1-i	NA	NA	3.62884e-05	0	0	0	0	0	6.04803e-06	0	0	0	0	0	0	0	0	0	0	0	0	0	0	8.46643e-05	0	0	2188	3.25665e-06	1115	7.69675e-06
Otu217411	Bacteria	Proteobacteria	Deltaproteobacteria	NB1-j	NB1-i	NA	NA	0	0	0	0	0	0	0	0.000254093	0	0	0	0	0	0	0	0	0	0	0	0	0	0	0	8.46633e-05	1185	1.95456e-05	1116	7.69666e-06
Otu023922	Bacteria	Planctomycetes	NA	NA	NA	NA	NA	6.04807e-06	0	0	0	0	0	0	0	0	0	0	0	0	0	0	0	0	0	0	0	0	0	0	8.46633e-05	2837	4.65236e-07	1117	7.69666e-06
Otu042759	Bacteria	Proteobacteria	Deltaproteobacteria	NB1-j	JTB38	NA	NA	0	0	0	0	0	0	0	0	0	0	0	0	0	0	0	0	0	0	4.23245e-05	0	0	4.23321e-05	0	0	3304	0	1118	7.69605e-06
Otu019525	Bacteria	Proteobacteria	Gammaproteobacteria	Thiotrichales	Piscirickettsiaceae	NA	NA	0	0	0	0	0	0	0	0	0	0	0	0	0	0	0	0	0	0	4.23245e-05	0	0	4.23321e-05	0	0	3305	0	1119	7.69605e-06
Otu163642	Bacteria	Proteobacteria	Gammaproteobacteria	NA	NA	NA	NA	0	1.8146e-05	0	0	1.20985e-05	0	0	0	0	7.84375e-05	0	0	0	0	0	0	0	8.46515e-05	0	0	0	0	0	0	1626	8.36015e-06	1120	7.69559e-06
Otu021338	Bacteria	Proteobacteria	Gammaproteobacteria	Alteromonadales	Alteromonadaceae	BD2-13	NA	0	0	0	0	0	0	1.81441e-05	0	0	0	0	0	0	0	0	0	0	8.46515e-05	0	0	0	0	0	0	2664	1.3957e-06	1121	7.69559e-06
Otu025517	Bacteria	Proteobacteria	Deltaproteobacteria	NA	NA	NA	NA	0	0	0	0	0	1.20928e-05	0	0	0	0	0	0	0	0	0	0	0	8.46515e-05	0	0	0	0	0	0	2797	9.30214e-07	1122	7.69559e-06
Otu000833	Bacteria	Proteobacteria	Alphaproteobacteria	Rhodospirillales	Rhodospirillaceae	NA	NA	0.00015725	0.00085286	0.000308401	0.000991865	0.000810598	0.00120323	7.25764e-05	7.86477e-05	0.000229799	0.000404255	0.000773956	0.000266059	6.04855e-05	0	0	0	0	0	8.46489e-05	0	0	0	0	0	225	0.000477691	1123	7.69536e-06
Otu005027	Bacteria	Proteobacteria	Deltaproteobacteria	NA	NA	NA	NA	3.02404e-05	0.000175411	0.000374919	0	0.00023592	0.000290227	7.86244e-05	8.46976e-05	0.000338651	0.000374087	0.000145117	0.00048979	0.000344767	0	0	0	0	0	8.46489e-05	0	0	0	0	0	382	0.000227881	1124	7.69536e-06
Otu001714	Bacteria	Proteobacteria	Alphaproteobacteria	NA	NA	NA	NA	4.23365e-05	9.67785e-05	0.000163271	0.000163295	0.000114936	1.20928e-05	1.20961e-05	6.04983e-06	0.000120947	0.000114639	5.44188e-05	6.04679e-05	9.07282e-05	0	0	0	0	0	8.46489e-05	0	0	0	0	0	638	8.09274e-05	1125	7.69536e-06
Otu004574	Bacteria	Proteobacteria	Deltaproteobacteria	FAC87	NA	NA	NA	4.23365e-05	2.41946e-05	0.000193507	4.23357e-05	0.000290364	1.81392e-05	1.81441e-05	1.20997e-05	0	0.000162909	4.23257e-05	4.23275e-05	0.000120971	0	0	0	0	0	8.46489e-05	0	0	0	0	0	652	7.76656e-05	1126	7.69536e-06
Otu002464	Bacteria	Bacteroidetes	Cytophagia	Cytophagales	Flammeovirgaceae	NA	NA	0.000120961	7.25839e-05	0.000126989	3.02398e-05	0.000114936	1.20928e-05	5.44323e-05	2.41993e-05	5.4426e-05	8.44712e-05	5.44188e-05	6.04679e-05	7.86311e-05	0	0	0	0	0	8.46489e-05	0	0	0	0	0	694	6.8373e-05	1127	7.69536e-06
Otu001513	Bacteria	Proteobacteria	Deltaproteobacteria	Sva0853	JTB36	NA	NA	1.81442e-05	4.23406e-05	3.62825e-05	3.02398e-05	0.000151231	3.62783e-05	5.44323e-05	1.81495e-05	6.65207e-05	1.20673e-05	1.20931e-05	0.000272106	5.44369e-05	0	0	0	0	0	8.46489e-05	0	0	0	0	0	736	6.18709e-05	1128	7.69536e-06
Otu147180	Bacteria	Proteobacteria	Gammaproteobacteria	NA	NA	NA	NA	0.000102817	0	1.81412e-05	0	7.25909e-05	0	0	0	0.000145136	0	1.20931e-05	2.41872e-05	0.000235893	0	0	0	0	0	8.46489e-05	0	0	0	0	0	827	4.69892e-05	1129	7.69536e-06
Otu196113	Bacteria	Proteobacteria	Deltaproteobacteria	NB1-j	MND4	NA	NA	0.000163298	0	0	0	0	0	0.000302402	8.46976e-05	0	0	0	0	0	0	0	0	0	0	8.46489e-05	0	0	0	0	0	870	4.23382e-05	1130	7.69536e-06
Otu214931	Bacteria	Proteobacteria	Deltaproteobacteria	NB1-j	NB1-i	NA	NA	0	6.65352e-05	0	3.02398e-05	0	0	3.62882e-05	7.25979e-05	4.23314e-05	0	3.02327e-05	4.23275e-05	0	0	0	0	0	0	8.46489e-05	0	0	0	0	0	1093	2.46579e-05	1131	7.69536e-06
Otu005857	Bacteria	Planctomycetes	Phycisphaerae	Phycisphaerales	NA	NA	NA	3.02404e-05	1.8146e-05	1.81412e-05	0	1.81477e-05	1.20928e-05	2.41921e-05	6.04983e-06	1.8142e-05	1.20673e-05	2.41861e-05	3.0234e-05	1.81456e-05	0	0	0	0	0	8.46489e-05	0	0	0	0	0	1225	1.76758e-05	1132	7.69536e-06
Otu196357	Bacteria	Proteobacteria	Deltaproteobacteria	NB1-j	JTB38	NA	NA	3.62884e-05	3.02433e-05	1.81412e-05	0	6.04924e-06	0	4.83843e-05	1.20997e-05	1.8142e-05	0	0	0	1.20971e-05	0	0	0	0	0	8.46489e-05	0	0	0	0	0	1332	1.39573e-05	1133	7.69536e-06
Otu195685	Bacteria	Proteobacteria	Deltaproteobacteria	NB1-j	JTB38	NA	NA	0	0	0	0	0	0	0	3.6299e-05	0	2.41346e-05	0	0	0.000120971	0	0	0	0	0	8.46489e-05	0	0	0	0	0	1343	1.39542e-05	1134	7.69536e-06
Otu196481	Bacteria	Proteobacteria	Deltaproteobacteria	NB1-j	JTB38	NA	NA	0	0	0	4.83837e-05	3.02462e-05	0	0	0	0	0	6.04653e-05	0	0	0	0	0	0	0	8.46489e-05	0	0	0	0	0	1477	1.06996e-05	1135	7.69536e-06
Otu009979	Bacteria	Proteobacteria	Alphaproteobacteria	Rhodospirillales	Rhodospirillaceae	NA	NA	1.20961e-05	1.20973e-05	0	0	0	0	4.83843e-05	3.02491e-05	0	0	0	0	0	0	0	0	0	0	8.46489e-05	0	0	0	0	0	1630	7.90976e-06	1136	7.69536e-06
Otu141188	Bacteria	Proteobacteria	Gammaproteobacteria	NA	NA	NA	NA	0	0	0	0	0	0	0	9.67972e-05	0	0	0	0	0	0	0	0	0	0	8.46489e-05	0	0	0	0	0	1667	7.44594e-06	1137	7.69536e-06
Otu013195	Bacteria	Proteobacteria	NA	NA	NA	NA	NA	0	0	1.81412e-05	0	6.04924e-05	0	1.81441e-05	1.81495e-05	0	0	0.000320466	0	1.81456e-05	0	0	0	0	0	0	0	7.86054e-05	0	0	0	943	3.48876e-05	1138	7.14595e-06
Otu196576	Bacteria	Proteobacteria	Deltaproteobacteria	NB1-j	JTB38	NA	NA	0	0.000151216	0	0	0	0	0	0	0	9.05048e-05	0	0	0	0	0	0	0	0	0	0	7.86054e-05	0	0	0	1209	1.85939e-05	1139	7.14595e-06
Otu211002	Bacteria	Proteobacteria	Deltaproteobacteria	NB1-j	JTB38	NA	NA	0	0	0	0	0	0	0	1.81495e-05	0	0	0	0	0	0	0	0	0	0	0	0	7.86054e-05	0	0	0	2602	1.39611e-06	1140	7.14595e-06
Otu148875	Bacteria	Proteobacteria	Gammaproteobacteria	NA	NA	NA	NA	0	4.23406e-05	0.000205601	9.07194e-05	0	0.000199531	0	0	7.25681e-05	0.000144808	7.25584e-05	6.65147e-05	0.000102825	0	0	0	7.26199e-05	0	0	0	0	0	0	0	655	7.67281e-05	1141	6.60181e-06
Otu195675	Bacteria	Proteobacteria	Deltaproteobacteria	NB1-j	JTB38	NA	NA	4.23365e-05	4.83892e-05	0	0.000102815	6.04924e-06	0	3.62882e-05	0.000157295	0	0	1.81396e-05	0	0	0	0	0	7.26199e-05	0	0	0	0	0	0	0	991	3.16395e-05	1142	6.60181e-06
Otu214518	Bacteria	Proteobacteria	Deltaproteobacteria	NB1-j	JTB38	NA	NA	0	0	0	0	0	0	0	0.00033274	0	0	0	0	0	0	0	0	7.26199e-05	0	0	0	0	0	0	0	1077	2.55954e-05	1143	6.60181e-06
Otu195935	Bacteria	Proteobacteria	Deltaproteobacteria	NB1-j	JTB38	NA	NA	0	0	0	0	0	0	0.000139105	0	0	0	0	0.000126983	0	0	0	0	7.26199e-05	0	0	0	0	0	0	0	1170	2.04683e-05	1144	6.60181e-06
Otu018913	Bacteria	Acidobacteria	Sva0725	Sva0725	NA	NA	NA	6.04807e-06	0	0	0	0	0	3.62882e-05	7.86477e-05	0	0	0	0	0	0	0	0	7.26199e-05	0	0	0	0	0	0	0	1550	9.30646e-06	1145	6.60181e-06
Otu019341	Bacteria	Proteobacteria	Gammaproteobacteria	HTCC2188	HTCC2089	NA	NA	0	6.04866e-06	0	0	0	0	0	0	0	1.8101e-05	0	0	0	0	0	0	7.26199e-05	0	0	0	0	0	0	0	2590	1.85766e-06	1146	6.60181e-06
Otu014295	Bacteria	Planctomycetes	OM190	agg27	NA	NA	NA	0	0	0	0	0	0	0	0	0	0	0	1.20936e-05	6.04855e-06	0	0	0	7.26199e-05	0	0	0	0	0	0	0	2686	1.39555e-06	1147	6.60181e-06
Otu017251	Bacteria	Bacteroidetes	Saprospirae	[Saprospirales]	Saprospiraceae	NA	NA	0	0	0	0	0	0	0	1.20997e-05	0	0	0	0	0	0	0	0	7.26199e-05	0	0	0	0	0	0	0	2733	9.30743e-07	1148	6.60181e-06
Otu162271	Bacteria	Proteobacteria	Gammaproteobacteria	NA	NA	NA	NA	0	0	0	0	0	0	0	0	1.20947e-05	0	0	0	0	0	0	0	7.26199e-05	0	0	0	0	0	0	0	2788	9.3036e-07	1149	6.60181e-06
Otu121419	Bacteria	Proteobacteria	Gammaproteobacteria	NA	NA	NA	NA	0	6.04866e-06	0	0	0	0	0	0	0	0	0	0	0	0	0	0	7.26199e-05	0	0	0	0	0	0	0	2822	4.65281e-07	1150	6.60181e-06
Otu196392	Bacteria	Proteobacteria	Deltaproteobacteria	NB1-j	NB1-i	NA	NA	0	0	0	0.00105235	0.000834795	0	0.00182046	0.00125231	0.00145741	0	0	0	0.000260087	0	0	0	0	0	0	7.25825e-05	0	0	0	0	213	0.000513647	1151	6.59841e-06
Otu000898	Bacteria	Planctomycetes	Planctomycetia	Planctomycetales	Planctomycetaceae	Planctomyces	NA	2.41923e-05	4.23406e-05	7.2565e-05	4.23357e-05	7.86401e-05	0.000126974	2.41921e-05	3.6299e-05	0.000114899	6.63702e-05	4.23257e-05	9.07019e-05	8.46796e-05	0	0	0	0	0	0	7.25825e-05	0	0	0	0	721	6.51166e-05	1152	6.59841e-06
Otu195760	Bacteria	Proteobacteria	Deltaproteobacteria	NB1-j	JTB38	NA	NA	6.65288e-05	5.44379e-05	0	4.83837e-05	1.81477e-05	0.000126974	2.41921e-05	3.02491e-05	1.8142e-05	0	2.41861e-05	3.0234e-05	0	0	0	0	0	0	0	7.25825e-05	0	0	0	0	954	3.39597e-05	1153	6.59841e-06
Otu215554	Bacteria	Proteobacteria	Deltaproteobacteria	NB1-j	JTB38	NA	NA	0	0	0	0	0	0	0	0	9.07101e-05	0	0	0	0	0	0	0	0	0	0	7.25825e-05	0	0	0	0	1709	6.9777e-06	1154	6.59841e-06
Otu024995	Bacteria	Proteobacteria	Alphaproteobacteria	BD7-3	NA	NA	NA	6.04807e-06	0	0	0	0	0	0	1.20997e-05	0	0	0	0	0	0	0	0	0	0	0	7.25825e-05	0	0	0	0	2610	1.39598e-06	1155	6.59841e-06
Otu215891	Bacteria	Proteobacteria	Deltaproteobacteria	NB1-j	NB1-i	NA	NA	1.81442e-05	0	0	0	0	0	0	0	0	0	0	0	0	0	0	0	0	0	0	7.25825e-05	0	0	0	0	2649	1.39571e-06	1156	6.59841e-06
Otu031290	Bacteria	Planctomycetes	Phycisphaerae	NA	NA	NA	NA	0	0	0	0	0	0	0	6.04983e-06	0	0	0	0	0	0	0	0	0	0	0	7.25825e-05	0	0	0	0	2808	4.65371e-07	1157	6.59841e-06
Otu027307	Bacteria	Planctomycetes	Phycisphaerae	MSBL9	NA	NA	NA	0	0	0	0	0	0	6.04803e-06	0	0	0	0	0	0	0	0	0	0	0	0	7.25825e-05	0	0	0	0	2843	4.65233e-07	1158	6.59841e-06
Otu019196	Bacteria	Proteobacteria	Gammaproteobacteria	Thiotrichales	Piscirickettsiaceae	NA	NA	0	0	6.04708e-06	0	0	0	0	0	0	0	0	0	0	0	0	0	0	0	0	7.25825e-05	0	0	0	0	2846	4.6516e-07	1159	6.59841e-06
Otu215351	Bacteria	Proteobacteria	Deltaproteobacteria	NB1-j	NB1-i	NA	NA	0	0	0.000223742	0	0	0	0	0	0	0	0	0	0	0	0	0	0	0	0	0	0	7.25694e-05	0	0	1241	1.72109e-05	1160	6.59722e-06
Otu011292	Bacteria	Proteobacteria	Alphaproteobacteria	Rhodospirillales	Rhodospirillaceae	NA	NA	0	0	0	0	0	0	6.04803e-05	7.25979e-05	0	0	0	1.20936e-05	0	0	0	0	0	0	0	0	0	0	7.25646e-05	0	1440	1.11671e-05	1161	6.59678e-06
Otu140003	Bacteria	Proteobacteria	Gammaproteobacteria	NA	NA	NA	NA	0	0	5.44237e-05	0	0	3.02319e-05	0	0	0	3.01683e-05	0	0	0	0	0	0	0	0	0	0	0	0	7.25646e-05	0	1597	8.83261e-06	1162	6.59678e-06
Otu022004	Bacteria	Proteobacteria	NA	NA	NA	NA	NA	7.25768e-05	0	0	0	0	0	0	0	0	0	0	0	0	0	0	0	0	0	0	0	0	0	7.25646e-05	0	1843	5.58283e-06	1163	6.59678e-06
Otu213195	Bacteria	Proteobacteria	Deltaproteobacteria	NB1-j	NB1-i	NA	NA	3.62884e-05	0	1.81412e-05	0	0	0	0	0	0	1.8101e-05	0	0	0	0	0	0	0	0	0	0	0	0	7.25646e-05	0	1863	5.57928e-06	1164	6.59678e-06
Otu018112	Bacteria	Planctomycetes	OM190	agg27	NA	NA	NA	1.20961e-05	1.20973e-05	0	0	6.04924e-06	0	0	0	0	0	0	0	0	0	0	0	0	0	0	0	0	0	7.25646e-05	0	2353	2.32636e-06	1165	6.59678e-06
Otu013689	Bacteria	Bacteroidetes	NA	NA	NA	NA	NA	6.04807e-06	0	0	0	0	0	0	1.81495e-05	0	0	0	0	0	0	0	0	0	0	0	0	0	0	7.25646e-05	0	2453	1.86135e-06	1166	6.59678e-06
Otu149275	Bacteria	Proteobacteria	Gammaproteobacteria	NA	NA	NA	NA	0	1.8146e-05	0	0	0	0	0	0	0	0	0	0	0	0	0	0	0	0	0	0	0	0	7.25646e-05	0	2628	1.39584e-06	1167	6.59678e-06
Otu137875	Bacteria	Proteobacteria	Gammaproteobacteria	NA	NA	NA	NA	0	0	1.81412e-05	0	0	0	0	0	0	0	0	0	0	0	0	0	0	0	0	0	0	0	7.25646e-05	0	2697	1.39548e-06	1168	6.59678e-06
Otu024828	Bacteria	Acidobacteria	NA	NA	NA	NA	NA	0	0	0	0	6.04924e-06	0	0	0	0	0	0	0	0	0	0	0	0	0	0	0	0	0	7.25646e-05	0	2818	4.65326e-07	1169	6.59678e-06
Otu017259	Bacteria	Bacteroidetes	Saprospirae	[Saprospirales]	Saprospiraceae	NA	NA	0	6.04866e-06	0	0	0	0	0	0	0	0	0	0	0	0	0	0	0	0	0	0	0	0	7.25646e-05	0	2823	4.65281e-07	1170	6.59678e-06
Otu022685	Bacteria	Proteobacteria	Alphaproteobacteria	NA	NA	NA	NA	3.62884e-05	1.8146e-05	0	0	0	0	1.20961e-05	2.41993e-05	0	0	0	0	6.04855e-06	0	0	0	0	0	0	0	0	0	0	6.65211e-05	1670	7.44448e-06	1171	6.04738e-06
Otu005560	Bacteria	Planctomycetes	OM190	agg27	NA	NA	NA	6.04807e-06	1.8146e-05	0	0	6.04924e-06	1.20928e-05	1.20961e-05	6.04983e-06	0	0	1.20931e-05	0	1.20971e-05	0	0	0	0	0	0	0	0	0	0	6.65211e-05	1750	6.51324e-06	1172	6.04738e-06
Otu149045	Bacteria	Proteobacteria	Gammaproteobacteria	NA	NA	NA	NA	0	3.62919e-05	0	0	0	4.23247e-05	0	0	0	0	0	0	0	0	0	0	0	0	0	0	0	0	0	6.65211e-05	1806	6.04743e-06	1173	6.04738e-06
Otu168912	Bacteria	Proteobacteria	Deltaproteobacteria	NB1-j	JTB38	NA	NA	0	0	2.41883e-05	0	0	0	0	0	0	0	0	0	0	0	0	0	0	0	0	0	0	0	0	6.65211e-05	2546	1.86064e-06	1174	6.04738e-06
Otu031299	Bacteria	Bacteroidetes	Flavobacteriia	Flavobacteriales	NA	NA	NA	0	0	0	0	0	0	0	0	0	0	0	0	6.04855e-06	0	0	0	0	0	0	0	0	0	0	6.65211e-05	2828	4.65273e-07	1175	6.04738e-06
Otu196128	Bacteria	Proteobacteria	Deltaproteobacteria	NB1-j	JTB38	NA	NA	0.000205634	0.000199606	0	0	6.65416e-05	0.000429294	9.67685e-05	0.000145196	7.25681e-05	0	0.000187443	0	0.000102825	0	0	0	0	6.65119e-05	0	0	0	0	0	0	544	0.000115837	1176	6.04653e-06
Otu163152	Bacteria	Proteobacteria	Gammaproteobacteria	NA	NA	NA	NA	0	6.65352e-05	3.62825e-05	0	0	0	0	0	0	0	8.46515e-05	0	4.23398e-05	0	0	0	0	6.65119e-05	0	0	0	0	0	0	1224	1.76776e-05	1177	6.04653e-06
Otu013749	Bacteria	Bacteroidetes	Saprospirae	[Saprospirales]	Saprospiraceae	NA	NA	6.04807e-06	1.8146e-05	0	0	0	0	0	0	0	0	0	0	0	0	0	0	0	6.65119e-05	0	0	0	0	0	0	2473	1.86108e-06	1178	6.04653e-06
Otu143701	Bacteria	Proteobacteria	Gammaproteobacteria	NA	NA	NA	NA	0	0	0	0	0	0	1.81441e-05	0	0	0	0	0	0	0	0	0	0	6.65119e-05	0	0	0	0	0	0	2665	1.3957e-06	1179	6.04653e-06
Otu033669	Bacteria	Bacteroidetes	Flavobacteriia	Flavobacteriales	Flavobacteriaceae	NA	NA	0	0	0	0	0	0	0	0	0	0	0	1.20936e-05	0	0	0	0	0	6.65119e-05	0	0	0	0	0	0	2791	9.30275e-07	1180	6.04653e-06
Otu157767	Bacteria	Proteobacteria	Gammaproteobacteria	NA	NA	NA	NA	0	0	0	0	0	0	0	0	0	0	0	1.20936e-05	0	0	0	0	0	6.65119e-05	0	0	0	0	0	0	2792	9.30275e-07	1181	6.04653e-06
Otu000498	Bacteria	Bacteroidetes	Cytophagia	Cytophagales	Flammeovirgaceae	NA	NA	0.00037498	0.000919396	0.00116104	0.000423357	0.00181477	0.000858587	0.000260065	6.04983e-05	0.0012518	0.0012188	0.00100977	0.00185636	0.0016694	0	0	0	0	0	6.65099e-05	0	0	0	0	0	139	0.000990679	1182	6.04635e-06
Otu003601	Bacteria	Acidobacteria	RB25	NA	NA	NA	NA	0.000133058	9.67785e-05	0.000405155	0.000120959	0.000278265	0.000114881	0.000211681	6.04983e-05	0.000266083	0.00024738	0.000145117	0.000374901	0.00024799	0	0	0	0	0	6.65099e-05	0	0	0	0	0	411	0.000207904	1183	6.04635e-06
Otu001268	Bacteria	Acidobacteria	RB25	NA	NA	NA	NA	6.04807e-06	7.25839e-05	0.00024793	0.00023587	0.000290364	0.000253948	1.20961e-05	6.04983e-06	0.000157231	0.000199111	9.67445e-05	0.000139076	0.000187505	0	0	0	0	0	6.65099e-05	0	0	0	0	0	474	0.000146504	1184	6.04635e-06
Otu001332	Bacteria	Gemmatimonadetes	Gemm-2	NA	NA	NA	NA	5.44326e-05	0.0002238	0.000205601	6.04796e-05	0.000120985	0.000211624	3.62882e-05	5.44484e-05	6.65207e-05	0.000295649	0.000114884	9.67486e-05	5.44369e-05	0	0	0	0	0	6.65099e-05	0	0	0	0	0	527	0.000122761	1185	6.04635e-06
Otu195612	Bacteria	Proteobacteria	Deltaproteobacteria	NB1-j	NB1-i	NA	NA	3.62884e-05	0.00013307	0.000211648	0	0	0.000181392	3.62882e-05	6.04983e-05	0.000139089	0.000265481	5.44188e-05	0.000133029	0.000211699	0	0	0	0	0	6.65099e-05	0	0	0	0	0	552	0.000112531	1186	6.04635e-06
Otu001690	Bacteria	Proteobacteria	Deltaproteobacteria	Myxococcales	Haliangiaceae	NA	NA	0.00015725	0.000114924	0.000133036	0.000120959	7.86401e-05	5.44175e-05	7.25764e-05	9.07474e-05	7.86154e-05	0.000120673	0.000126977	8.46551e-05	7.25825e-05	0	0	0	0	0	6.65099e-05	0	0	0	0	0	585	0.000100466	1187	6.04635e-06
Otu196934	Bacteria	Proteobacteria	Deltaproteobacteria	NB1-j	JTB38	NA	NA	0.000145154	0.000127022	0	0	0	8.46494e-05	0	0.000139146	0.000187467	0	7.25584e-05	0.000272106	7.86311e-05	0	0	0	0	0	6.65099e-05	0	0	0	0	0	620	8.51333e-05	1188	6.04635e-06
Otu196008	Bacteria	Proteobacteria	Deltaproteobacteria	NB1-j	NA	NA	NA	0.000284259	0.000266141	0	0	0	0.000102789	0.000120961	0.000175445	0	0	0	6.65147e-05	0	0	0	0	0	0	6.65099e-05	0	0	0	0	0	648	7.81622e-05	1189	6.04635e-06
Otu001039	Bacteria	Planctomycetes	Phycisphaerae	Phycisphaerales	Phycisphaeraceae	NA	NA	1.81442e-05	0.00018146	8.46592e-05	0.000102815	7.25909e-05	3.62783e-05	3.02402e-05	1.81495e-05	6.04734e-05	0.000102572	6.04653e-05	0.000133029	8.46796e-05	0	0	0	0	0	6.65099e-05	0	0	0	0	0	658	7.58121e-05	1190	6.04635e-06
Otu001221	Bacteria	Planctomycetes	vadinHA49	p04_C01	NA	NA	NA	1.81442e-05	4.23406e-05	4.23296e-05	0.000102815	9.07386e-05	7.25567e-05	1.20961e-05	4.23488e-05	6.65207e-05	7.24039e-05	3.62792e-05	0.000120936	9.67767e-05	0	0	0	0	0	6.65099e-05	0	0	0	0	0	734	6.27912e-05	1191	6.04635e-06
Otu196960	Bacteria	Proteobacteria	Deltaproteobacteria	NB1-j	NB1-i	NA	NA	8.4673e-05	5.44379e-05	0	0	0	0.000169299	0.000120961	0	0.000120947	4.82692e-05	0	0	0	0	0	0	0	0	6.65099e-05	0	0	0	0	0	835	4.60451e-05	1192	6.04635e-06
Otu003524	Bacteria	Proteobacteria	Alphaproteobacteria	Rhodospirillales	Rhodospirillaceae	NA	NA	3.02404e-05	3.02433e-05	4.23296e-05	0	3.62954e-05	1.20928e-05	4.23362e-05	7.86477e-05	7.25681e-05	7.24039e-05	0	2.41872e-05	4.23398e-05	0	0	0	0	0	6.65099e-05	0	0	0	0	0	914	3.72065e-05	1193	6.04635e-06
Otu213405	Bacteria	Proteobacteria	Deltaproteobacteria	NB1-j	NB1-i	NA	NA	0	0	0	0	0	0	0	0.000157295	0	0	0.00029628	0	0	0	0	0	0	0	6.65099e-05	0	0	0	0	0	941	3.48904e-05	1194	6.04635e-06
Otu147228	Bacteria	Proteobacteria	Gammaproteobacteria	NA	NA	NA	NA	0.000181442	8.46812e-05	0	0	0	2.41856e-05	7.25764e-05	0	2.41894e-05	0	4.23257e-05	1.20936e-05	0	0	0	0	0	0	6.65099e-05	0	0	0	0	0	953	3.39611e-05	1195	6.04635e-06
Otu164265	Bacteria	Proteobacteria	Gammaproteobacteria	NA	NA	NA	NA	0	0.000278238	0	0	0	0	0	0	0	0	0.00015721	0	0	0	0	0	0	0	6.65099e-05	0	0	0	0	0	960	3.3496e-05	1196	6.04635e-06
Otu196422	Bacteria	Proteobacteria	Deltaproteobacteria	NB1-j	NB1-i	NA	NA	0.000127009	7.25839e-05	0	0	0	0	2.41921e-05	9.67972e-05	0	0	7.86049e-05	0	0	0	0	0	0	0	6.65099e-05	0	0	0	0	0	1001	3.07067e-05	1197	6.04635e-06
Otu214809	Bacteria	Proteobacteria	Deltaproteobacteria	NB1-j	NB1-i	NA	NA	3.62884e-05	4.23406e-05	1.20942e-05	0	0	2.41856e-05	0	4.23488e-05	0	0	0	3.0234e-05	2.41942e-05	0	0	0	0	0	6.65099e-05	0	0	0	0	0	1263	1.62835e-05	1198	6.04635e-06
Otu002457	Archaea	Crenarchaeota	Thaumarchaeota	Cenarchaeales	Cenarchaeaceae	Nitrosopumilus	NA	2.41923e-05	0	0	0	0	0	3.62882e-05	3.02491e-05	0	0	0	0	0	0	0	0	0	0	6.65099e-05	0	0	0	0	0	1698	6.9792e-06	1199	6.04635e-06
Otu024840	Bacteria	Acidobacteria	NA	NA	NA	NA	NA	2.41923e-05	0	0	0	0	0	5.44323e-05	1.20997e-05	0	0	0	0	0	0	0	0	0	0	6.65099e-05	0	0	0	0	0	1701	6.97879e-06	1200	6.04635e-06
Otu195716	Bacteria	Proteobacteria	Deltaproteobacteria	NB1-j	JTB38	NA	NA	0	0	1.81412e-05	0	0	0	1.20961e-05	1.81495e-05	0	1.8101e-05	0	0	0	0	0	0	0	0	6.65099e-05	0	0	0	0	0	1917	5.11444e-06	1201	6.04635e-06
Otu196963	Bacteria	Proteobacteria	Deltaproteobacteria	NB1-j	JTB38	NA	NA	0	0	0	0	0	0	2.41921e-05	0	0	0	0	0	0	0	0	0	0	0	6.65099e-05	0	0	0	0	0	2503	1.86093e-06	1202	6.04635e-06
Otu018254	Bacteria	Verrucomicrobia	Opitutae	Opitutales	Opitutaceae	Opitutus	NA	0.000592711	0.000151216	0.000163271	0	3.62954e-05	0.00021767	0.000108865	0.000102847	0.000120947	7.24039e-05	0.000205582	0.000114889	0.000356864	0	0	0	6.05166e-05	0	0	0	0	0	0	0	440	0.000172582	1203	5.50151e-06
Otu012690	Bacteria	Acidobacteria	Acidobacteria-6	BPC015	NA	NA	NA	0	0	0	0	0	0	1.81441e-05	2.41993e-05	0	0	0	0	0	0	0	0	6.05166e-05	0	0	0	0	0	0	0	2164	3.25719e-06	1204	5.50151e-06
Otu017504	Bacteria	Bacteroidetes	Flavobacteriia	Flavobacteriales	Cryomorphaceae	NA	NA	0	0	0	3.02398e-05	0	0	0	0	0	0	0	0	0	0	0	0	6.05166e-05	0	0	0	0	0	0	0	2382	2.32614e-06	1205	5.50151e-06
Otu014364	Bacteria	Proteobacteria	Deltaproteobacteria	Bdellovibrionales	Bacteriovoracaceae	Bacteriovorax	NA	0	0	0	0	0	0	0	0	1.8142e-05	0	0	0	0	0	0	0	6.05166e-05	0	0	0	0	0	0	0	2690	1.39554e-06	1206	5.50151e-06
Otu061136	Bacteria	Gemmatimonadetes	Gemm-2	NA	NA	NA	NA	0	0	0	0	0	1.20928e-05	0	0	0	0	0	0	0	0	0	0	6.05166e-05	0	0	0	0	0	0	0	2798	9.30214e-07	1207	5.50151e-06
Otu024391	Bacteria	Proteobacteria	Alphaproteobacteria	Kordiimonadales	Kordiimonadaceae	NA	NA	0	0	0	0	0	0	0	2.41993e-05	0	0	1.81396e-05	0	0	0	0	0	0	0	0	0	0	6.04745e-05	0	0	2176	3.25684e-06	1208	5.49768e-06
Otu025880	Bacteria	Proteobacteria	Deltaproteobacteria	Spirobacillales	NA	NA	NA	1.81442e-05	0	0	0	0	0	0	0	0	0	0	0	0	0	0	0	0	0	0	0	0	6.04745e-05	0	0	2650	1.39571e-06	1209	5.49768e-06
Otu118605	Bacteria	Proteobacteria	Gammaproteobacteria	NA	NA	NA	NA	0	0	0	0	0	0	0	0	0	0	0	0	6.04855e-06	0	0	0	0	0	0	0	0	6.04745e-05	0	0	2829	4.65273e-07	1210	5.49768e-06
Otu149650	Bacteria	Proteobacteria	Gammaproteobacteria	NA	NA	NA	NA	0	0	0	0	0	3.62783e-05	0	4.23488e-05	0	0	0	0	0	0	0	0	0	0	0	0	6.04657e-05	0	0	0	1794	6.04824e-06	1211	5.49688e-06
Otu212846	Bacteria	Proteobacteria	Deltaproteobacteria	NB1-j	NB1-i	NA	NA	0	4.23406e-05	0	0	0	0	0	0	0	0	2.41861e-05	0	0	0	0	0	0	0	0	0	6.04657e-05	0	0	0	1901	5.11744e-06	1212	5.49688e-06
Otu177650	Bacteria	Proteobacteria	Deltaproteobacteria	NB1-j	JTB38	NA	NA	0	1.20973e-05	0	0	0	0	0	0	0	0	0	0	0	0	0	0	0	0	0	0	6.04657e-05	0	0	0	2749	9.30562e-07	1213	5.49688e-06
Otu021907	Bacteria	Proteobacteria	NA	NA	NA	NA	NA	1.20961e-05	0	0	0	0	0	0	0	0	0	0	0	0	0	0	0	0	0	0	0	6.04657e-05	0	0	0	2768	9.30472e-07	1214	5.49688e-06
Otu019049	Bacteria	Proteobacteria	Deltaproteobacteria	Myxococcales	Polyangiaceae	NA	NA	0	0	0	0	0	0	0	6.04983e-06	0	0	0	0	0	0	0	0	0	0	0	0	6.04657e-05	0	0	0	2809	4.65371e-07	1215	5.49688e-06
Otu004537	Bacteria	Acidobacteria	RB25	NA	NA	NA	NA	9.67691e-05	8.46812e-05	0.000120942	0	0.000120985	0	7.25764e-05	6.04983e-05	0.000139089	5.43029e-05	0.000114884	0.000126983	5.44369e-05	0	0	0	0	0	5.44172e-05	0	0	0	0	0	640	8.04728e-05	1216	4.94701e-06
Otu000806	Bacteria	Proteobacteria	NA	NA	NA	NA	NA	0	3.02433e-05	0.000120942	6.04796e-05	0.000127034	4.83711e-05	1.20961e-05	1.81495e-05	7.25681e-05	0.000138774	6.65119e-05	9.07019e-05	6.6534e-05	0	0	0	0	0	5.44172e-05	0	0	0	0	0	717	6.55696e-05	1217	4.94701e-06
Otu147175	Bacteria	Proteobacteria	Gammaproteobacteria	NA	NA	NA	NA	0.000145154	7.25839e-05	4.83767e-05	0	1.20985e-05	0	7.86244e-05	7.86477e-05	9.67574e-05	4.82692e-05	5.44188e-05	9.67486e-05	6.6534e-05	0	0	0	0	0	5.44172e-05	0	0	0	0	0	741	6.1401e-05	1218	4.94701e-06
Otu196397	Bacteria	Proteobacteria	Deltaproteobacteria	NB1-j	JTB38	NA	NA	3.02404e-05	0	0	0.000163295	8.46894e-05	0.000199531	6.65284e-05	6.04983e-05	0	8.44712e-05	8.46515e-05	0	0	0	0	0	0	0	5.44172e-05	0	0	0	0	0	755	5.95311e-05	1219	4.94701e-06
Otu006195	Bacteria	Proteobacteria	Deltaproteobacteria	NA	NA	NA	NA	0	7.25839e-05	0	0	4.23447e-05	7.8603e-05	7.86244e-05	0.000235943	1.8142e-05	1.8101e-05	0	3.0234e-05	0.000102825	0	0	0	0	0	5.44172e-05	0	0	0	0	0	787	5.21078e-05	1220	4.94701e-06
Otu195606	Bacteria	Proteobacteria	Deltaproteobacteria	NB1-j	JTB38	NA	NA	0	0.000344773	9.07062e-05	0	0	0	0	4.83986e-05	0	0	0.000163256	0	0	0	0	0	0	0	5.44172e-05	0	0	0	0	0	807	4.97796e-05	1221	4.94701e-06
Otu197249	Bacteria	Proteobacteria	Deltaproteobacteria	NB1-j	NB1-i	NA	NA	3.02404e-05	0.000127022	4.83767e-05	0	5.44432e-05	3.62783e-05	0	7.86477e-05	4.23314e-05	0.000168942	0	0	1.81456e-05	0	0	0	0	0	5.44172e-05	0	0	0	0	0	830	4.64944e-05	1222	4.94701e-06
Otu195821	Bacteria	Proteobacteria	Deltaproteobacteria	NB1-j	NB1-i	NA	NA	4.23365e-05	3.62919e-05	0	0	0.000127034	0	2.41921e-05	0	0	0	9.0698e-05	0	0	0	0	0	0	0	5.44172e-05	0	0	0	0	0	1094	2.46579e-05	1223	4.94701e-06
Otu215454	Bacteria	Proteobacteria	Deltaproteobacteria	NB1-j	JTB38	NA	NA	0	6.04866e-05	0	9.07194e-05	0	3.02319e-05	0	0	7.25681e-05	0	6.65119e-05	0	0	0	0	0	0	0	5.44172e-05	0	0	0	0	0	1097	2.46552e-05	1224	4.94701e-06
Otu195725	Bacteria	Proteobacteria	Deltaproteobacteria	NB1-j	NB1-i	NA	NA	5.44326e-05	6.04866e-05	0	0	0	0	6.04803e-05	0.000102847	0	0	0	0	0	0	0	0	0	0	5.44172e-05	0	0	0	0	0	1151	2.14036e-05	1225	4.94701e-06
Otu007161	Bacteria	Proteobacteria	Deltaproteobacteria	Desulfobacterales	Desulfobacteraceae	Desulfococcus	NA	6.04807e-06	0	0	0	0	0	0.000108865	0.000102847	0	0	0	0	0	0	0	0	0	0	5.44172e-05	0	0	0	0	0	1245	1.67507e-05	1226	4.94701e-06
Otu207518	Bacteria	Proteobacteria	Deltaproteobacteria	NB1-j	JTB38	NA	NA	0	0	1.81412e-05	0	2.4197e-05	0	0	0	3.6284e-05	0	1.20931e-05	1.81404e-05	1.81456e-05	0	0	0	0	0	5.44172e-05	0	0	0	0	0	1533	9.76933e-06	1227	4.94701e-06
Otu213318	Bacteria	Proteobacteria	Deltaproteobacteria	NB1-j	JTB38	NA	NA	0	0	0	0	0	3.62783e-05	0	3.02491e-05	0	0	0	0	0	0	0	0	0	0	5.44172e-05	0	0	0	0	0	1899	5.1175e-06	1228	4.94701e-06
Otu213169	Bacteria	Proteobacteria	Deltaproteobacteria	NB1-j	JTB38	NA	NA	0	0	0	0	0	0	1.81441e-05	4.23488e-05	0	0	0	0	0	0	0	0	0	0	5.44172e-05	0	0	0	0	0	1938	4.6533e-06	1229	4.94701e-06
Otu139325	Bacteria	Proteobacteria	Gammaproteobacteria	NA	NA	NA	NA	0	0	0	0	0	0	0	4.23488e-05	0	0	0	0	0	0	0	0	0	0	5.44172e-05	0	0	0	0	0	2162	3.2576e-06	1230	4.94701e-06
Otu161020	Bacteria	Proteobacteria	Gammaproteobacteria	NA	NA	NA	NA	0	0	0	0	0	0	0	3.6299e-05	0	0	0	0	0	0	0	0	0	0	5.44172e-05	0	0	0	0	0	2246	2.79223e-06	1231	4.94701e-06
Otu215940	Bacteria	Proteobacteria	Deltaproteobacteria	NB1-j	JTB38	NA	NA	0	3.02433e-05	0	0	0	0	0	0	0	0	0	0	0	0	0	0	0	0	5.44172e-05	0	0	0	0	0	2350	2.32641e-06	1232	4.94701e-06
Otu196364	Bacteria	Proteobacteria	Deltaproteobacteria	NB1-j	NB1-i	NA	NA	0	0	0	0	0	0	0	2.41993e-05	0	0	0	0	0	0	0	0	0	0	5.44172e-05	0	0	0	0	0	2447	1.86149e-06	1233	4.94701e-06
Otu208502	Bacteria	Proteobacteria	Deltaproteobacteria	NB1-j	NB1-i	NA	NA	0	0	0	0	0	0	2.41921e-05	0	0	0	0	0	0	0	0	0	0	0	5.44172e-05	0	0	0	0	0	2504	1.86093e-06	1234	4.94701e-06
Otu020540	Bacteria	Proteobacteria	TA18	CV90	NA	NA	NA	6.04807e-06	6.04866e-06	0	0	0	0	0	0	0	0	0	0	0	0	0	0	0	0	5.44172e-05	0	0	0	0	0	2758	9.30517e-07	1235	4.94701e-06
Otu013675	Bacteria	Proteobacteria	Gammaproteobacteria	Thiotrichales	Piscirickettsiaceae	NA	NA	0	0	0	0	0	0	1.20961e-05	0	0	0	0	0	0	0	0	0	0	0	5.44172e-05	0	0	0	0	0	2778	9.30467e-07	1236	4.94701e-06
Otu011975	Bacteria	Proteobacteria	Alphaproteobacteria	NA	NA	NA	NA	0	0	0	0	0	0	0	0	1.20947e-05	0	0	0	0	0	0	0	0	0	5.44172e-05	0	0	0	0	0	2789	9.3036e-07	1237	4.94701e-06
Otu017573	Archaea	Crenarchaeota	Thaumarchaeota	Cenarchaeales	Cenarchaeaceae	Nitrosopumilus	NA	0	0	0	0	0	0	0	6.04983e-06	0	0	0	0	0	0	0	0	0	0	5.44172e-05	0	0	0	0	0	2810	4.65371e-07	1238	4.94701e-06
Otu196098	Bacteria	Proteobacteria	Deltaproteobacteria	NB1-j	JTB38	NA	NA	0.000338692	0.000163314	0	0	0	0.00036883	0.000387074	0.000266192	0	0	0	0	0.000362913	0	0	0	0	0	0	0	0	0	0	4.8379e-05	480	0.000145155	1239	4.39809e-06
Otu196475	Bacteria	Proteobacteria	Deltaproteobacteria	NB1-j	JTB38	NA	NA	0	0	0	0	0	0.000362783	5.44323e-05	6.04983e-05	0	0.000168942	5.44188e-05	0.000120936	0	0	0	0	0	0	0	0	0	0	0	4.8379e-05	731	6.32316e-05	1240	4.39809e-06
Otu196106	Bacteria	Proteobacteria	Deltaproteobacteria	NB1-j	JTB38	NA	NA	0	0	0	0	0	0	3.02402e-05	0	0	0	0	0	0	0	0	0	0	0	0	0	0	0	0	4.8379e-05	2379	2.32617e-06	1241	4.39809e-06
Otu011520	Bacteria	Proteobacteria	Deltaproteobacteria	Myxococcales	Nannocystaceae	Plesiocystis	NA	0	0	0	0	0	0	0	2.41993e-05	0	0	0	0	0	0	0	0	0	0	0	0	0	0	0	4.8379e-05	2448	1.86149e-06	1242	4.39809e-06
Otu025930	Bacteria	Proteobacteria	Deltaproteobacteria	Spirobacillales	NA	NA	NA	0	0	0	0	0	0	0	2.41993e-05	0	0	0	0	0	0	0	0	0	0	0	0	0	0	0	4.8379e-05	2449	1.86149e-06	1243	4.39809e-06
Otu031698	Bacteria	Proteobacteria	Gammaproteobacteria	Alteromonadales	NA	NA	NA	6.04807e-06	0	0	0	0	0	0	0	0	0	0	0	0	0	0	0	0	0	0	0	0	0	0	4.8379e-05	2838	4.65236e-07	1244	4.39809e-06
Otu025481	Bacteria	Proteobacteria	Deltaproteobacteria	NA	NA	NA	NA	0	0	6.04708e-06	0	0	0	0	0	0	0	0	0	0	0	0	0	0	0	0	0	0	0	0	4.8379e-05	2847	4.6516e-07	1245	4.39809e-06
Otu195628	Bacteria	Proteobacteria	Deltaproteobacteria	NB1-j	NB1-i	NA	NA	9.07211e-05	0.000260092	0.0001028	0	2.4197e-05	3.02319e-05	4.23362e-05	3.6299e-05	0	6.03366e-05	3.62792e-05	4.83743e-05	7.86311e-05	0	0	0	0	0	0	0	4.83726e-05	0	0	0	735	6.23307e-05	1246	4.39751e-06
Otu007528	Bacteria	Proteobacteria	Deltaproteobacteria	NA	NA	NA	NA	6.04807e-06	1.20973e-05	4.83767e-05	7.25755e-05	4.23447e-05	0.000145113	1.20961e-05	0	1.20947e-05	1.20673e-05	0	3.0234e-05	2.41942e-05	0	0	0	0	0	0	0	4.83726e-05	0	0	0	986	3.20955e-05	1247	4.39751e-06
Otu140408	Bacteria	Proteobacteria	Gammaproteobacteria	NA	NA	NA	NA	0	0	0	0	0	0	0	0	0	4.22356e-05	0	1.20936e-05	0	0	0	0	0	0	0	0	4.83726e-05	0	0	0	2077	4.17917e-06	1248	4.39751e-06
Otu022866	Bacteria	Proteobacteria	Alphaproteobacteria	NA	NA	NA	NA	0	0	0	4.23357e-05	0	0	0	0	0	0	0	0	0	0	0	0	0	0	0	0	4.83726e-05	0	0	0	2195	3.25659e-06	1249	4.39751e-06
Otu027665	Bacteria	Proteobacteria	Deltaproteobacteria	NA	NA	NA	NA	0	0	0	0	0	0	0	0	0	0	1.81396e-05	0	0	0	0	0	0	0	0	0	4.83726e-05	0	0	0	2705	1.39535e-06	1250	4.39751e-06
Otu033646	Bacteria	Bacteroidetes	Flavobacteriia	Flavobacteriales	NA	NA	NA	0	0	0	0	0	0	0	1.20997e-05	0	0	0	0	0	0	0	0	0	0	0	0	4.83726e-05	0	0	0	2734	9.30743e-07	1251	4.39751e-06
Otu018171	Bacteria	Actinobacteria	Thermoleophilia	Gaiellales	AK1AB1_02E	NA	NA	0	0	0	0	0	0	1.20961e-05	0	0	0	0	0	0	0	0	0	0	0	0	0	4.83726e-05	0	0	0	2779	9.30467e-07	1252	4.39751e-06
Otu020136	Bacteria	Proteobacteria	Deltaproteobacteria	NA	NA	NA	NA	0	0	0	0	0	0	0	0	0	0	0	1.20936e-05	0	0	0	0	0	0	0	0	4.83726e-05	0	0	0	2793	9.30275e-07	1253	4.39751e-06
Otu157410	Bacteria	Proteobacteria	Gammaproteobacteria	NA	NA	NA	NA	0	0	0	0	0	0	0	0	0	0	0	1.20936e-05	0	0	0	0	0	0	0	0	4.83726e-05	0	0	0	2794	9.30275e-07	1254	4.39751e-06
Otu020808	Bacteria	Planctomycetes	Phycisphaerae	MSBL9	NA	NA	NA	0	0	0	0	0	0	0	6.04983e-06	0	0	0	0	0	0	0	0	0	0	0	0	4.83726e-05	0	0	0	2811	4.65371e-07	1255	4.39751e-06
Otu016527	Bacteria	Planctomycetes	Planctomycetia	Pirellulales	Pirellulaceae	NA	NA	0	0	0	0	0	0	0	6.04983e-06	0	0	0	0	0	0	0	0	0	0	0	0	4.83726e-05	0	0	0	2812	4.65371e-07	1256	4.39751e-06
Otu198285	Bacteria	Proteobacteria	Deltaproteobacteria	Sva0853	JTB36	NA	NA	0	0	0	0	0	0	0	6.04983e-06	0	0	0	0	0	0	0	0	0	0	0	0	4.83726e-05	0	0	0	2813	4.65371e-07	1257	4.39751e-06
Otu013591	Bacteria	Proteobacteria	Gammaproteobacteria	HTCC2188	HTCC2089	NA	NA	0	0	0	0	0	0	0	0	0	0	0	0	6.04855e-06	0	0	0	0	0	0	0	4.83726e-05	0	0	0	2830	4.65273e-07	1258	4.39751e-06
Otu000025	Archaea	Crenarchaeota	Thaumarchaeota	Cenarchaeales	Cenarchaeaceae	NA	NA	0.00145758	0.00174201	0.00946973	0.00140313	0.00410139	3.02319e-05	0.00354415	3.02491e-05	0.0170474	0.00987106	0.00244885	0.0277366	0.0130286	0	0	0	4.23616e-05	0	0	0	0	0	0	0	18	0.00707008	1259	3.85105e-06
Otu000878	Bacteria	Bacteroidetes	Flavobacteriia	Flavobacteriales	Flavobacteriaceae	NA	NA	0.00168136	0.000120973	0.000151177	0.00023587	0.000937632	0.000108835	0.000501987	0.000181495	0.000393077	0.000392188	0.000278141	0.000374901	0.000477835	0	0	0	4.23616e-05	0	0	0	0	0	0	0	234	0.000448883	1260	3.85105e-06
Otu002871	Bacteria	Proteobacteria	Deltaproteobacteria	Myxococcales	Haliangiaceae	NA	NA	0	0	3.62825e-05	0	2.4197e-05	4.83711e-05	0	0	1.20947e-05	1.8101e-05	2.41861e-05	6.04679e-05	3.62913e-05	0	0	0	4.23616e-05	0	0	0	0	0	0	0	1183	1.99993e-05	1261	3.85105e-06
Otu147233	Bacteria	Proteobacteria	Gammaproteobacteria	NA	NA	NA	NA	0	0	0	0	6.04924e-05	0	0	6.04983e-05	3.6284e-05	0	0	0	3.62913e-05	0	0	0	4.23616e-05	0	0	0	0	0	0	0	1299	1.48897e-05	1262	3.85105e-06
Otu145524	Bacteria	Proteobacteria	Gammaproteobacteria	NA	NA	NA	NA	0	0	1.81412e-05	0	2.4197e-05	0	3.62882e-05	0	0	0	5.44188e-05	0	4.83884e-05	0	0	0	4.23616e-05	0	0	0	0	0	0	0	1335	1.39564e-05	1263	3.85105e-06
Otu217515	Bacteria	Proteobacteria	Deltaproteobacteria	NB1-j	NB1-i	NA	NA	0	0	0.000114895	0	0	0	1.81441e-05	0	0	0	0	0	0	0	0	0	4.23616e-05	0	0	0	0	0	0	0	1509	1.02337e-05	1264	3.85105e-06
Otu215339	Bacteria	Proteobacteria	Deltaproteobacteria	NB1-j	JTB38	NA	NA	2.41923e-05	0	0	0	0	0	3.62882e-05	0	3.6284e-05	0	1.20931e-05	0	1.81456e-05	0	0	0	4.23616e-05	0	0	0	0	0	0	0	1532	9.76948e-06	1265	3.85105e-06
Otu196908	Bacteria	Proteobacteria	Deltaproteobacteria	NB1-j	JTB38	NA	NA	0	2.41946e-05	0	0	0	0	2.41921e-05	0	4.23314e-05	0	0	0	0	0	0	0	4.23616e-05	0	0	0	0	0	0	0	1703	6.97832e-06	1266	3.85105e-06
Otu013763	Bacteria	Bacteroidetes	NA	NA	NA	NA	NA	1.81442e-05	0	0	0	0	0	3.02402e-05	0	0	1.20673e-05	0	0	0	0	0	0	4.23616e-05	0	0	0	0	0	0	0	1989	4.65013e-06	1267	3.85105e-06
Otu020534	Bacteria	Proteobacteria	TA18	CV90	NA	NA	NA	3.02404e-05	0	0	0	0	0	0	0	1.20947e-05	1.20673e-05	0	0	0	0	0	0	4.23616e-05	0	0	0	0	0	0	0	2064	4.1848e-06	1268	3.85105e-06
Otu168366	Bacteria	Proteobacteria	Deltaproteobacteria	NB1-j	NB1-i	NA	NA	0	0	0	0	0	0	0	0	0	0	0	4.83743e-05	0	0	0	0	4.23616e-05	0	0	0	0	0	0	0	2133	3.7211e-06	1269	3.85105e-06
Otu028412	Bacteria	Proteobacteria	Deltaproteobacteria	Desulfuromonadales	Desulfuromonadaceae	NA	NA	0	0	0	0	0	0	0	2.41993e-05	0	0	0	0	0	0	0	0	4.23616e-05	0	0	0	0	0	0	0	2450	1.86149e-06	1270	3.85105e-06
Otu031560	Bacteria	Proteobacteria	Gammaproteobacteria	Alteromonadales	Alteromonadaceae	NA	NA	2.41923e-05	0	0	0	0	0	0	0	0	0	0	0	0	0	0	0	4.23616e-05	0	0	0	0	0	0	0	2489	1.86094e-06	1271	3.85105e-06
Otu015395	Bacteria	Proteobacteria	Alphaproteobacteria	Rickettsiales	NA	NA	NA	0	0	0	0	1.20985e-05	1.20928e-05	0	0	0	0	0	0	0	0	0	0	4.23616e-05	0	0	0	0	0	0	0	2513	1.86087e-06	1272	3.85105e-06
Otu024641	Bacteria	Proteobacteria	Alphaproteobacteria	Rickettsiales	mitochondria	NA	NA	1.81442e-05	0	0	0	0	0	0	0	0	0	0	0	0	0	0	0	4.23616e-05	0	0	0	0	0	0	0	2651	1.39571e-06	1273	3.85105e-06
Otu020225	Bacteria	Bacteroidetes	Cytophagia	Cytophagales	[Amoebophilaceae]	Ucs1325	NA	0	0	0	0	0	0	0	1.20997e-05	0	0	0	0	0	0	0	0	4.23616e-05	0	0	0	0	0	0	0	2735	9.30743e-07	1274	3.85105e-06
Otu013832	Bacteria	Proteobacteria	Deltaproteobacteria	Desulfuromonadales	Desulfuromonadaceae	NA	NA	0	0	0	0	0	0	0	1.20997e-05	0	0	0	0	0	0	0	0	4.23616e-05	0	0	0	0	0	0	0	2736	9.30743e-07	1275	3.85105e-06
Otu132865	Bacteria	Proteobacteria	Gammaproteobacteria	NA	NA	NA	NA	0	0	0	0	1.20985e-05	0	0	0	0	0	0	0	0	0	0	0	4.23616e-05	0	0	0	0	0	0	0	2738	9.30652e-07	1276	3.85105e-06
Otu027594	Bacteria	Proteobacteria	Gammaproteobacteria	HTCC2188	HTCC2089	NA	NA	1.20961e-05	0	0	0	0	0	0	0	0	0	0	0	0	0	0	0	4.23616e-05	0	0	0	0	0	0	0	2769	9.30472e-07	1277	3.85105e-06
Otu017133	Bacteria	Proteobacteria	NA	NA	NA	NA	NA	0	0	0	0	0	0	1.20961e-05	0	0	0	0	0	0	0	0	0	4.23616e-05	0	0	0	0	0	0	0	2780	9.30467e-07	1278	3.85105e-06
Otu113580	Bacteria	Proteobacteria	Gammaproteobacteria	NA	NA	NA	NA	0	0	1.20942e-05	0	0	0	0	0	0	0	0	0	0	0	0	0	4.23616e-05	0	0	0	0	0	0	0	2790	9.3032e-07	1279	3.85105e-06
Otu024229	Bacteria	Bacteroidetes	Saprospirae	[Saprospirales]	Saprospiraceae	NA	NA	0	0	0	0	6.04924e-06	0	0	0	0	0	0	0	0	0	0	0	4.23616e-05	0	0	0	0	0	0	0	2819	4.65326e-07	1280	3.85105e-06
Otu025843	Bacteria	Proteobacteria	Deltaproteobacteria	Spirobacillales	NA	NA	NA	0	6.04866e-06	0	0	0	0	0	0	0	0	0	0	0	0	0	0	4.23616e-05	0	0	0	0	0	0	0	2824	4.65281e-07	1281	3.85105e-06
Otu022364	Bacteria	Proteobacteria	NA	NA	NA	NA	NA	0	6.04866e-06	0	0	0	0	0	0	0	0	0	0	0	0	0	0	4.23616e-05	0	0	0	0	0	0	0	2825	4.65281e-07	1282	3.85105e-06
Otu144910	Bacteria	Proteobacteria	Gammaproteobacteria	NA	NA	NA	NA	0	0	0.000223742	0.000151199	0.000447644	0	0	0	0.000399124	0.000174976	0.000223722	0.00064096	0.000181456	0	0	0	0	0	0	0	0	4.23321e-05	0	0	427	0.000187909	1283	3.84838e-06
Otu004221	Bacteria	Planctomycetes	Planctomycetia	Pirellulales	Pirellulaceae	NA	NA	0	5.44379e-05	0.0001028	0.000223775	6.65416e-05	9.06958e-05	2.41921e-05	6.04983e-06	6.65207e-05	0.00013274	0.000114884	4.23275e-05	0.000163311	0	0	0	0	0	0	0	0	4.23321e-05	0	0	631	8.37135e-05	1284	3.84838e-06
Otu149903	Bacteria	Proteobacteria	Gammaproteobacteria	NA	NA	NA	NA	0	0	0	0.000302398	0	0	0	0	0	0	0	0	0	0	0	0	0	0	0	0	0	4.23321e-05	0	0	1118	2.32614e-05	1285	3.84838e-06
Otu196074	Bacteria	Proteobacteria	Deltaproteobacteria	NB1-j	JTB38	NA	NA	0.000108865	0	0	0	0	0	3.62882e-05	6.65481e-05	0	0	0	0	0	0	0	0	0	0	0	0	0	4.23321e-05	0	0	1262	1.62847e-05	1286	3.84838e-06
Otu197256	Bacteria	Proteobacteria	Deltaproteobacteria	NB1-j	MND4	NA	NA	3.02404e-05	0	0	0	0	0	6.65284e-05	1.81495e-05	0	0	0	0	0	0	0	0	0	0	0	0	0	4.23321e-05	0	0	1577	8.83986e-06	1287	3.84838e-06
Otu013942	Bacteria	Acidobacteria	RB25	NA	NA	NA	NA	6.04807e-06	0	0	3.02398e-05	0	3.62783e-05	0	6.04983e-06	0	0	0	0	0	0	0	0	0	0	0	0	0	4.23321e-05	0	0	1808	6.04739e-06	1288	3.84838e-06
Otu117519	Bacteria	Proteobacteria	Gammaproteobacteria	NA	NA	NA	NA	0	0	0	0	0	0	0	0	0	0	0	0	4.23398e-05	0	0	0	0	0	0	0	0	4.23321e-05	0	0	2171	3.25691e-06	1289	3.84838e-06
Otu206856	Bacteria	Proteobacteria	Deltaproteobacteria	NB1-j	JTB38	NA	NA	0	0	0	0	0	0	0	1.81495e-05	0	0	0	0	0	0	0	0	0	0	0	0	0	4.23321e-05	0	0	2603	1.39611e-06	1290	3.84838e-06
Otu026869	Bacteria	Bacteroidetes	Cytophagia	Cytophagales	[Amoebophilaceae]	Ucs1325	NA	0	1.20973e-05	0	0	0	0	0	0	0	0	0	0	0	0	0	0	0	0	0	0	0	4.23321e-05	0	0	2750	9.30562e-07	1291	3.84838e-06
Otu022667	Bacteria	Proteobacteria	Alphaproteobacteria	NA	NA	NA	NA	0	0	0	0	0	0	0	6.04983e-06	0	0	0	0	0	0	0	0	0	0	0	0	0	4.23321e-05	0	0	2814	4.65371e-07	1292	3.84838e-06
Otu159062	Bacteria	Proteobacteria	Gammaproteobacteria	NA	NA	NA	NA	0	0	0	0	0	0	0	6.04983e-06	0	0	0	0	0	0	0	0	0	0	0	0	0	4.23321e-05	0	0	2815	4.65371e-07	1293	3.84838e-06
Otu019252	Bacteria	Proteobacteria	Deltaproteobacteria	NA	NA	NA	NA	0	6.04866e-06	0	0	0	0	0	0	0	0	0	0	0	0	0	0	0	0	0	0	0	4.23321e-05	0	0	2826	4.65281e-07	1294	3.84838e-06
Otu023321	Bacteria	Proteobacteria	NA	NA	NA	NA	NA	6.04807e-06	0	0	0	0	0	0	0	0	0	0	0	0	0	0	0	0	0	0	0	0	4.23321e-05	0	0	2839	4.65236e-07	1295	3.84838e-06
Otu000120	Bacteria	Proteobacteria	Alphaproteobacteria	Rhodospirillales	Rhodospirillaceae	NA	NA	7.25768e-05	0.000949639	0.00197135	0.0011854	0.00135503	0.00227344	6.65284e-05	2.41993e-05	0.00141508	0.00293236	0.000822329	0.00143914	0.00193553	0	0	0	0	0	4.23245e-05	0	0	0	0	0	121	0.00126482	1296	3.84768e-06
Otu000229	Bacteria	Gemmatimonadetes	Gemm-1	NA	NA	NA	NA	8.4673e-05	0.000544379	0.000755885	0.000181439	0.000750106	0.000235809	0.000217729	0.000120997	0.000852675	0.000886947	0.000368839	0.0014089	0.000949622	0	0	0	0	0	4.23245e-05	0	0	0	0	0	198	0.000566	1297	3.84768e-06
Otu000310	Bacteria	Proteobacteria	Alphaproteobacteria	NA	NA	NA	NA	8.4673e-05	0.000308481	0.000604708	0.000610844	0.000949731	0.000834402	0.000133057	0.000157295	0.000417266	0.000705938	0.00047163	0.000913065	0.000616952	0	0	0	0	0	4.23245e-05	0	0	0	0	0	212	0.000523696	1298	3.84768e-06
Otu000578	Bacteria	Proteobacteria	Deltaproteobacteria	NA	NA	NA	NA	4.23365e-05	0.0002238	0.000181412	0.000417309	0.000550481	4.83711e-05	0.000175393	0.000193594	0.000417266	0.000168942	0.00015721	0.00064096	0.000157262	0	0	0	0	0	4.23245e-05	0	0	0	0	0	347	0.000259564	1299	3.84768e-06
Otu000749	Bacteria	Planctomycetes	Phycisphaerae	Phycisphaerales	NA	NA	NA	0.000102817	6.04866e-05	0.000374919	0.000453597	0.000350856	2.41856e-05	0.000133057	7.25979e-05	0.000338651	0.000235313	2.41861e-05	0.000568398	0.000556466	0	0	0	0	0	4.23245e-05	0	0	0	0	0	351	0.000253502	1300	3.84768e-06
Otu009989	Bacteria	Gemmatimonadetes	Gemm-1	NA	NA	NA	NA	0.000163298	0.000114924	0.000356778	9.07194e-05	0.000308511	0.000356737	0.000199585	5.44484e-05	0.000175373	0.000343918	0.000102791	0.000229778	0.000314524	0	0	0	0	0	4.23245e-05	0	0	0	0	0	397	0.00021626	1301	3.84768e-06
Otu001374	Bacteria	Proteobacteria	Deltaproteobacteria	Myxococcales	Nannocystaceae	Plesiocystis	NA	3.02404e-05	9.07298e-05	0.000181412	6.04796e-05	0.000362954	0.000556268	0.000145153	0.000157295	0.000266083	0.000211178	0.000229768	0.000133029	0.000211699	0	0	0	0	0	4.23245e-05	0	0	0	0	0	415	0.000202792	1302	3.84768e-06
Otu196871	Bacteria	Proteobacteria	Deltaproteobacteria	NB1-j	JTB38	NA	NA	3.62884e-05	0.000229849	3.62825e-05	9.07194e-05	6.65416e-05	0.000507897	3.62882e-05	3.6299e-05	0.000102805	0.000156875	0.000145117	8.46551e-05	5.44369e-05	0	0	0	0	0	4.23245e-05	0	0	0	0	0	530	0.00012185	1303	3.84768e-06
Otu002758	Bacteria	Acidobacteria	BPC102	B110	NA	NA	NA	4.83846e-05	0.000145168	0.000253977	4.83837e-05	0.000127034	0.000114881	1.20961e-05	1.20997e-05	0.000114899	0.000319784	6.65119e-05	0.00015117	0.000120971	0	0	0	0	0	4.23245e-05	0	0	0	0	0	539	0.000118105	1304	3.84768e-06
Otu001206	Bacteria	Acidobacteria	Acidobacteria-6	iii1-15	NA	NA	NA	3.02404e-05	8.46812e-05	0.000260025	9.07194e-05	0.000169379	0.000139067	6.04803e-05	1.81495e-05	7.86154e-05	0.000120673	8.46515e-05	0.00018745	0.000139117	0	0	0	0	0	4.23245e-05	0	0	0	0	0	551	0.000112558	1305	3.84768e-06
Otu005871	Bacteria	Proteobacteria	Gammaproteobacteria	Alteromonadales	Alteromonadaceae	BD2-13	NA	0	7.25839e-05	0.000139083	6.04796e-05	0.000193576	0.000108835	6.04803e-06	0	0.000151183	0.000241346	2.41861e-05	0.000356761	4.23398e-05	0	0	0	0	0	4.23245e-05	0	0	0	0	0	567	0.000107417	1306	3.84768e-06
Otu002553	Bacteria	Planctomycetes	OM190	agg27	NA	NA	NA	2.41923e-05	5.44379e-05	9.67533e-05	0.000139103	0.000169379	0.000181392	2.41921e-05	6.04983e-06	7.25681e-05	0.000108606	6.04653e-05	0.000217684	0.000108874	0	0	0	0	0	4.23245e-05	0	0	0	0	0	593	9.72074e-05	1307	3.84768e-06
Otu001076	Bacteria	Proteobacteria	Alphaproteobacteria	Rhodospirillales	NA	NA	NA	0.000169346	6.04866e-06	1.20942e-05	4.83837e-05	6.65416e-05	1.20928e-05	0.000108865	6.04983e-05	4.23314e-05	4.82692e-05	0.000399071	1.20936e-05	0.000199602	0	0	0	0	0	4.23245e-05	0	0	0	0	0	604	9.11721e-05	1308	3.84768e-06
Otu197280	Bacteria	Proteobacteria	Deltaproteobacteria	NB1-j	NB1-i	NA	NA	0.000133058	0	8.46592e-05	0.00026611	0.000187526	0	0	4.23488e-05	0.000120947	8.44712e-05	6.65119e-05	0.000120936	1.81456e-05	0	0	0	0	0	4.23245e-05	0	0	0	0	0	617	8.65164e-05	1309	3.84768e-06
Otu196854	Bacteria	Proteobacteria	Deltaproteobacteria	NB1-j	JTB38	NA	NA	3.62884e-05	3.02433e-05	5.44237e-05	4.83837e-05	1.20985e-05	0.00035069	3.02402e-05	0.000133096	3.02367e-05	7.84375e-05	0	8.46551e-05	2.41942e-05	0	0	0	0	0	4.23245e-05	0	0	0	0	0	686	7.02298e-05	1310	3.84768e-06
Otu002692	Bacteria	Planctomycetes	Phycisphaerae	Phycisphaerales	Phycisphaeraceae	NA	NA	3.02404e-05	3.02433e-05	0.00014513	3.02398e-05	9.67879e-05	1.20928e-05	1.20961e-05	1.81495e-05	6.65207e-05	0.000120673	5.44188e-05	5.44211e-05	0.000127019	0	0	0	0	0	4.23245e-05	0	0	0	0	0	743	6.13871e-05	1311	3.84768e-06
Otu196112	Bacteria	Proteobacteria	Deltaproteobacteria	NB1-j	JTB38	NA	NA	0	0	0	7.25755e-05	0	7.25567e-05	0	0.000308541	0	0	0	0	0	0	0	0	0	0	4.23245e-05	0	0	0	0	0	939	3.48979e-05	1312	3.84768e-06
Otu197050	Bacteria	Proteobacteria	Deltaproteobacteria	NB1-j	NB1-i	NA	NA	5.44326e-05	0.000114924	0	0	0	0	6.04803e-05	3.02491e-05	4.83787e-05	0	6.65119e-05	4.83743e-05	0	0	0	0	0	0	4.23245e-05	0	0	0	0	0	974	3.25655e-05	1313	3.84768e-06
Otu006458	Bacteria	Proteobacteria	Deltaproteobacteria	Myxococcales	Nannocystaceae	Plesiocystis	NA	2.41923e-05	1.20973e-05	4.23296e-05	0	3.02462e-05	1.81392e-05	2.41921e-05	2.41993e-05	2.41894e-05	8.44712e-05	3.02327e-05	2.41872e-05	3.62913e-05	0	0	0	0	0	4.23245e-05	0	0	0	0	0	1031	2.88283e-05	1314	3.84768e-06
Otu217484	Bacteria	Proteobacteria	Deltaproteobacteria	NB1-j	JTB38	NA	NA	0	6.65352e-05	7.2565e-05	0	0	0	0	1.20997e-05	6.65207e-05	8.44712e-05	3.62792e-05	0	3.62913e-05	0	0	0	0	0	4.23245e-05	0	0	0	0	0	1032	2.88279e-05	1315	3.84768e-06
Otu005498	Bacteria	Acidobacteria	Acidobacteria-6	iii1-15	RB40	NA	NA	1.81442e-05	4.83892e-05	4.23296e-05	0	4.23447e-05	1.81392e-05	2.41921e-05	2.41993e-05	1.8142e-05	4.22356e-05	3.62792e-05	2.41872e-05	0	0	0	0	0	0	4.23245e-05	0	0	0	0	0	1071	2.60448e-05	1316	3.84768e-06
Otu215022	Bacteria	Proteobacteria	Deltaproteobacteria	NB1-j	MND4	NA	NA	2.41923e-05	4.83892e-05	0	0	0	0	2.41921e-05	0	0	4.22356e-05	5.44188e-05	4.83743e-05	5.44369e-05	0	0	0	0	0	4.23245e-05	0	0	0	0	0	1133	2.27876e-05	1317	3.84768e-06
Otu007605	Bacteria	Proteobacteria	Deltaproteobacteria	DTB120	NA	NA	NA	0	6.04866e-06	0	0	0	0	9.07205e-05	0.000133096	0	0	0	0	0	0	0	0	0	0	4.23245e-05	0	0	0	0	0	1217	1.76819e-05	1318	3.84768e-06
Otu195738	Bacteria	Proteobacteria	Deltaproteobacteria	NB1-j	NB1-i	NA	NA	7.25768e-05	6.04866e-05	0	0	6.04924e-06	3.62783e-05	2.41921e-05	6.04983e-06	0	0	1.20931e-05	0	0	0	0	0	0	0	4.23245e-05	0	0	0	0	0	1251	1.67482e-05	1319	3.84768e-06
Otu216811	Bacteria	Proteobacteria	Deltaproteobacteria	NB1-j	NB1-i	NA	NA	0	0	6.65179e-05	0	0	1.81392e-05	0	0	0	3.62019e-05	0	0	7.25825e-05	0	0	0	0	0	4.23245e-05	0	0	0	0	0	1304	1.48801e-05	1320	3.84768e-06
Otu214760	Bacteria	Proteobacteria	Deltaproteobacteria	NB1-j	JTB38	NA	NA	1.81442e-05	6.04866e-06	1.20942e-05	0	0	5.44175e-05	3.62882e-05	6.04983e-05	0	0	0	0	0	0	0	0	0	0	4.23245e-05	0	0	0	0	0	1313	1.44224e-05	1321	3.84768e-06
Otu003023	Bacteria	Proteobacteria	Deltaproteobacteria	Myxococcales	Cystobacterineae	NA	NA	0	6.04866e-06	3.02354e-05	0	1.20985e-05	1.20928e-05	0	6.04983e-06	4.23314e-05	3.01683e-05	3.02327e-05	0	6.04855e-06	0	0	0	0	0	4.23245e-05	0	0	0	0	0	1356	1.34851e-05	1322	3.84768e-06
Otu214736	Bacteria	Proteobacteria	Deltaproteobacteria	NB1-j	JTB38	NA	NA	1.81442e-05	0	0	0	0	0	6.04803e-06	6.04983e-06	3.6284e-05	0	0	6.65147e-05	0	0	0	0	0	0	4.23245e-05	0	0	0	0	0	1508	1.02339e-05	1323	3.84768e-06
Otu195691	Bacteria	Proteobacteria	Deltaproteobacteria	NB1-j	JTB38	NA	NA	1.81442e-05	2.41946e-05	0	0	0	0	0	2.41993e-05	1.8142e-05	1.20673e-05	2.41861e-05	1.20936e-05	0	0	0	0	0	0	4.23245e-05	0	0	0	0	0	1512	1.02329e-05	1324	3.84768e-06
Otu215053	Bacteria	Proteobacteria	Deltaproteobacteria	NB1-j	NB1-i	NA	NA	1.81442e-05	0	0	0	0	0	3.62882e-05	1.81495e-05	0	0	0	0	0	0	0	0	0	0	4.23245e-05	0	0	0	0	0	1836	5.58322e-06	1325	3.84768e-06
Otu195958	Bacteria	Proteobacteria	Deltaproteobacteria	NB1-j	NB1-i	NA	NA	0	0	0	0	0	0	4.23362e-05	0	0	0	0	0	0	0	0	0	0	0	4.23245e-05	0	0	0	0	0	2193	3.25663e-06	1326	3.84768e-06
Otu209590	Bacteria	Proteobacteria	Deltaproteobacteria	NB1-j	NB1-i	NA	NA	0	0	3.62825e-05	0	0	0	0	0	0	0	0	0	0	0	0	0	0	0	4.23245e-05	0	0	0	0	0	2287	2.79096e-06	1327	3.84768e-06
Otu216749	Bacteria	Proteobacteria	Deltaproteobacteria	NB1-j	JTB38	NA	NA	0	0	0	0	0	2.41856e-05	0	0	0	0	0	0	0	0	0	0	0	0	4.23245e-05	0	0	0	0	0	2564	1.86043e-06	1328	3.84768e-06
Otu025684	Bacteria	Proteobacteria	Deltaproteobacteria	NA	NA	NA	NA	0	0	0	0	0	0	0	0	1.8142e-05	0	0	0	0	0	0	0	0	0	4.23245e-05	0	0	0	0	0	2691	1.39554e-06	1329	3.84768e-06
Otu024225	Bacteria	Bacteroidetes	Saprospirae	[Saprospirales]	Saprospiraceae	NA	NA	0	0	0	0	0	0	0	0	0	1.20673e-05	0	0	0	0	0	0	0	0	4.23245e-05	0	0	0	0	0	2801	9.28255e-07	1330	3.84768e-06
Otu207138	Bacteria	Proteobacteria	Deltaproteobacteria	NB1-j	JTB38	NA	NA	0	0	0	0	0	0	0	6.04983e-06	0	0	0	0	0	0	0	0	0	0	4.23245e-05	0	0	0	0	0	2816	4.65371e-07	1331	3.84768e-06
Otu019327	Bacteria	Proteobacteria	Gammaproteobacteria	HTCC2188	HTCC2089	NA	NA	0	0	0	0	0	0	0	6.04983e-06	0	0	0	0	0	0	0	0	0	0	4.23245e-05	0	0	0	0	0	2817	4.65371e-07	1332	3.84768e-06
Otu207736	Bacteria	Proteobacteria	Deltaproteobacteria	NB1-j	MND4	NA	NA	0	0	0	0	0	0	6.04803e-06	0	0	0	0	0	0	0	0	0	0	0	4.23245e-05	0	0	0	0	0	2844	4.65233e-07	1333	3.84768e-06
Otu022012	Bacteria	Proteobacteria	NA	NA	NA	NA	NA	0	0	6.04708e-06	0	0	0	0	0	0	0	0	0	0	0	0	0	0	0	4.23245e-05	0	0	0	0	0	2848	4.6516e-07	1334	3.84768e-06
Otu147334	Bacteria	Proteobacteria	Gammaproteobacteria	NA	NA	NA	NA	0.0236117	0.0118917	0	0	0	0.0026846	0.0329557	0	0	0.00875483	0.00542374	0	0	0	0	0	0	0	0	0	0	0	0	0	20	0.00656325	1335	0
Otu196114	Bacteria	Proteobacteria	Deltaproteobacteria	NB1-j	JTB38	NA	NA	0	0	0.00465021	0.00570323	0.00420422	0.00556872	0	0	0.00389449	0.00342712	0.00519397	0.00538769	0.0033388	0	0	0	0	0	0	0	0	0	0	0	47	0.00318219	1336	0
Otu147557	Bacteria	Proteobacteria	Gammaproteobacteria	NA	NA	NA	NA	0	0	0.012717	0.00156037	0.00375053	0	0	0	0	0	0	0	0.0122906	0	0	0	0	0	0	0	0	0	0	0	65	0.0023322	1337	0
Otu147373	Bacteria	Proteobacteria	Gammaproteobacteria	NA	NA	NA	NA	0	0	0	0	0	0	0	0	0.0129474	0	0	0.0132969	0	0	0	0	0	0	0	0	0	0	0	0	76	0.00201879	1338	0
Otu196233	Bacteria	Proteobacteria	Deltaproteobacteria	NB1-j	NB1-i	NA	NA	0.000816489	0.00133675	0.00261234	0.00440292	0.00257093	0.0024246	0.000653188	0.00108897	0.00179606	0.00237123	0.0020014	0.00171729	0.00204441	0	0	0	0	0	0	0	0	0	0	0	79	0.00198743	1339	0
Otu147538	Bacteria	Proteobacteria	Gammaproteobacteria	NA	NA	NA	NA	0	0	0	0	0	0	0	0	0.00394891	0.0128517	0	0.00110656	0.00518965	0	0	0	0	0	0	0	0	0	0	0	83	0.00177668	1340	0
Otu196073	Bacteria	Proteobacteria	Deltaproteobacteria	NB1-j	JTB38	NA	NA	0.0010947	0.00118554	0.00133641	0.0022317	0.00203254	0	0.00107655	0.00101637	0.00152393	0.00122483	0.00156001	0.00241872	0.00119761	0	0	0	0	0	0	0	0	0	0	0	112	0.00137684	1341	0
Otu213856	Bacteria	Proteobacteria	Deltaproteobacteria	NB1-j	NB1-i	NA	NA	0	0.000187508	0.00369477	0.00241314	0.00211119	0.000296273	0	0	0.000901053	0.00232296	0.000411164	0.000822363	0.00212304	0	0	0	0	0	0	0	0	0	0	0	126	0.00117565	1342	0
Otu000167	Archaea	Crenarchaeota	Thaumarchaeota	Cenarchaeales	Cenarchaeaceae	NA	NA	6.65288e-05	0.000381065	0.0035194	0.000435453	0.00134293	0.000181392	7.25764e-05	0	0.000707539	0.00422356	0.000163256	0.000598632	0.00272185	0	0	0	0	0	0	0	0	0	0	0	132	0.00110878	1343	0
Otu218112	Bacteria	Proteobacteria	Deltaproteobacteria	NB1-j	NB1-i	NA	NA	0	0	0.000846592	0.00450573	0.00257698	0	0	0	0	0.00104986	0	0	0.00137302	0	0	0	0	0	0	0	0	0	0	0	157	0.000796321	1344	0
Otu141129	Bacteria	Proteobacteria	Gammaproteobacteria	NA	NA	NA	NA	0	0	0.00191088	0.000616892	0.000471841	1.20928e-05	0	0	0.00111271	0.00199714	0	0.00117308	0.00279443	0	0	0	0	0	0	0	0	0	0	0	158	0.000776081	1345	0
Otu000181	Archaea	Crenarchaeota	Thaumarchaeota	Cenarchaeales	Cenarchaeaceae	Nitrosopumilus	NA	0.000671336	0.000550428	0.00171737	0.000822523	0.0016091	0.000272087	0.000520131	2.41993e-05	0.000489834	0.00121276	0.000429304	0.000126983	0.00162706	0	0	0	0	0	0	0	0	0	0	0	159	0.000774855	1346	0
Otu000300	Bacteria	Proteobacteria	Deltaproteobacteria	Syntrophobacterales	Syntrophobacteraceae	NA	NA	0.000114913	0.000320579	0.000840544	0.00140313	0.00111306	0.000169299	0.000260065	0	0.00131227	0.00124293	0.000260001	0.00122145	0.0014698	0	0	0	0	0	0	0	0	0	0	0	161	0.000748311	1347	0
Otu197081	Bacteria	Proteobacteria	Deltaproteobacteria	NB1-j	MND4	NA	NA	0	0.00049599	0.00116104	0.00218331	0.00117355	0	0	0	0.000774059	0.000977452	0.000913027	0.000743755	0.000937525	0	0	0	0	0	0	0	0	0	0	0	165	0.000719978	1348	0
Otu147190	Bacteria	Proteobacteria	Gammaproteobacteria	NA	NA	NA	NA	0	0.0022622	0.00222533	0	0	0.00131207	0	0	0	0.00191267	0.00145721	0	0	0	0	0	0	0	0	0	0	0	0	0	167	0.000705344	1349	0
Otu217833	Bacteria	Proteobacteria	Deltaproteobacteria	NB1-j	NB1-i	NA	NA	0	0	0.00109452	0.00264901	0.00160305	0	0	0	0.000743823	0.00139377	0	0.00102795	0.000368961	0	0	0	0	0	0	0	0	0	0	0	173	0.000683161	1350	0
Otu215928	Bacteria	Proteobacteria	Deltaproteobacteria	NB1-j	NA	NA	NA	0	0	0.00170528	0.0022317	0.00170589	0	0	0	0	0.00160495	0	0	0.00113108	0	0	0	0	0	0	0	0	0	0	0	183	0.00064453	1351	0
Otu218264	Bacteria	Proteobacteria	Deltaproteobacteria	NB1-j	NB1-i	NA	NA	0	0	0.00444461	0	0	0	0	0	0	0.0036745	0	0	0	0	0	0	0	0	0	0	0	0	0	0	187	0.000624546	1352	0
Otu195853	Bacteria	Proteobacteria	Deltaproteobacteria	NB1-j	NA	NA	NA	0	0.0002238	0.00114895	0.00163295	0.00154256	0	0	0	0.000864769	0	0.000483723	0.0011368	0.000616952	0	0	0	0	0	0	0	0	0	0	0	193	0.000588499	1353	0
Otu196232	Bacteria	Proteobacteria	Deltaproteobacteria	NB1-j	NB1-i	NA	NA	0.000816489	0.000846812	0.000514002	0.000447549	0.000187526	0.000604639	0.000780196	0.00070783	0.000483787	0	0.000792096	0.000725615	0.000441544	0	0	0	0	0	0	0	0	0	0	0	199	0.000565237	1354	0
Otu195971	Bacteria	Proteobacteria	Deltaproteobacteria	NB1-j	NA	NA	NA	0.000120961	0.000266141	0.000798215	0.00130636	0.00105862	0.000278134	0	0	0.000526118	0.000609399	0.000405118	0.000707474	0.00108874	0	0	0	0	0	0	0	0	0	0	0	200	0.000551175	1355	0
Otu196322	Bacteria	Proteobacteria	Deltaproteobacteria	NB1-j	NB1-i	NA	NA	0.000441509	0.000677449	0.000707509	0.000586652	0.000629121	0.000326505	0.000314498	0	0.000888959	0	0.000689305	0.000913065	0.000961719	0	0	0	0	0	0	0	0	0	0	0	201	0.000548945	1356	0
Otu218473	Bacteria	Proteobacteria	Deltaproteobacteria	NB1-j	NB1-i	NA	NA	0	7.25839e-05	0.00140292	0.00123983	0.0012038	0.000126974	0	0	0.000260036	0.000844712	0.000477676	0.000562351	0.000889136	0	0	0	0	0	0	0	0	0	0	0	203	0.000544617	1357	0
Otu149127	Bacteria	Proteobacteria	Gammaproteobacteria	NA	NA	NA	NA	0	0.000483892	0.00195925	0.000362878	0.000629121	0.00015116	0	0	0.000532166	0.00128517	0.000151163	0.000568398	0.000864942	0	0	0	0	0	0	0	0	0	0	0	208	0.00053755	1358	0
Otu213726	Bacteria	Proteobacteria	Deltaproteobacteria	NB1-j	NB1-i	NA	NA	0	0	0.00147549	0.00184463	0.00104652	0	0	0	0.000501929	0.000947284	0	0.00033862	0.000701631	0	0	0	0	0	0	0	0	0	0	0	211	0.000527392	1359	0
Otu214830	Bacteria	Proteobacteria	Deltaproteobacteria	NB1-j	NB1-i	NA	NA	5.44326e-05	0.000362919	0	0.00235266	0	0	0	0	0.000997811	0	0.000386978	0.00115494	0.00133068	0	0	0	0	0	0	0	0	0	0	0	215	0.000510801	1360	0
Otu195634	Bacteria	Proteobacteria	Deltaproteobacteria	NB1-j	NB1-i	NA	NA	0	0.000659303	0	0	0.00134898	0.00065301	0	0	0.000895006	0	0.000804189	0.000931206	0.00134278	0	0	0	0	0	0	0	0	0	0	0	216	0.000510344	1361	0
Otu000992	Bacteria	Proteobacteria	Alphaproteobacteria	NA	NA	NA	NA	0.000435461	0.000229849	0.00072565	0.000943482	0.000508136	0.000114881	0.000302402	0.000260143	0.00036284	0.00157478	0.000199536	0.000102795	0.00058066	0	0	0	0	0	0	0	0	0	0	0	220	0.00048774	1362	0
Otu195749	Bacteria	Proteobacteria	Deltaproteobacteria	NB1-j	JTB38	NA	NA	0.000653192	0.000604866	0.000907062	0.000659228	0.000889238	0.000556268	0	0	0	0.00074214	0.000761863	0	0.000556466	0	0	0	0	0	0	0	0	0	0	0	221	0.000486948	1363	0
Otu196199	Bacteria	Proteobacteria	Deltaproteobacteria	NB1-j	NB1-i	NA	NA	0	0.000792374	0.000562379	0	0.000393201	0.000749752	0	0	0.000689397	0.00100762	0.0006107	0.000786083	0.000568563	0	0	0	0	0	0	0	0	0	0	0	227	0.000473851	1364	0
Otu197107	Bacteria	Proteobacteria	Deltaproteobacteria	NB1-j	NB1-i	NA	NA	0.000223779	0	0.000701462	0.00133055	0.000846894	0.000876726	0.000241921	0	0	0.00098952	0	0.000314433	0.000296379	0	0	0	0	0	0	0	0	0	0	0	235	0.00044782	1365	0
Otu196747	Bacteria	Proteobacteria	Deltaproteobacteria	NB1-j	NB1-i	NA	NA	0	0	0.0014513	0	0.0015849	0.0015902	3.62882e-05	4.23488e-05	0	0.00109813	0	0	0	0	0	0	0	0	0	0	0	0	0	0	236	0.000446397	1366	0
Otu195613	Bacteria	Proteobacteria	Deltaproteobacteria	NB1-j	MND4	NA	NA	0	0.000483892	0.00145735	0	3.62954e-05	0.000211624	0	0	0.000671255	0.00109813	0.000411164	0.000792129	0.000592757	0	0	0	0	0	0	0	0	0	0	0	237	0.000442661	1367	0
Otu147529	Bacteria	Proteobacteria	Gammaproteobacteria	NA	NA	NA	NA	0	0.000889152	0.000701462	0	0.000677515	0.00050185	0	0.000562634	0	0	0	0.00162659	0.000592757	0	0	0	0	0	0	0	0	0	0	0	242	0.000427074	1368	0
Otu213788	Bacteria	Proteobacteria	Deltaproteobacteria	NB1-j	NB1-i	NA	NA	0	0.000229849	0.000695414	0.00154223	0.000871091	0.000199531	6.04803e-06	0	0.000320509	0.000639568	0.00013907	0.000598632	0.000266136	0	0	0	0	0	0	0	0	0	0	0	243	0.000423698	1369	0
Otu214021	Bacteria	Proteobacteria	Deltaproteobacteria	NB1-j	NB1-i	NA	NA	6.04807e-06	6.04866e-05	0.000628897	0.00120959	0.000979977	0.000429294	1.20961e-05	0	0.000368888	0.000343918	4.83723e-05	0.000441416	0.000931476	0	0	0	0	0	0	0	0	0	0	0	245	0.000420035	1370	0
Otu195617	Bacteria	Proteobacteria	Deltaproteobacteria	NB1-j	NB1-i	NA	NA	0.000181442	0.000296384	0.000731697	0.0010342	0.000574678	0.000247902	0.000254017	0	0.000580545	0.000597332	0	0.000653053	0.000284282	0	0	0	0	0	0	0	0	0	0	0	246	0.000418118	1371	0
Otu195967	Bacteria	Proteobacteria	Deltaproteobacteria	NB1-j	JTB38	NA	NA	0	0	0.000507955	0.00171762	0.000810598	0.00129393	0	0	0.000677302	0	0	0	0.000423398	0	0	0	0	0	0	0	0	0	0	0	247	0.000417754	1372	0
Otu218212	Bacteria	Proteobacteria	Deltaproteobacteria	NB1-j	NB1-i	NA	NA	0	0	0.000568426	0.00235266	0.00114936	9.67422e-05	0	0	0.000145136	0.000368053	3.62792e-05	0.000181404	0.000495981	0	0	0	0	0	0	0	0	0	0	0	251	0.000414926	1373	0
Otu001461	Bacteria	Verrucomicrobia	Verruco-5	SS1-B-03-39	NA	NA	NA	0.000471749	0.000623012	0.000133036	0.000205631	0.000677515	0.000272087	0.000120961	0.000278292	0.000616829	0.000162909	0.000798143	0.000477696	0.000471787	0	0	0	0	0	0	0	0	0	0	0	253	0.000408434	1374	0
Otu145212	Bacteria	Proteobacteria	Gammaproteobacteria	NA	NA	NA	NA	0.000320548	0.000592768	0	0.00100396	0.000816648	0	0.000447554	0.000393239	0.000641018	0	0.000356746	0.000671194	0	0	0	0	0	0	0	0	0	0	0	0	254	0.00040336	1375	0
Otu197145	Bacteria	Proteobacteria	Deltaproteobacteria	NB1-j	NB1-i	NA	NA	0.000193538	0.000254044	0.00047772	0.000780187	0.000786401	0.000120928	0.000290306	0.000526335	0.00029632	0.000307716	0.000417211	0.000483743	0.000229845	0	0	0	0	0	0	0	0	0	0	0	255	0.000397253	1376	0
Otu195796	Bacteria	Proteobacteria	Deltaproteobacteria	NB1-j	NB1-i	NA	NA	0.000332644	0	0	0.00203211	0	0.000145113	0.000193537	0	0.000580545	0.000289615	0.000695351	0.000568398	0.000235893	0	0	0	0	0	0	0	0	0	0	0	260	0.000390247	1377	0
Otu195912	Bacteria	Proteobacteria	Deltaproteobacteria	NB1-j	NB1-i	NA	NA	3.62884e-05	0.000108876	0.000532143	0.00112492	0.000998125	1.81392e-05	1.20961e-05	0	0.000393077	0.000597332	0.000266048	0.000513977	0.000326621	0	0	0	0	0	0	0	0	0	0	0	267	0.000379049	1378	0
Otu196108	Bacteria	Proteobacteria	Deltaproteobacteria	NB1-j	JTB38	NA	NA	0.000114913	0.000229849	0.000399107	0.00121564	0.000568629	0.000507897	7.25764e-05	4.23488e-05	0.000278178	0.000229279	0.000253954	0.000362807	0.000447592	0	0	0	0	0	0	0	0	0	0	0	271	0.00036329	1379	0
Otu000440	Bacteria	Gemmatimonadetes	Gemm-4	NA	NA	NA	NA	4.83846e-05	0.000266141	0.000296307	0.000477789	0.000804549	0.000169299	0.000108865	2.41993e-05	0.000489834	0.000331851	0.00029628	0.00101586	0.000362913	0	0	0	0	0	0	0	0	0	0	0	272	0.000360944	1380	0
Otu196194	Bacteria	Proteobacteria	Deltaproteobacteria	NB1-j	JTB38	NA	NA	0	0	0	0	0	0	0	0	0.00231613	0	0	0.00234011	0	0	0	0	0	0	0	0	0	0	0	0	274	0.000358172	1381	0
Otu147502	Bacteria	Proteobacteria	Gammaproteobacteria	NA	NA	NA	NA	0.00141525	0	0.00159643	0.000840666	0	0	0	0	0	0	0.000761863	0	0	0	0	0	0	0	0	0	0	0	0	0	275	0.000354939	1382	0
Otu196663	Bacteria	Proteobacteria	Deltaproteobacteria	NB1-j	MND4	NA	NA	6.04807e-05	0.000229849	0	0	0.000562579	0	6.04803e-06	0	0.00139089	0.000905048	0.000181396	0.00127587	0	0	0	0	0	0	0	0	0	0	0	0	276	0.000354782	1383	0
Otu195960	Bacteria	Proteobacteria	Deltaproteobacteria	NB1-j	NB1-i	NA	NA	0.000405221	0.000653255	0	0	0	0	0.000689476	0.00142171	0.000320509	0	0.000526048	0.000526071	0	0	0	0	0	0	0	0	0	0	0	0	279	0.000349407	1384	0
Otu196094	Bacteria	Proteobacteria	Deltaproteobacteria	NB1-j	JTB38	NA	NA	0.000840682	0.00031453	0.000260025	0	0	0	0.000937445	0.00035089	0.00045355	0.000229279	0.00031442	0.000465603	0.000356864	0	0	0	0	0	0	0	0	0	0	0	280	0.000347945	1385	0
Otu196526	Bacteria	Proteobacteria	Deltaproteobacteria	NB1-j	NB1-i	NA	NA	9.07211e-05	0	0.00125175	0.0011854	0	0	0.000235873	0.000296441	0	0.00142394	0	0	0	0	0	0	0	0	0	0	0	0	0	0	283	0.000344933	1386	0
Otu145149	Bacteria	Proteobacteria	Gammaproteobacteria	NA	NA	NA	NA	0.000151202	0.000217752	0	0.00183858	0.00103442	2.41856e-05	0.000163297	0	0.000235846	0.000156875	0.000302327	0.00032048	0	0	0	0	0	0	0	0	0	0	0	0	284	0.00034192	1387	0
Otu195876	Bacteria	Proteobacteria	Deltaproteobacteria	NB1-j	JTB38	NA	NA	0.000169346	0.00040526	0.00018746	0.000931386	0.000738007	0	0	0	0.000447503	0.00031375	0.000604653	0.00047165	0.000163311	0	0	0	0	0	0	0	0	0	0	0	286	0.000340948	1388	0
Otu196433	Bacteria	Proteobacteria	Deltaproteobacteria	NB1-j	JTB38	NA	NA	0	0.000677449	0	0	0	0.00227344	0	0	0	0.000579231	0.000459537	0	0.000405253	0	0	0	0	0	0	0	0	0	0	0	291	0.00033807	1389	0
Otu213624	Bacteria	Proteobacteria	Deltaproteobacteria	NB1-j	MND4	NA	NA	0	0.00013307	0.000604708	0.000737851	0.000520235	0.000640917	0	0	0.00020561	0.000573197	0.000368839	0.000235825	0.000368961	0	0	0	0	0	0	0	0	0	0	0	292	0.000337632	1390	0
Otu213530	Bacteria	Proteobacteria	Deltaproteobacteria	NB1-j	NB1-i	NA	NA	0	1.8146e-05	0.000610755	0.00136684	0.000871091	0.000108835	0	0	0.000102805	0.000398221	3.02327e-05	0.000175357	0.000659291	0	0	0	0	0	0	0	0	0	0	0	294	0.000333967	1391	0
Otu197231	Bacteria	Proteobacteria	Deltaproteobacteria	NB1-j	NB1-i	NA	NA	0	0	0.00197135	0	0	0	0	0	0	0.00123087	0	0	0.00110688	0	0	0	0	0	0	0	0	0	0	0	295	0.000331469	1392	0
Otu215603	Bacteria	Proteobacteria	Deltaproteobacteria	NB1-j	JTB38	NA	NA	0	0	0	0.000883002	0.000768254	0.000822309	0	0	0	0.000995553	0	0	0.000804457	0	0	0	0	0	0	0	0	0	0	0	298	0.000328736	1393	0
Otu000316	Bacteria	Proteobacteria	Alphaproteobacteria	NA	NA	NA	NA	0	0.000260092	0.000659132	4.23357e-05	0.000102837	0.000205577	0	0	0.000725681	0.000892981	0.000229768	0.000308386	0.000798408	0	0	0	0	0	0	0	0	0	0	0	301	0.000325015	1394	0
Otu218506	Bacteria	Proteobacteria	Deltaproteobacteria	NB1-j	NB1-i	NA	NA	0	0	0	0.0019293	0.00114936	6.04639e-05	0	0	0.000405172	0	0	0.000598632	0	0	0	0	0	0	0	0	0	0	0	0	304	0.000318686	1395	0
Otu000579	Bacteria	Acidobacteria	Sva0725	Sva0725	NA	NA	NA	4.23365e-05	0.000429455	0.000628897	4.83837e-05	0.00023592	0.000290227	1.20961e-05	6.04983e-06	0.000326556	0.000790409	0.00047163	0.000411182	0.000350816	0	0	0	0	0	0	0	0	0	0	0	309	0.000311074	1396	0
Otu196044	Bacteria	Proteobacteria	Deltaproteobacteria	NB1-j	NB1-i	NA	NA	0	0	0.000822403	0	0	0	0	0	0.000671255	0.000935217	0	0.000731662	0.000798408	0	0	0	0	0	0	0	0	0	0	0	311	0.000304534	1397	0
Otu213495	Bacteria	Proteobacteria	Deltaproteobacteria	NB1-j	MND4	NA	NA	0	0	0.000544237	0.00109468	0.000423447	0.000229763	0	0	0.000278178	0.000862813	0	6.65147e-05	0.000399204	0	0	0	0	0	0	0	0	0	0	0	312	0.000299911	1398	0
Otu140271	Bacteria	Proteobacteria	Gammaproteobacteria	NA	NA	NA	NA	0	4.83892e-05	0.000894968	4.23357e-05	0.000314561	3.02319e-05	0	0	0.000393077	0.00154462	0.00013907	4.23275e-05	0.000441544	0	0	0	0	0	0	0	0	0	0	0	313	0.000299317	1399	0
Otu147201	Bacteria	Proteobacteria	Gammaproteobacteria	NA	NA	NA	NA	0	0	0.00172947	0	0	0	0	0	0	0	0	0	0.00213514	0	0	0	0	0	0	0	0	0	0	0	316	0.000297277	1400	0
Otu149695	Bacteria	Proteobacteria	Gammaproteobacteria	NA	NA	NA	NA	0	9.67785e-05	0.000126989	0.000151199	0.00136108	0.00021767	0	0	0.000211657	0.000923149	7.86049e-05	0.000586539	0	0	0	0	0	0	0	0	0	0	0	0	322	0.000288743	1401	0
Otu215311	Bacteria	Proteobacteria	Deltaproteobacteria	NB1-j	NB1-i	NA	NA	0	6.04866e-05	0.000272119	0.000538268	0.00063517	0	1.20961e-05	0	0.000441456	0.000500793	0.000217675	0.000411182	0.000514126	0	0	0	0	0	0	0	0	0	0	0	329	0.000277183	1402	0
Otu196295	Bacteria	Proteobacteria	Deltaproteobacteria	NB1-j	NB1-i	NA	NA	0.000235875	0.000435503	0	0.000447549	0.000217773	0.000259995	0.000229825	0.000296441	0.000314462	0.000241346	0.000429304	0.000272106	0.000205651	0	0	0	0	0	0	0	0	0	0	0	331	0.000275833	1403	0
Otu000841	Bacteria	Proteobacteria	Alphaproteobacteria	Rhodospirillales	Rhodospirillaceae	NA	NA	1.81442e-05	0.000229849	0.000356778	0.000205631	0.000284314	1.20928e-05	2.41921e-05	0	0.000532166	0.000386154	0.000290234	0.000864691	0.000356864	0	0	0	0	0	0	0	0	0	0	0	335	0.000273931	1404	0
Otu214731	Bacteria	Proteobacteria	Deltaproteobacteria	NB1-j	MND4	NA	NA	0	0	0.00146339	0.000701563	0	1.20928e-05	0	0	0	0	0	0	0.00133068	0	0	0	0	0	0	0	0	0	0	0	339	0.000269825	1405	0
Otu001245	Bacteria	Proteobacteria	Alphaproteobacteria	Rhodospirillales	Rhodospirillaceae	NA	NA	0	0.000120973	0.000308401	0.000913242	0.000750106	0.000193484	0	0	0.00020561	0.000458558	0.000120931	0.000217684	0.000211699	0	0	0	0	0	0	0	0	0	0	0	341	0.000269284	1406	0
Otu195863	Bacteria	Proteobacteria	Deltaproteobacteria	NB1-j	NB1-i	NA	NA	0	0.000864958	0.000864733	0	0.0016091	0	0	0	0	0	0	0	0	0	0	0	0	0	0	0	0	0	0	0	348	0.00025683	1407	0
Otu215932	Bacteria	Proteobacteria	Deltaproteobacteria	NB1-j	NB1-i	NA	NA	0	0	0	0.00101606	0.00152441	0	0	0	0.000780107	0	0	0	0	0	0	0	0	0	0	0	0	0	0	0	349	0.000255429	1408	0
Otu195692	Bacteria	Proteobacteria	Deltaproteobacteria	NB1-j	NB1-i	NA	NA	0.000193538	7.86325e-05	0	0	0	0.000320459	0.000453603	0.00180285	5.4426e-05	0	9.67445e-05	0.000290246	0	0	0	0	0	0	0	0	0	0	0	0	353	0.000253115	1409	0
Otu195627	Bacteria	Proteobacteria	Deltaproteobacteria	NB1-j	JTB38	NA	NA	0	0	0	0.00215307	0	0	0	0	0	0.00100159	0	0	0	0	0	0	0	0	0	0	0	0	0	0	361	0.000242666	1410	0
Otu209898	Bacteria	Proteobacteria	Deltaproteobacteria	NB1-j	MND4	NA	NA	0	0	0.000362825	0.000520125	0.000411348	0	0	0	0.000471692	0.000307716	0	0.000532118	0.000489932	0	0	0	0	0	0	0	0	0	0	0	367	0.000238135	1411	0
Otu196292	Bacteria	Proteobacteria	Deltaproteobacteria	NB1-j	JTB38	NA	NA	0	0	0.000767979	0	0	0	0	0	0.000647065	0.000645601	0	0.00047165	0.000520175	0	0	0	0	0	0	0	0	0	0	0	369	0.000234805	1412	0
Otu001274	Bacteria	Acidobacteria	RB25	NA	NA	NA	NA	4.83846e-05	0.000254044	0.000489814	0.000332638	0.000338757	0.000386969	3.62882e-05	0	0.000157231	0.000470625	0.000260001	0.000211638	6.04855e-05	0	0	0	0	0	0	0	0	0	0	0	371	0.000234375	1413	0
Otu197191	Bacteria	Proteobacteria	Deltaproteobacteria	NB1-j	NA	NA	NA	0.000102817	0.000229849	0	0.00114911	0.000659367	0	0	0	0	0	0.000211629	0.000574445	0.000114922	0	0	0	0	0	0	0	0	0	0	0	372	0.000234011	1414	0
Otu001670	Bacteria	Proteobacteria	NA	NA	NA	NA	NA	0.000145154	0.000598817	0.000114895	0.000387069	0.000217773	4.83711e-05	5.44323e-05	1.20997e-05	0.000314462	0.000265481	0.000405118	0.000411182	6.04855e-05	0	0	0	0	0	0	0	0	0	0	0	373	0.000233488	1415	0
Otu159477	Bacteria	Proteobacteria	Gammaproteobacteria	NA	NA	NA	NA	0	0.00062906	0	0	0	0	0	0	0.000991764	0.00131534	4.83723e-05	0	0	0	0	0	0	0	0	0	0	0	0	0	378	0.000229579	1416	0
Otu000675	Bacteria	Acidobacteria	Acidobacteria-6	BPC015	NA	NA	NA	7.86249e-05	0.000163314	0.00024793	0.000284254	0.000254068	0.000175345	0.000120961	3.6299e-05	0.000253988	0.000368053	0.000247908	0.000362807	0.000362913	0	0	0	0	0	0	0	0	0	0	0	383	0.00022742	1417	0
Otu163920	Bacteria	Proteobacteria	Gammaproteobacteria	NA	NA	NA	NA	0	0	0.00111871	0	0	0	0	0	0.000145136	0.00103176	0	0	0.000659291	0	0	0	0	0	0	0	0	0	0	0	384	0.000227299	1418	0
Otu001097	Bacteria	Proteobacteria	Alphaproteobacteria	Rhodospirillales	Rhodospirillaceae	NA	NA	7.25768e-05	0.000677449	4.83767e-05	7.86235e-05	0.000411348	0.000235809	6.04803e-06	4.23488e-05	0.000235846	6.03366e-05	0.000187443	0.000749802	0.000145165	0	0	0	0	0	0	0	0	0	0	0	385	0.000227013	1419	0
Otu213696	Bacteria	Proteobacteria	Deltaproteobacteria	NB1-j	MND4	NA	NA	0	0	0.00039306	0.00142127	0	3.02319e-05	0	0	0.000235846	0.000199111	0	0.000260012	0.000362913	0	0	0	0	0	0	0	0	0	0	0	390	0.000223265	1420	0
Otu000459	Bacteria	Acidobacteria	Acidobacteria-6	BPC015	NA	NA	NA	4.23365e-05	0.000145168	0.000344684	0.000175391	0.000326659	8.46494e-05	0.000151201	3.02491e-05	0.000223752	0.000331851	5.44188e-05	0.000532118	0.000453641	0	0	0	0	0	0	0	0	0	0	0	392	0.000222778	1421	0
Otu000555	Bacteria	Planctomycetes	OM190	agg27	NA	NA	NA	0.000127009	0.000187508	0.000169318	0.000405213	0.000290364	0.000120928	0.000120961	1.81495e-05	0.000429361	0.000404255	0.000217675	0.000284199	0.000108874	0	0	0	0	0	0	0	0	0	0	0	393	0.000221832	1422	0
Otu150005	Bacteria	Proteobacteria	Gammaproteobacteria	NA	NA	NA	NA	0	0.000199606	0.000520049	0.000120959	0.000423447	0.00021767	0	4.23488e-05	0.000253988	0	0.00043535	0.00048979	0.000151214	0	0	0	0	0	0	0	0	0	0	0	395	0.000219571	1423	0
Otu000813	Bacteria	Proteobacteria	Alphaproteobacteria	NA	NA	NA	NA	6.04807e-06	3.62919e-05	0.000387013	0.000108863	0.000127034	1.20928e-05	0	0	0.000495882	0.000917116	0.000417211	0.000235825	0.000102825	0	0	0	0	0	0	0	0	0	0	0	396	0.000218939	1424	0
Otu147536	Bacteria	Proteobacteria	Gammaproteobacteria	NA	NA	NA	NA	0.000538278	0	0	0	0	0	0.00219544	0	0	0	0	0	0	0	0	0	0	0	0	0	0	0	0	0	407	0.000210286	1425	0
Otu147265	Bacteria	Proteobacteria	Gammaproteobacteria	NA	NA	NA	NA	0.000447557	0.000114924	0.000296307	0.000272158	0.000211723	0.000145113	0.000314498	0.000217794	0.000169325	0.00018101	5.44188e-05	0.000145123	0.000139117	0	0	0	0	0	0	0	0	0	0	0	409	0.00020839	1426	0
Otu196226	Bacteria	Proteobacteria	Deltaproteobacteria	NB1-j	JTB38	NA	NA	0.000429413	0.000193557	0	0	0	0	0.000568515	0.000568684	0.00020561	0	0	0.000568398	0.000133068	0	0	0	0	0	0	0	0	0	0	0	413	0.000205173	1427	0
Otu001428	Bacteria	Acidobacteria	BPC102	B110	NA	NA	NA	0.000114913	0.000229849	0.00024793	9.07194e-05	0.000332708	0.000259995	5.44323e-05	1.20997e-05	0.000247941	0.000241346	0.000199536	0.000374901	0.000205651	0	0	0	0	0	0	0	0	0	0	0	416	0.000200925	1428	0
Otu060515	Bacteria	Proteobacteria	Gammaproteobacteria	Thiotrichales	Thiotrichaceae	NA	NA	0.00103422	0	0	0	0	0	0.00154225	0	0	0	0	0	0	0	0	0	0	0	0	0	0	0	0	0	418	0.00019819	1429	0
Otu173655	Bacteria	Proteobacteria	Deltaproteobacteria	NB1-j	NB1-i	NA	NA	0	0	0.000368872	0.000719707	0.000544432	0	0	0	0	0.00069387	0	1.20936e-05	0.000223796	0	0	0	0	0	0	0	0	0	0	0	419	0.000197136	1430	0
Otu218549	Bacteria	Proteobacteria	Deltaproteobacteria	NB1-j	MND4	NA	NA	0	0	0.000526096	0.000526173	0.000393201	0.000102789	0	0	0.000163278	0.000331851	0	0.000272106	0.000241942	0	0	0	0	0	0	0	0	0	0	0	421	0.000196726	1431	0
Otu147241	Bacteria	Proteobacteria	Gammaproteobacteria	NA	NA	NA	NA	0	0	0	0	0	0	0.00165111	0	0	0.000880914	0	0	0	0	0	0	0	0	0	0	0	0	0	0	423	0.000194771	1432	0
Otu215269	Bacteria	Proteobacteria	Deltaproteobacteria	NB1-j	NB1-i	NA	NA	0	0	0	0.000393117	0.000338757	0	0	0	0.000647065	0	0.00047163	0.000586539	0	0	0	0	0	0	0	0	0	0	0	0	428	0.00018747	1433	0
Otu147217	Bacteria	Proteobacteria	Gammaproteobacteria	NA	NA	NA	NA	0.00015725	7.86325e-05	0.000507955	0.000139103	0.00023592	0.000308366	0	0	0.000241894	0.000187043	0	0.000368854	0.000169359	0	0	0	0	0	0	0	0	0	0	0	430	0.000184183	1434	0
Otu214510	Bacteria	Proteobacteria	Deltaproteobacteria	NB1-j	JTB38	NA	NA	1.81442e-05	3.02433e-05	0.000314448	0.000810427	0.000514185	9.67422e-05	1.20961e-05	0	0.000102805	0	9.0698e-05	0.000133029	0.000211699	0	0	0	0	0	0	0	0	0	0	0	434	0.000179578	1435	0
Otu196277	Bacteria	Proteobacteria	Deltaproteobacteria	NB1-j	JTB38	NA	NA	0	0.000272189	0	0	0	0.000471618	0	0	0	0.00042839	0.000126977	0	0.00101616	0	0	0	0	0	0	0	0	0	0	0	436	0.000178102	1436	0
Otu213875	Bacteria	Proteobacteria	Deltaproteobacteria	NB1-j	JTB38	NA	NA	0	0	0.00047772	0	0	0	0	0	0	0.000386154	0	0	0.00143351	0	0	0	0	0	0	0	0	0	0	0	437	0.000176721	1437	0
Otu000634	Bacteria	Gemmatimonadetes	Gemm-1	NA	NA	NA	NA	6.04807e-05	8.46812e-05	0.000278166	0.000102815	0.000272216	7.8603e-05	0.000175393	0.000133096	0.000145136	0.000331851	5.44188e-05	0.000247918	0.000296379	0	0	0	0	0	0	0	0	0	0	0	439	0.000173935	1438	0
Otu195969	Bacteria	Proteobacteria	Deltaproteobacteria	NB1-j	JTB38	NA	NA	0.000205634	0.000780277	0.000266072	0	0	0	0	0	0.000332604	0	0.000145117	0.000386995	0	0	0	0	0	0	0	0	0	0	0	0	448	0.000162823	1439	0
Otu002193	Bacteria	Gemmatimonadetes	Gemm-6	NA	NA	NA	NA	0	0	0.000423296	0.000181439	0.000260117	0	0	0	0.000114899	0.000307716	5.44188e-05	0.000181404	0.000592757	0	0	0	0	0	0	0	0	0	0	0	449	0.000162773	1440	0
Otu009235	Bacteria	Actinobacteria	Acidimicrobiia	Acidimicrobiales	NA	NA	NA	0	0.000163314	9.07062e-05	0	7.86401e-05	0.000447433	1.20961e-05	0	0.000266083	0.000374087	7.25584e-05	0.000120936	0.000489932	0	0	0	0	0	0	0	0	0	0	0	450	0.000162753	1441	0
Otu174677	Bacteria	Proteobacteria	Deltaproteobacteria	NB1-j	NA	NA	NA	0	0	0.000556332	0.000102815	0.000114936	0	0	0	0	0.000899015	0	0	0.000441544	0	0	0	0	0	0	0	0	0	0	0	451	0.000162665	1442	0
Otu197144	Bacteria	Proteobacteria	Deltaproteobacteria	NB1-j	NB1-i	NA	NA	0	0.000193557	0.000157224	0.000108863	0.00015728	0	0	0	0.000459598	0.000168942	6.04653e-05	0.000513977	0.000272185	0	0	0	0	0	0	0	0	0	0	0	453	0.00016093	1443	0
Otu214415	Bacteria	Proteobacteria	Deltaproteobacteria	NB1-j	MND4	NA	NA	1.81442e-05	0	0.000205601	0.000181439	0.000272216	0.000259995	0	0	0.00038703	0.000289615	0	0.000356761	0.000120971	0	0	0	0	0	0	0	0	0	0	0	454	0.000160905	1444	0
Otu209293	Bacteria	Proteobacteria	Deltaproteobacteria	NB1-j	MND4	NA	NA	0	0	0.000665179	0.00029635	0	0	0	0	0.00020561	0.00024738	0	0	0.000653243	0	0	0	0	0	0	0	0	0	0	0	456	0.000159059	1445	0
Otu196441	Bacteria	Proteobacteria	Deltaproteobacteria	NB1-j	NB1-i	NA	NA	0.000586663	0	0	0	0	0	0	0.00143381	0	0	0	0	0	0	0	0	0	0	0	0	0	0	0	0	460	0.000155421	1446	0
Otu147270	Bacteria	Proteobacteria	Gammaproteobacteria	NA	NA	NA	NA	0.000459653	0.000302433	0.000175365	0	0.000187526	0	0	0	0.000175373	0.00018101	0.000169303	0.000157217	0.000187505	0	0	0	0	0	0	0	0	0	0	0	463	0.000153491	1447	0
Otu196429	Bacteria	Proteobacteria	Deltaproteobacteria	NB1-j	NB1-i	NA	NA	0.000108865	0	0	0.000344734	0.000580727	0.00021767	0	0	0.000193515	0	0.000199536	0.000326527	0	0	0	0	0	0	0	0	0	0	0	0	466	0.000151659	1448	0
Otu213207	Bacteria	Proteobacteria	Deltaproteobacteria	NB1-j	NB1-i	NA	NA	0	5.44379e-05	0.000405155	0.000689467	0.000550481	0.000120928	0	0	0	0	6.04653e-05	4.23275e-05	0	0	0	0	0	0	0	0	0	0	0	0	471	0.000147943	1449	0
Otu213956	Bacteria	Proteobacteria	Deltaproteobacteria	NB1-j	NB1-i	NA	NA	1.20961e-05	2.41946e-05	0.000302354	0.000447549	0.000369004	0.000102789	0	0	8.46627e-05	0.000162909	9.0698e-05	7.25615e-05	0.000241942	0	0	0	0	0	0	0	0	0	0	0	472	0.000146981	1450	0
Otu000454	Bacteria	Planctomycetes	OM190	CL500-15	NA	NA	NA	3.62884e-05	7.86325e-05	0.000241883	0.000151199	0.000181477	0.000175345	1.81441e-05	0	0.000126994	0.000422356	6.04653e-05	0.000193497	0.000223796	0	0	0	0	0	0	0	0	0	0	0	473	0.000146929	1451	0
Otu001688	Bacteria	Planctomycetes	Phycisphaerae	Phycisphaerales	NA	NA	NA	0	0	0.000302354	0.000374974	0.000326659	0	0	0	0.000126994	0.000223245	0	0.000157217	0.000387107	0	0	0	0	0	0	0	0	0	0	0	477	0.000146042	1452	0
Otu197205	Bacteria	Proteobacteria	Deltaproteobacteria	NB1-j	JTB38	NA	NA	0	0.000139119	6.65179e-05	0.000550364	0.000350856	0.000175345	0	4.83986e-05	4.83787e-05	7.84375e-05	0.000114884	0.000133029	0.000187505	0	0	0	0	0	0	0	0	0	0	0	479	0.000145603	1453	0
Otu000606	Bacteria	Planctomycetes	Planctomycetia	Pirellulales	Pirellulaceae	NA	NA	3.02404e-05	0.00013307	0.000223742	0.000241918	0.00016333	0.000205577	8.46725e-05	0.000108897	9.67574e-05	0.00013274	0.000102791	0.000163263	0.000193553	0	0	0	0	0	0	0	0	0	0	0	481	0.000144658	1454	0
Otu214528	Bacteria	Proteobacteria	Deltaproteobacteria	NB1-j	NB1-i	NA	NA	0	6.04866e-05	0.000338637	4.23357e-05	0.00016333	0	0	0	0.000157231	0.000404255	0.000181396	0.000393041	0.000127019	0	0	0	0	0	0	0	0	0	0	0	482	0.000143672	1455	0
Otu215757	Bacteria	Proteobacteria	Deltaproteobacteria	NB1-j	JTB38	NA	NA	0	0	0.000459578	4.83837e-05	0.000120985	0.000199531	2.41921e-05	0	0.000308414	0.000168942	0	0.000199544	0.000320573	0	0	0	0	0	0	0	0	0	0	0	484	0.000142319	1456	0
Otu195647	Bacteria	Proteobacteria	Deltaproteobacteria	NB1-j	JTB38	NA	NA	0.000175394	0	0	0	0	0	0.000284258	0.000907474	0.000175373	0	0	0.000284199	0	0	0	0	0	0	0	0	0	0	0	0	486	0.000140515	1457	0
Otu214848	Bacteria	Proteobacteria	Deltaproteobacteria	NB1-j	NB1-i	NA	NA	0.000139106	4.23406e-05	0	0.000780187	0.000114936	0	0.000139105	0.000477936	0	3.62019e-05	0	9.67486e-05	0	0	0	0	0	0	0	0	0	0	0	0	487	0.000140505	1458	0
Otu197210	Bacteria	Proteobacteria	Deltaproteobacteria	NB1-j	JTB38	NA	NA	9.67691e-05	0.000108876	0.000133036	0	7.25909e-05	0.000550221	0	0.000163345	7.86154e-05	0.000162909	0.000114884	0.000235825	0.000102825	0	0	0	0	0	0	0	0	0	0	0	488	0.000139992	1459	0
Otu144863	Bacteria	Proteobacteria	Gammaproteobacteria	NA	NA	NA	NA	4.83846e-05	0.000272189	0.000211648	0.000193535	0.00015728	4.83711e-05	2.41921e-05	2.41993e-05	0.000169325	0.000259447	0.000199536	8.46551e-05	0.000127019	0	0	0	0	0	0	0	0	0	0	0	489	0.000139983	1460	0
Otu172600	Bacteria	Proteobacteria	Deltaproteobacteria	NB1-j	NB1-i	NA	NA	0	0	0.000780074	0.000181439	0.000175428	0	0	0	0	0.000416322	0	0	0.000254039	0	0	0	0	0	0	0	0	0	0	0	491	0.000139023	1461	0
Otu002160	Archaea	Crenarchaeota	Thaumarchaeota	Cenarchaeales	Cenarchaeaceae	Cenarchaeum	symbiosum	0	0.000163314	6.04708e-05	0	0	0	0	0	0.000441456	0.000856779	0.000169303	0	0.000108874	0	0	0	0	0	0	0	0	0	0	0	493	0.000138477	1462	0
Otu002266	Bacteria	Planctomycetes	OM190	CL500-15	NA	NA	NA	4.83846e-05	0.000169362	2.41883e-05	0.000133055	0.000193576	0.000193484	0.00027821	0.000157295	0.000145136	3.62019e-05	0.000114884	0.000217684	4.23398e-05	0	0	0	0	0	0	0	0	0	0	0	496	0.000134908	1463	0
Otu145550	Bacteria	Proteobacteria	Gammaproteobacteria	NA	NA	NA	NA	0	0	0.000719603	0	0	4.23247e-05	0	0	0.000120947	6.03366e-05	0	9.67486e-05	0.000713728	0	0	0	0	0	0	0	0	0	0	0	497	0.000134899	1464	0
Otu172156	Bacteria	Proteobacteria	Deltaproteobacteria	NB1-j	NB1-i	NA	NA	0	0	0.000272119	0.000810427	0.000133083	0	0	0	0	0.000211178	0	0	0.000326621	0	0	0	0	0	0	0	0	0	0	0	498	0.000134879	1465	0
Otu000957	Bacteria	Acidobacteria	Acidobacteria-6	iii1-15	NA	NA	NA	0	5.44379e-05	0.000205601	0.000108863	0.000217773	0.000102789	1.20961e-05	0	0.000199562	0.000265481	3.62792e-05	0.000296293	0.000254039	0	0	0	0	0	0	0	0	0	0	0	499	0.000134863	1466	0
Otu196409	Bacteria	Proteobacteria	Deltaproteobacteria	NB1-j	NB1-i	NA	NA	7.25768e-05	7.25839e-05	1.81412e-05	0	0.000187526	0	0.000199585	0.000163345	0.000314462	0	0.000217675	0.000459556	4.23398e-05	0	0	0	0	0	0	0	0	0	0	0	500	0.000134446	1467	0
Otu209998	Bacteria	Proteobacteria	Deltaproteobacteria	NB1-j	NB1-i	NA	NA	0	0	0	0	0	0	0	0	0.000586592	0	0	0.00116098	0	0	0	0	0	0	0	0	0	0	0	0	501	0.000134429	1468	0
Otu196479	Bacteria	Proteobacteria	Deltaproteobacteria	NB1-j	JTB38	NA	NA	0	0	0.000108847	0	7.25909e-05	0	0	0	0.000574497	0	0	0.00082841	0.000151214	0	0	0	0	0	0	0	0	0	0	0	502	0.000133505	1469	0
Otu147464	Bacteria	Proteobacteria	Gammaproteobacteria	NA	NA	NA	NA	0	0	0	0	0	0	0	0	0	0.00142998	0	0.00030234	0	0	0	0	0	0	0	0	0	0	0	0	503	0.000133255	1470	0
Otu219269	Bacteria	Proteobacteria	Deltaproteobacteria	NB1-j	NB1-i	NA	NA	0	0	0.000483767	0	0.000260117	0	0	0	0.000114899	0.000452524	0	4.83743e-05	0.000368961	0	0	0	0	0	0	0	0	0	0	0	504	0.000132973	1471	0
Otu150762	Bacteria	Proteobacteria	Gammaproteobacteria	NA	NA	NA	NA	0	0.000756082	0	0	0	0	0	0	0	0.000953318	0	0	0	0	0	0	0	0	0	0	0	0	0	0	506	0.000131492	1472	0
Otu000681	Bacteria	Gemmatimonadetes	Gemm-2	NA	NA	NA	NA	6.04807e-06	4.83892e-05	0.000211648	0.000108863	0.00023592	0.000145113	2.41921e-05	5.44484e-05	0.000145136	0.000271515	7.86049e-05	0.000181404	0.000175408	0	0	0	0	0	0	0	0	0	0	0	509	0.000129745	1473	0
Otu001735	Bacteria	Acidobacteria	RB25	NA	NA	NA	NA	6.04807e-06	1.8146e-05	9.67533e-05	0.000405213	0.000266167	0.000386969	2.41921e-05	6.04983e-06	6.65207e-05	0.000241346	4.23257e-05	7.86083e-05	4.23398e-05	0	0	0	0	0	0	0	0	0	0	0	510	0.000129283	1474	0
Otu005960	Bacteria	Bacteroidetes	Cytophagia	Cytophagales	Flammeovirgaceae	NA	NA	0	0.000296384	4.23296e-05	0	0	0	0	0	0.000610781	0.000355986	6.65119e-05	4.83743e-05	0.000260087	0	0	0	0	0	0	0	0	0	0	0	511	0.000129266	1475	0
Otu196439	Bacteria	Proteobacteria	Deltaproteobacteria	NB1-j	NB1-i	NA	NA	0.000405221	0	0	0	0	0	0.000731812	0	0	0	0	0.000520024	1.81456e-05	0	0	0	0	0	0	0	0	0	0	0	513	0.000128862	1476	0
Otu196412	Bacteria	Proteobacteria	Deltaproteobacteria	NB1-j	NB1-i	NA	NA	0.000308452	0	0.000447484	0	0	0	0.000556419	0	0	0.000362019	0	0	0	0	0	0	0	0	0	0	0	0	0	0	514	0.000128798	1477	0
Otu147340	Bacteria	Proteobacteria	Gammaproteobacteria	NA	NA	NA	NA	0.000816489	0	0	0	0	0	0.000846725	0	0	0	0	0	0	0	0	0	0	0	0	0	0	0	0	0	515	0.00012794	1478	0
Otu210134	Bacteria	Proteobacteria	Deltaproteobacteria	NB1-j	MND4	NA	NA	0	0	0.000266072	0.000272158	0.000381102	0	0	0	0	0.000374087	0	0.000344667	0	0	0	0	0	0	0	0	0	0	0	0	516	0.000126007	1479	0
Otu000648	Bacteria	Planctomycetes	OM190	agg27	NA	NA	NA	1.81442e-05	3.62919e-05	0.000241883	0.000254014	0.00015728	0.000235809	6.04803e-06	0	0.000108852	0.000174976	0.000108838	0.000108842	0.000181456	0	0	0	0	0	0	0	0	0	0	0	517	0.000125572	1480	0
Otu195672	Bacteria	Proteobacteria	Deltaproteobacteria	NB1-j	JTB38	NA	NA	0.00015725	0	0	0.000139103	0	0.00056836	0	0	0.000187467	0	0.000308373	0	0.000260087	0	0	0	0	0	0	0	0	0	0	0	520	0.000124665	1481	0
Otu196065	Bacteria	Proteobacteria	Deltaproteobacteria	NB1-j	JTB38	NA	NA	0.000139106	0.000199606	0.000139083	0.000520125	0.000302462	0	0	0	0.000102805	0.000168942	0	0	3.02427e-05	0	0	0	0	0	0	0	0	0	0	0	523	0.000123259	1482	0
Otu195922	Bacteria	Proteobacteria	Deltaproteobacteria	NB1-j	JTB38	NA	NA	0	0	0.000320495	0.000205631	0.000187526	0	0	0	0.000211657	0.000241346	0.000126977	0.000308386	0	0	0	0	0	0	0	0	0	0	0	0	524	0.000123232	1483	0
Otu002120	Bacteria	Acidobacteria	RB25	NA	NA	NA	NA	0	0	0.00033259	0.000284254	0.000296413	0	0	0	9.67574e-05	0.000253414	4.83723e-05	9.07019e-05	0.000193553	0	0	0	0	0	0	0	0	0	0	0	525	0.000122773	1484	0
Otu001172	Bacteria	Acidobacteria	Sva0725	Sva0725	NA	NA	NA	0	6.04866e-06	0.000314448	0.000181439	0.000344807	0	0	0	7.86154e-05	0.000265481	0	0.000157217	0.00024799	0	0	0	0	0	0	0	0	0	0	0	526	0.000122773	1485	0
Otu196103	Bacteria	Proteobacteria	Deltaproteobacteria	NB1-j	NB1-i	NA	NA	9.07211e-05	0.000211703	0.000163271	4.83837e-05	3.02462e-05	0	0.000127009	4.23488e-05	0.000175373	0.000404255	8.46515e-05	0.000157217	5.44369e-05	0	0	0	0	0	0	0	0	0	0	0	529	0.000122278	1486	0
Otu147588	Bacteria	Proteobacteria	Gammaproteobacteria	NA	NA	NA	NA	0.000743913	0.000381065	0	0	0	0	0.00042941	0	0	0	0	0	0	0	0	0	0	0	0	0	0	0	0	0	535	0.000119568	1487	0
Otu195808	Bacteria	Proteobacteria	Deltaproteobacteria	NB1-j	NB1-i	NA	NA	5.44326e-05	6.65352e-05	9.67533e-05	0.00032659	0.000169379	0.000102789	6.04803e-05	3.6299e-05	9.67574e-05	0.000168942	0.000114884	7.86083e-05	0.000163311	0	0	0	0	0	0	0	0	0	0	0	538	0.000118135	1488	0
Otu217829	Bacteria	Proteobacteria	Deltaproteobacteria	NB1-j	JTB38	NA	NA	0	8.46812e-05	0	0.000254014	0.000114936	0	0	0	0.000157231	0.000452524	9.67445e-05	0.000247918	0.000102825	0	0	0	0	0	0	0	0	0	0	0	543	0.000116221	1489	0
Otu163911	Bacteria	Proteobacteria	Gammaproteobacteria	NA	NA	NA	NA	0	0.000102827	0	0	0	0	0	0	0.000350746	0.00087488	0	0	0.000175408	0	0	0	0	0	0	0	0	0	0	0	545	0.000115682	1490	0
Otu002673	Bacteria	Actinobacteria	Acidimicrobiia	Acidimicrobiales	koll13	NA	NA	3.02404e-05	0.000157265	6.04708e-05	0	0.000296413	0	0.000145153	3.02491e-05	0.000187467	0.000174976	0.000108838	0.000272106	6.04855e-06	0	0	0	0	0	0	0	0	0	0	0	548	0.000113017	1491	0
Otu005084	Bacteria	Planctomycetes	NA	NA	NA	NA	NA	0	4.23406e-05	0.000133036	0.000284254	0.000296413	8.46494e-05	0	0	9.07101e-05	0.00013274	0.000102791	0.000133029	0.000163311	0	0	0	0	0	0	0	0	0	0	0	550	0.00011256	1492	0
Otu003482	Bacteria	Proteobacteria	Deltaproteobacteria	NA	NA	NA	NA	6.04807e-06	7.25839e-05	0.000260025	0	0.000127034	3.62783e-05	4.23362e-05	0	6.65207e-05	0.000398221	1.20931e-05	7.86083e-05	0.000350816	0	0	0	0	0	0	0	0	0	0	0	554	0.000111582	1493	0
Otu001108	Bacteria	Planctomycetes	Pla3	NA	NA	NA	NA	2.41923e-05	3.02433e-05	0.00029026	3.02398e-05	0.000284314	3.02319e-05	1.81441e-05	0	4.23314e-05	0.000386154	7.25584e-05	9.07019e-05	0.000133068	0	0	0	0	0	0	0	0	0	0	0	557	0.000110188	1494	0
Otu002458	Bacteria	Proteobacteria	Alphaproteobacteria	Rhodospirillales	Rhodospirillaceae	NA	NA	0	0	0.000308401	9.07194e-05	0.000308511	0	0	0	2.41894e-05	0.000458558	8.46515e-05	0.000139076	1.81456e-05	0	0	0	0	0	0	0	0	0	0	0	558	0.000110173	1495	0
Otu212975	Bacteria	Proteobacteria	Deltaproteobacteria	NB1-j	NB1-i	NA	NA	0	0	0	0.000719707	0	0	0	0	0	0	0.000380932	0.000314433	0	0	0	0	0	0	0	0	0	0	0	0	562	0.000108852	1496	0
Otu001120	Bacteria	Planctomycetes	Phycisphaerae	NA	NA	NA	NA	3.62884e-05	0.000145168	0.00014513	0.000120959	0.000205674	1.20928e-05	6.04803e-06	3.02491e-05	0.000102805	0.000138774	5.44188e-05	0.000235825	0.000175408	0	0	0	0	0	0	0	0	0	0	0	564	0.000108372	1497	0
Otu001684	Bacteria	Planctomycetes	OM190	agg27	NA	NA	NA	0	0	0.000181412	0.000205631	0.000199625	0.00043534	6.04803e-06	0	3.6284e-05	0.000150841	1.20931e-05	2.41872e-05	0.000151214	0	0	0	0	0	0	0	0	0	0	0	566	0.000107898	1498	0
Otu213556	Bacteria	Proteobacteria	Deltaproteobacteria	NB1-j	MND4	NA	NA	0	0	0.000139083	0.00023587	0.000145182	0.000471618	0	0	0.00020561	0	0	0.000114889	3.62913e-05	0	0	0	0	0	0	0	0	0	0	0	572	0.000103734	1499	0
Otu002194	Bacteria	Proteobacteria	Deltaproteobacteria	Myxococcales	NA	NA	NA	6.04807e-06	0.000139119	0.000108847	7.86235e-05	0.000145182	0.000163252	1.20961e-05	6.65481e-05	0.000133041	0.000193077	0.000126977	0.000114889	6.04855e-05	0	0	0	0	0	0	0	0	0	0	0	573	0.000103707	1500	0
Otu002111	Bacteria	Bacteroidetes	Rhodothermi	[Rhodothermales]	Rhodothermaceae	NA	NA	1.20961e-05	6.04866e-06	0.00029026	6.04796e-05	4.83939e-05	3.02319e-05	2.41921e-05	0	0.000108852	0.000386154	4.23257e-05	0.000139076	0.000199602	0	0	0	0	0	0	0	0	0	0	0	574	0.00010367	1501	0
Otu020110	Bacteria	Proteobacteria	Deltaproteobacteria	NA	NA	NA	NA	0	0	0.00029026	0	0	0	0	0	0.000223752	0.000633534	6.04653e-05	0.000139076	0	0	0	0	0	0	0	0	0	0	0	0	575	0.000103622	1502	0
Otu196267	Bacteria	Proteobacteria	Deltaproteobacteria	NB1-j	JTB38	NA	NA	0	0	0	0.0010342	0.000308511	0	0	0	0	0	0	0	0	0	0	0	0	0	0	0	0	0	0	0	576	0.000103286	1503	0
Otu196115	Bacteria	Proteobacteria	Deltaproteobacteria	NB1-j	NB1-i	NA	NA	0	0	0.000205601	0.000163295	0	0	0	0	0.000126994	8.44712e-05	4.83723e-05	0.000356761	0.000344767	0	0	0	0	0	0	0	0	0	0	0	577	0.000102328	1504	0
Otu002750	Bacteria	Proteobacteria	Deltaproteobacteria	Syntrophobacterales	Syntrophobacteraceae	NA	NA	0	0	6.65179e-05	0	7.25909e-05	0	0	0	0.000471692	0.000355986	1.20931e-05	0.000102795	0.00024799	0	0	0	0	0	0	0	0	0	0	0	578	0.000102282	1505	0
Otu215640	Bacteria	Proteobacteria	Deltaproteobacteria	NB1-j	NB1-i	NA	NA	0	0	0	0	0.000375053	0	7.86244e-05	0	0.000241894	6.03366e-05	0.000260001	0.00030234	0	0	0	0	0	0	0	0	0	0	0	0	581	0.000101404	1506	0
Otu209964	Bacteria	Proteobacteria	Deltaproteobacteria	NB1-j	NB1-i	NA	NA	0	0	0.0001028	0.000447549	0.000435545	0	0	0	0.000187467	0	0	0	0.000133068	0	0	0	0	0	0	0	0	0	0	0	584	0.000100495	1507	0
Otu002250	Bacteria	Planctomycetes	OM190	agg27	NA	NA	NA	3.02404e-05	4.83892e-05	0.000139083	0.000205631	0.000108886	0.000193484	3.02402e-05	1.20997e-05	1.20947e-05	0.000259447	7.25584e-05	7.86083e-05	0.000108874	0	0	0	0	0	0	0	0	0	0	0	586	9.9972e-05	1508	0
Otu218230	Bacteria	Proteobacteria	Deltaproteobacteria	NB1-j	JTB38	NA	NA	0	0	0.000411202	0.000671324	0	0	0	0	0	0.000211178	0	0	0	0	0	0	0	0	0	0	0	0	0	0	587	9.95156e-05	1509	0
Otu215561	Bacteria	Proteobacteria	Deltaproteobacteria	NB1-j	MND4	NA	NA	4.83846e-05	0.000187508	0.000120942	7.86235e-05	3.02462e-05	0	0.000133057	0	0.000175373	3.01683e-05	4.83723e-05	0.000247918	0.000175408	0	0	0	0	0	0	0	0	0	0	0	590	9.81539e-05	1510	0
Otu216363	Bacteria	Proteobacteria	Deltaproteobacteria	NB1-j	NB1-i	NA	NA	0	0	0	0.000616892	0.000375053	0	0	0	4.23314e-05	0	0.000163256	6.65147e-05	0	0	0	0	0	0	0	0	0	0	0	0	591	9.72344e-05	1511	0
Otu001769	Bacteria	Acidobacteria	Acidobacteria-6	iii1-15	RB40	NA	NA	5.44326e-05	0.00013307	1.81412e-05	4.83837e-05	0.000350856	1.20928e-05	4.83843e-05	6.04983e-05	7.86154e-05	9.65385e-05	0.000126977	0.000205591	1.20971e-05	0	0	0	0	0	0	0	0	0	0	0	594	9.58214e-05	1512	0
Otu002311	Bacteria	Planctomycetes	Planctomycetia	Planctomycetales	Planctomycetaceae	Planctomyces	NA	1.20961e-05	2.41946e-05	0.000120942	4.23357e-05	6.65416e-05	0.000507897	2.41921e-05	1.81495e-05	6.65207e-05	0.00013274	5.44188e-05	6.04679e-05	0.000114922	0	0	0	0	0	0	0	0	0	0	0	595	9.58014e-05	1513	0
Otu213255	Bacteria	Proteobacteria	Deltaproteobacteria	NB1-j	JTB38	NA	NA	0	0	0	0	0	0	0	0	0	0	0	0.000163263	0.00107059	0	0	0	0	0	0	0	0	0	0	0	596	9.4912e-05	1514	0
Otu003292	Bacteria	Acidobacteria	NA	NA	NA	NA	NA	6.04807e-06	6.65352e-05	0.000169318	0.000314494	0.000151231	3.02319e-05	2.41921e-05	0	0.000169325	0.000102572	1.20931e-05	0.000102795	8.46796e-05	0	0	0	0	0	0	0	0	0	0	0	597	9.48859e-05	1515	0
Otu145140	Bacteria	Proteobacteria	Gammaproteobacteria	NA	NA	NA	NA	0	8.46812e-05	0.000229789	0	0.000108886	7.8603e-05	0	0	0.000151183	0.000229279	9.67445e-05	9.67486e-05	0.000157262	0	0	0	0	0	0	0	0	0	0	0	598	9.48598e-05	1516	0
Otu197002	Bacteria	Proteobacteria	Deltaproteobacteria	NB1-j	NB1-i	NA	NA	0.000114913	0	0.000223742	0.000163295	0.000102837	0.000102789	0	0	0	0.00018101	0.000133024	0	0.000205651	0	0	0	0	0	0	0	0	0	0	0	599	9.44046e-05	1517	0
Otu195754	Bacteria	Proteobacteria	Deltaproteobacteria	NB1-j	NB1-i	NA	NA	0.000205634	8.46812e-05	0.0001028	0.000151199	6.04924e-05	0.000145113	0	6.65481e-05	7.86154e-05	8.44712e-05	9.67445e-05	9.07019e-05	4.23398e-05	0	0	0	0	0	0	0	0	0	0	0	601	9.30263e-05	1518	0
Otu003782	Bacteria	Acidobacteria	Sva0725	Sva0725	NA	NA	NA	0	0	0.000169318	9.07194e-05	0.00024197	7.8603e-05	0	0	6.65207e-05	0.000205144	2.41861e-05	0.000175357	0.000157262	0	0	0	0	0	0	0	0	0	0	0	602	9.30062e-05	1519	0
Otu196191	Bacteria	Proteobacteria	Deltaproteobacteria	NB1-j	NB1-i	NA	NA	0.000405221	0	0	0.000241918	0	0	0.000332642	0.000223844	0	0	0	0	0	0	0	0	0	0	0	0	0	0	0	0	603	9.25865e-05	1520	0
Otu215754	Bacteria	Proteobacteria	Deltaproteobacteria	NB1-j	JTB38	NA	NA	0	0	0.000520049	0	0.000417398	0	0	0	0	0	0	0.000229778	0	0	0	0	0	0	0	0	0	0	0	0	605	8.97865e-05	1521	0
Otu196228	Bacteria	Proteobacteria	Deltaproteobacteria	NB1-j	NB1-i	NA	NA	0.000356836	0.000362919	0	0.000102815	0	0	0	0	9.07101e-05	0	0.000133024	0	0.000114922	0	0	0	0	0	0	0	0	0	0	0	606	8.93252e-05	1522	0
Otu147344	Bacteria	Proteobacteria	Gammaproteobacteria	NA	NA	NA	NA	0	0	0.000133036	0	0.000441595	0	0	0	0	0	0.000393025	0	0.000193553	0	0	0	0	0	0	0	0	0	0	0	607	8.93237e-05	1523	0
Otu196256	Bacteria	Proteobacteria	Deltaproteobacteria	NB1-j	NB1-i	NA	NA	0.000205634	0.000260092	0	0	0	0	0.000139105	0	0	0	9.67445e-05	0.000459556	0	0	0	0	0	0	0	0	0	0	0	0	608	8.93178e-05	1524	0
Otu215707	Bacteria	Proteobacteria	Deltaproteobacteria	NB1-j	MND4	NA	NA	4.23365e-05	0.000175411	2.41883e-05	0	7.25909e-05	4.23247e-05	3.02402e-05	0	7.25681e-05	4.82692e-05	0.000374885	0.000126983	0.000145165	0	0	0	0	0	0	0	0	0	0	0	609	8.88432e-05	1525	0
Otu210852	Bacteria	Proteobacteria	Deltaproteobacteria	NB1-j	NB1-i	NA	NA	0	0	6.65179e-05	0.000374974	0.000393201	0	0	0	0.000145136	5.43029e-05	0	0.000114889	0	0	0	0	0	0	0	0	0	0	0	0	610	8.83862e-05	1526	0
Otu218193	Bacteria	Proteobacteria	Deltaproteobacteria	NB1-j	NB1-i	NA	NA	0	0	0	0.000489885	0.000260117	0.00015116	0	0	6.65207e-05	0	0	7.25615e-05	0.000102825	0	0	0	0	0	0	0	0	0	0	0	611	8.79284e-05	1527	0
Otu196385	Bacteria	Proteobacteria	Deltaproteobacteria	NB1-j	JTB38	NA	NA	0	0	1.20942e-05	0.000489885	0.000145182	0	0	0	0	0	9.67445e-05	0.00033862	5.44369e-05	0	0	0	0	0	0	0	0	0	0	0	612	8.74586e-05	1528	0
Otu002149	Bacteria	Planctomycetes	Phycisphaerae	Phycisphaerales	NA	NA	NA	3.02404e-05	0.000114924	0.000175365	0.000139103	0.000127034	9.06958e-05	1.20961e-05	1.81495e-05	6.04734e-05	0.000138774	3.02327e-05	6.65147e-05	0.000133068	0	0	0	0	0	0	0	0	0	0	0	614	8.74363e-05	1529	0
Otu002827	Bacteria	Acidobacteria	Sva0725	Sva0725	NA	NA	NA	0	0.000272189	0.000120942	0	0	0	0	0	3.6284e-05	0.000349952	0.000241861	1.20936e-05	7.86311e-05	0	0	0	0	0	0	0	0	0	0	0	619	8.55349e-05	1530	0
Otu195610	Bacteria	Proteobacteria	Deltaproteobacteria	NB1-j	JTB38	NA	NA	3.62884e-05	5.44379e-05	4.23296e-05	3.02398e-05	0	0.000199531	0.000151201	7.25979e-05	6.04734e-05	4.82692e-05	9.67445e-05	0.000193497	0.000120971	0	0	0	0	0	0	0	0	0	0	0	621	8.51216e-05	1531	0
Otu002420	Bacteria	Proteobacteria	Alphaproteobacteria	Rhizobiales	Hyphomicrobiaceae	NA	NA	1.81442e-05	0.000187508	6.04708e-05	7.25755e-05	9.07386e-05	0.000187438	9.07205e-05	8.46976e-05	3.6284e-05	7.24039e-05	0.00015721	1.20936e-05	3.62913e-05	0	0	0	0	0	0	0	0	0	0	0	622	8.51212e-05	1532	0
Otu213415	Bacteria	Proteobacteria	Deltaproteobacteria	NB1-j	MND4	NA	NA	1.20961e-05	0.000102827	4.83767e-05	0.000102815	6.65416e-05	1.20928e-05	0	0	0.000187467	0.000193077	6.65119e-05	0.000163263	0.000151214	0	0	0	0	0	0	0	0	0	0	0	624	8.50987e-05	1533	0
Otu219233	Bacteria	Proteobacteria	Deltaproteobacteria	NB1-j	NB1-i	NA	NA	0	7.25839e-05	0	0.00029635	0.00064122	0	0	0	0	0	8.46515e-05	0	0	0	0	0	0	0	0	0	0	0	0	0	627	8.42158e-05	1534	0
Otu145092	Bacteria	Proteobacteria	Gammaproteobacteria	NA	NA	NA	NA	0	0.000350822	0	0	0.000411348	0.000139067	0.000108865	8.46976e-05	0	0	0	0	0	0	0	0	0	0	0	0	0	0	0	0	628	8.42153e-05	1535	0
Otu214863	Bacteria	Proteobacteria	Deltaproteobacteria	NB1-j	JTB38	NA	NA	9.67691e-05	0	0	0	0.000120985	0.000211624	0.000163297	0	0.000139089	0	0	0.000157217	0.000205651	0	0	0	0	0	0	0	0	0	0	0	630	8.42023e-05	1536	0
Otu005745	Bacteria	Planctomycetes	NA	NA	NA	NA	NA	4.83846e-05	3.02433e-05	0.000169318	0.00023587	7.86401e-05	0.000126974	2.41921e-05	0	7.25681e-05	0.000102572	3.62792e-05	9.67486e-05	6.04855e-05	0	0	0	0	0	0	0	0	0	0	0	632	8.3252e-05	1537	0
Otu196367	Bacteria	Proteobacteria	Deltaproteobacteria	NB1-j	NB1-i	NA	NA	0.000169346	0.000375017	0	0	0	0	8.46725e-05	0	0	0	0.000199536	0	0.00024799	0	0	0	0	0	0	0	0	0	0	0	633	8.28124e-05	1538	0
Otu002001	Bacteria	Proteobacteria	Alphaproteobacteria	Rhodospirillales	Rhodospirillaceae	NA	NA	6.04807e-06	0.000108876	0.000133036	7.86235e-05	0.000151231	5.44175e-05	6.04803e-06	0	0.000151183	0.000120673	9.67445e-05	9.07019e-05	7.86311e-05	0	0	0	0	0	0	0	0	0	0	0	634	8.27857e-05	1539	0
Otu144904	Bacteria	Proteobacteria	Gammaproteobacteria	NA	NA	NA	NA	6.04807e-05	0.000435503	3.02354e-05	0	0	0	2.41921e-05	0	6.65207e-05	0.000422356	0	2.41872e-05	0	0	0	0	0	0	0	0	0	0	0	0	635	8.18058e-05	1540	0
Otu214406	Bacteria	Proteobacteria	Deltaproteobacteria	NB1-j	JTB38	NA	NA	7.25768e-05	0	6.04708e-05	0.000362878	0.000114936	3.62783e-05	1.81441e-05	4.83986e-05	9.07101e-05	4.22356e-05	0	0.000157217	4.83884e-05	0	0	0	0	0	0	0	0	0	0	0	637	8.0941e-05	1541	0
Otu001542	Bacteria	Proteobacteria	Deltaproteobacteria	Sva0853	JTB36	NA	NA	6.04807e-06	3.62919e-05	6.04708e-05	0	0.000120985	7.25567e-05	1.20961e-05	1.81495e-05	6.04734e-05	0.00013274	4.23257e-05	0.000356761	0.000133068	0	0	0	0	0	0	0	0	0	0	0	639	8.09205e-05	1542	0
Otu196437	Bacteria	Proteobacteria	Deltaproteobacteria	NB1-j	JTB38	NA	NA	0	0.000163314	0	0	0	0.000701381	0	0	0	9.65385e-05	8.46515e-05	0	0	0	0	0	0	0	0	0	0	0	0	0	641	8.04527e-05	1543	0
Otu196040	Bacteria	Proteobacteria	Deltaproteobacteria	NB1-j	JTB38	NA	NA	0	0	0.000326542	0.000374974	0	0	0	0	0	0.000337885	0	0	0	0	0	0	0	0	0	0	0	0	0	0	643	7.99539e-05	1544	0
Otu195898	Bacteria	Proteobacteria	Deltaproteobacteria	NB1-j	JTB38	NA	NA	0	0	0	0	0	0	0	0	0.000356793	0	0.000217675	0	0.000453641	0	0	0	0	0	0	0	0	0	0	0	645	7.90853e-05	1545	0
Otu145120	Bacteria	Proteobacteria	Gammaproteobacteria	NA	NA	NA	NA	6.65288e-05	0.000102827	0.00018746	0	7.25909e-05	0	3.62882e-05	0	7.25681e-05	0.000193077	9.67445e-05	0.000102795	9.67767e-05	0	0	0	0	0	0	0	0	0	0	0	646	7.90505e-05	1546	0
Otu145987	Bacteria	Proteobacteria	Gammaproteobacteria	NA	NA	NA	NA	0.000181442	0	0.000205601	0.000108863	0	0	0.000229825	0	0.00018142	0	0.000114884	0	0	0	0	0	0	0	0	0	0	0	0	0	647	7.86181e-05	1547	0
Otu215651	Bacteria	Proteobacteria	Deltaproteobacteria	NB1-j	JTB38	NA	NA	0	0.000102827	4.83767e-05	0	0.000102837	0	0	0	0.000199562	0	9.67445e-05	0.00032048	0.000145165	0	0	0	0	0	0	0	0	0	0	0	650	7.81533e-05	1548	0
Otu218531	Bacteria	Proteobacteria	Deltaproteobacteria	NB1-j	NA	NA	NA	0	1.8146e-05	4.23296e-05	7.25755e-05	0.000302462	0.000211624	0	0	9.07101e-05	0	9.67445e-05	0.000163263	0	0	0	0	0	0	0	0	0	0	0	0	654	7.6758e-05	1549	0
Otu215051	Bacteria	Proteobacteria	Deltaproteobacteria	NB1-j	NA	NA	NA	7.25768e-05	8.46812e-05	0.000114895	0.000139103	6.04924e-05	6.65103e-05	3.62882e-05	0	7.86154e-05	7.84375e-05	0.000133024	6.65147e-05	6.04855e-05	0	0	0	0	0	0	0	0	0	0	0	656	7.62787e-05	1550	0
Otu213668	Bacteria	Proteobacteria	Deltaproteobacteria	NB1-j	MND4	NA	NA	0	2.41946e-05	0.000175365	0.000139103	0.000102837	0.000126974	0	0	6.65207e-05	6.03366e-05	7.25584e-05	4.83743e-05	0.000169359	0	0	0	0	0	0	0	0	0	0	0	657	7.58172e-05	1551	0
Otu197089	Bacteria	Proteobacteria	Deltaproteobacteria	NB1-j	NB1-i	NA	NA	0	0	0	0	0	0.000326505	0	0	0	0	0.000653026	0	0	0	0	0	0	0	0	0	0	0	0	0	660	7.53485e-05	1552	0
Otu212926	Bacteria	Proteobacteria	Deltaproteobacteria	NB1-j	JTB38	NA	NA	0	0	0.0001028	0.00023587	0.000108886	0.000157206	0	0	7.86154e-05	0.000102572	2.41861e-05	4.23275e-05	0.000120971	0	0	0	0	0	0	0	0	0	0	0	663	7.48796e-05	1553	0
Otu001749	Bacteria	Planctomycetes	OM190	agg27	NA	NA	NA	1.81442e-05	4.23406e-05	0.000163271	7.86235e-05	0.000139133	0.000102789	3.62882e-05	0	3.6284e-05	0.000120673	3.62792e-05	0.000145123	5.44369e-05	0	0	0	0	0	0	0	0	0	0	0	664	7.48758e-05	1554	0
Otu013557	Bacteria	Actinobacteria	Acidimicrobiia	Acidimicrobiales	NA	NA	NA	0	0	7.86121e-05	0.000108863	0.00015728	0.00021767	0	0	9.07101e-05	7.84375e-05	0	7.25615e-05	0.000163311	0	0	0	0	0	0	0	0	0	0	0	665	7.44189e-05	1555	0
Otu001746	Bacteria	Proteobacteria	Alphaproteobacteria	Rhodospirillales	Rhodospirillaceae	NA	NA	0	0	0.000429343	0	0	0	0	0	0	0.000368053	0	0	0.000163311	0	0	0	0	0	0	0	0	0	0	0	666	7.39005e-05	1556	0
Otu004215	Bacteria	Planctomycetes	Planctomycetia	Pirellulales	Pirellulaceae	NA	NA	5.44326e-05	6.65352e-05	6.65179e-05	0.000120959	0.000254068	1.81392e-05	4.83843e-05	2.41993e-05	5.4426e-05	0.000108606	6.65119e-05	3.62807e-05	3.62913e-05	0	0	0	0	0	0	0	0	0	0	0	667	7.34886e-05	1557	0
Otu196710	Bacteria	Proteobacteria	Deltaproteobacteria	NB1-j	JTB38	NA	NA	0.000108865	0.000120973	4.83767e-05	0	0	0	7.25764e-05	0.000133096	3.02367e-05	0.000331851	0	2.41872e-05	8.46796e-05	0	0	0	0	0	0	0	0	0	0	0	668	7.34494e-05	1558	0
Otu196989	Bacteria	Proteobacteria	Deltaproteobacteria	NB1-j	NB1-i	NA	NA	0	0	0	0	0	0.000181392	0	0	0.000157231	0	0.000380932	0.00015117	7.86311e-05	0	0	0	0	0	0	0	0	0	0	0	669	7.30273e-05	1559	0
Otu216448	Bacteria	Proteobacteria	Deltaproteobacteria	NB1-j	NB1-i	NA	NA	0	0	0.000120942	0.000139103	0.000193576	0	0	0	0	0.000102572	0	0.000393041	0	0	0	0	0	0	0	0	0	0	0	0	670	7.3018e-05	1560	0
Otu001764	Bacteria	Proteobacteria	Deltaproteobacteria	Sva0853	JTB36	NA	NA	0	0	0.000253977	3.02398e-05	1.81477e-05	0	0	0	6.65207e-05	0.000265481	0	7.86083e-05	0.000235893	0	0	0	0	0	0	0	0	0	0	0	671	7.29899e-05	1561	0
Otu213934	Bacteria	Proteobacteria	Deltaproteobacteria	NB1-j	NB1-i	NA	NA	0	0	0	0.000272158	0.000284314	0	0	0	4.23314e-05	0	7.25584e-05	0.000114889	0.000157262	0	0	0	0	0	0	0	0	0	0	0	672	7.2578e-05	1562	0
Otu144989	Bacteria	Proteobacteria	Gammaproteobacteria	NA	NA	NA	NA	3.02404e-05	0	0.000157224	0	7.25909e-05	0	0	3.02491e-05	0.000260036	3.01683e-05	0.000235815	3.0234e-05	9.67767e-05	0	0	0	0	0	0	0	0	0	0	0	673	7.25641e-05	1563	0
Otu001135	Bacteria	Acidobacteria	AT-s2-57	NA	NA	NA	NA	4.23365e-05	0.000102827	6.04708e-05	4.83837e-05	0.000133083	4.83711e-05	4.23362e-05	1.20997e-05	6.65207e-05	8.44712e-05	6.04653e-05	0.000120936	0.000120971	0	0	0	0	0	0	0	0	0	0	0	674	7.25594e-05	1564	0
Otu003007	Bacteria	Proteobacteria	Deltaproteobacteria	Myxococcales	Nannocystaceae	Plesiocystis	NA	1.20961e-05	5.44379e-05	0.000120942	0.000108863	0.000205674	2.41856e-05	0	0	6.65207e-05	6.63702e-05	3.62792e-05	0.000163263	7.86311e-05	0	0	0	0	0	0	0	0	0	0	0	675	7.20972e-05	1565	0
Otu173403	Bacteria	Proteobacteria	Deltaproteobacteria	NB1-j	NB1-i	NA	NA	0	0	0.000223742	0.000272158	7.25909e-05	0	0	0	0	0	0	0	0.000362913	0	0	0	0	0	0	0	0	0	0	0	676	7.16465e-05	1566	0
Otu002952	Bacteria	Actinobacteria	Acidimicrobiia	Acidimicrobiales	koll13	NA	NA	0	3.62919e-05	0.00029026	0	1.81477e-05	0	0	0	3.6284e-05	0.000386154	2.41861e-05	4.23275e-05	9.67767e-05	0	0	0	0	0	0	0	0	0	0	0	678	7.15714e-05	1567	0
Otu209893	Bacteria	Proteobacteria	Deltaproteobacteria	NB1-j	NB1-i	NA	NA	0	0	0.000169318	0	6.04924e-05	0	0	0	0	0.000422356	3.62792e-05	6.65147e-05	0.000169359	0	0	0	0	0	0	0	0	0	0	0	679	7.11015e-05	1568	0
Otu195843	Bacteria	Proteobacteria	Deltaproteobacteria	NB1-j	NB1-i	NA	NA	0	0	0	0.000374974	0.00015728	0.000296273	0	0	4.83787e-05	4.22356e-05	0	0	0	0	0	0	0	0	0	0	0	0	0	0	680	7.07032e-05	1569	0
Otu218705	Bacteria	Proteobacteria	Deltaproteobacteria	NB1-j	NB1-i	NA	NA	0	0	0.00014513	0.000302398	0.000187526	0	0	0	0	9.05048e-05	0	5.44211e-05	0.000139117	0	0	0	0	0	0	0	0	0	0	0	681	7.06998e-05	1570	0
Otu214706	Bacteria	Proteobacteria	Deltaproteobacteria	NB1-j	MND4	NA	NA	6.04807e-06	0	0.000133036	0.000211679	0.000211723	0	2.41921e-05	1.81495e-05	0	0.000156875	0	0	0.000157262	0	0	0	0	0	0	0	0	0	0	0	682	7.06896e-05	1571	0
Otu214797	Bacteria	Proteobacteria	Deltaproteobacteria	NB1-j	NB1-i	NA	NA	3.62884e-05	7.86325e-05	0	0.000272158	0.000205674	0.000108835	3.02402e-05	0	0	0	7.25584e-05	0.000108842	0	0	0	0	0	0	0	0	0	0	0	0	683	7.02484e-05	1572	0
Otu195644	Bacteria	Proteobacteria	Deltaproteobacteria	NB1-j	NB1-i	NA	NA	0	0	0.000562379	0	0	0	0	0	0	0	0	0	0.000350816	0	0	0	0	0	0	0	0	0	0	0	684	7.02457e-05	1573	0
Otu196213	Bacteria	Proteobacteria	Deltaproteobacteria	NB1-j	NB1-i	NA	NA	3.02404e-05	8.46812e-05	0	0.000181439	0.000127034	0	0	4.83986e-05	0.000114899	0.000271515	5.44188e-05	0	0	0	0	0	0	0	0	0	0	0	0	0	687	7.0202e-05	1574	0
Otu219280	Bacteria	Proteobacteria	Deltaproteobacteria	NB1-j	NB1-i	NA	NA	0	1.8146e-05	0.000260025	0	0	3.02319e-05	0	0	0	0.000386154	0	6.04679e-05	0.000157262	0	0	0	0	0	0	0	0	0	0	0	688	7.01759e-05	1575	0
Otu197176	Bacteria	Proteobacteria	Deltaproteobacteria	NB1-j	NB1-i	NA	NA	4.83846e-05	0.000175411	0	0.000314494	0.000199625	0	9.67685e-05	0	0	0	7.25584e-05	0	0	0	0	0	0	0	0	0	0	0	0	0	689	6.97878e-05	1576	0
Otu215776	Bacteria	Proteobacteria	Deltaproteobacteria	NB1-j	JTB38	NA	NA	0.000205634	0.000229849	0	3.02398e-05	0	6.65103e-05	0.000199585	0	0	0	0.000175349	0	0	0	0	0	0	0	0	0	0	0	0	0	690	6.97821e-05	1577	0
Otu138800	Bacteria	Proteobacteria	Gammaproteobacteria	NA	NA	NA	NA	0	0	0.000241883	0	0	0	0	0	0	0.00013274	0	0	0.000526223	0	0	0	0	0	0	0	0	0	0	0	693	6.92959e-05	1578	0
Otu002353	Bacteria	Planctomycetes	OM190	CL500-15	NA	NA	NA	6.04807e-06	3.02433e-05	0.000151177	4.23357e-05	0.000114936	4.23247e-05	1.20961e-05	0	3.6284e-05	0.000223245	6.65119e-05	5.44211e-05	0.000108874	0	0	0	0	0	0	0	0	0	0	0	695	6.83459e-05	1579	0
Otu159437	Bacteria	Proteobacteria	Gammaproteobacteria	NA	NA	NA	NA	0	0	3.62825e-05	0	0	0	0	0	0	0	0	0	0.000846796	0	0	0	0	0	0	0	0	0	0	0	696	6.79291e-05	1580	0
Otu147332	Bacteria	Proteobacteria	Gammaproteobacteria	NA	NA	NA	NA	0	0	0.000114895	0	0	0	0	0.000175445	0.000253988	0	0	0.000193497	0.000145165	0	0	0	0	0	0	0	0	0	0	0	697	6.79223e-05	1581	0
Otu215070	Bacteria	Proteobacteria	Deltaproteobacteria	NB1-j	JTB38	NA	NA	0	0.0004476	0	0	0	0.00021767	0	0	4.83787e-05	0	0.000169303	0	0	0	0	0	0	0	0	0	0	0	0	0	698	6.79194e-05	1582	0
Otu002190	Bacteria	Proteobacteria	NA	NA	NA	NA	NA	0	8.46812e-05	3.62825e-05	3.02398e-05	7.25909e-05	6.04639e-05	0	0	0.000199562	0.000223245	4.83723e-05	6.65147e-05	6.04855e-05	0	0	0	0	0	0	0	0	0	0	0	699	6.78799e-05	1583	0
Otu163840	Bacteria	Proteobacteria	Gammaproteobacteria	NA	NA	NA	NA	0	0	6.04708e-05	0	0	0	0	0	0.00020561	0.000199111	3.02327e-05	0.00033862	4.83884e-05	0	0	0	0	0	0	0	0	0	0	0	700	6.78794e-05	1584	0
Otu147517	Bacteria	Proteobacteria	Gammaproteobacteria	NA	NA	NA	NA	0.000356836	0.00018146	0	0	0	0	0.00033869	0	0	0	0	0	0	0	0	0	0	0	0	0	0	0	0	0	701	6.74604e-05	1585	0
Otu005037	Bacteria	Proteobacteria	Deltaproteobacteria	NA	NA	NA	NA	1.81442e-05	3.02433e-05	0.000108847	4.23357e-05	0.000102837	0.000175345	6.04803e-06	4.23488e-05	7.86154e-05	5.43029e-05	4.23257e-05	8.46551e-05	8.46796e-05	0	0	0	0	0	0	0	0	0	0	0	704	6.69791e-05	1586	0
Otu196102	Bacteria	Proteobacteria	Deltaproteobacteria	NB1-j	NA	NA	NA	5.44326e-05	0.000145168	4.83767e-05	0	4.83939e-05	9.06958e-05	7.86244e-05	0	0.000108852	0	0.000133024	0.000157217	0	0	0	0	0	0	0	0	0	0	0	0	706	6.65218e-05	1587	0
Otu196697	Bacteria	Proteobacteria	Deltaproteobacteria	NB1-j	NB1-i	NA	NA	0	7.25839e-05	7.86121e-05	0.000151199	6.04924e-06	0	4.83843e-05	3.6299e-05	0.000126994	0.000156875	4.83723e-05	9.07019e-05	4.83884e-05	0	0	0	0	0	0	0	0	0	0	0	708	6.64969e-05	1588	0
Otu196507	Bacteria	Proteobacteria	Deltaproteobacteria	NB1-j	NB1-i	NA	NA	0	0.000102827	0	0.000175391	0	0	0.000102817	0.000290392	9.07101e-05	0	5.44188e-05	0	4.23398e-05	0	0	0	0	0	0	0	0	0	0	0	709	6.60688e-05	1589	0
Otu195989	Bacteria	Proteobacteria	Deltaproteobacteria	NB1-j	JTB38	NA	NA	0.000169346	1.20973e-05	0	0	0	0	0.000362882	0.000248043	4.23314e-05	0	0	0	2.41942e-05	0	0	0	0	0	0	0	0	0	0	0	710	6.60687e-05	1590	0
Otu209257	Bacteria	Proteobacteria	Deltaproteobacteria	NB1-j	NB1-i	NA	NA	0	0	0.000139083	0.000387069	0.00016333	0	0	0	0	3.01683e-05	0	0	0.000139117	0	0	0	0	0	0	0	0	0	0	0	711	6.6059e-05	1591	0
Otu002315	Bacteria	Planctomycetes	OM190	agg27	NA	NA	NA	6.04807e-06	1.20973e-05	6.04708e-05	7.25755e-05	6.65416e-05	0.000193484	3.02402e-05	3.02491e-05	4.83787e-05	3.62019e-05	9.67445e-05	0.000139076	6.6534e-05	0	0	0	0	0	0	0	0	0	0	0	712	6.60494e-05	1592	0
Otu172392	Bacteria	Proteobacteria	Deltaproteobacteria	NB1-j	NB1-i	NA	NA	0	0	0.00014513	0.000223775	0.000217773	0	0	0	0	0.000217212	0	0	5.44369e-05	0	0	0	0	0	0	0	0	0	0	0	713	6.60251e-05	1593	0
Otu001651	Bacteria	Proteobacteria	Deltaproteobacteria	Myxococcales	Polyangiaceae	Phaselicystis	flava	1.81442e-05	1.20973e-05	4.23296e-05	7.25755e-05	0.000199625	4.23247e-05	1.81441e-05	1.20997e-05	7.25681e-05	1.20673e-05	0.000169303	0.000157217	2.41942e-05	0	0	0	0	0	0	0	0	0	0	0	716	6.55915e-05	1594	0
Otu209695	Bacteria	Proteobacteria	Deltaproteobacteria	NB1-j	JTB38	NA	NA	0	9.07298e-05	0	0.000272158	0.000181477	0	0	0	0	0	6.65119e-05	0	0.000235893	0	0	0	0	0	0	0	0	0	0	0	718	6.51362e-05	1595	0
Otu177876	Bacteria	Proteobacteria	Deltaproteobacteria	NB1-j	NB1-i	NA	NA	0	0	0.000253977	0.00035683	0	0	0	0	0	0	0	4.83743e-05	0.000175408	0	0	0	0	0	0	0	0	0	0	0	725	6.41992e-05	1596	0
Otu213537	Bacteria	Proteobacteria	Deltaproteobacteria	NB1-j	JTB38	NA	NA	0	0	0.000151177	0	0	0.000622778	0	0	0	0	0	0	6.04855e-05	0	0	0	0	0	0	0	0	0	0	0	726	6.41877e-05	1597	0
Otu214022	Bacteria	Proteobacteria	Deltaproteobacteria	NB1-j	JTB38	NA	NA	0	0	0	0	0.000302462	0.000417201	0	0	0	0	6.65119e-05	0	3.62913e-05	0	0	0	0	0	0	0	0	0	0	0	729	6.32666e-05	1598	0
Otu031954	Bacteria	Proteobacteria	Gammaproteobacteria	Alteromonadales	Alteromonadaceae	NA	NA	0	0	0	0.000550364	0	0	0	0	0	0	0.000260001	1.20936e-05	0	0	0	0	0	0	0	0	0	0	0	0	730	6.32661e-05	1599	0
Otu213635	Bacteria	Proteobacteria	Deltaproteobacteria	NB1-j	NB1-i	NA	NA	0	0	0.000151177	0.00023587	0.000211723	1.20928e-05	0	0	1.20947e-05	7.84375e-05	0	0	0.000114922	0	0	0	0	0	0	0	0	0	0	0	733	6.27937e-05	1600	0
Otu002404	Bacteria	Planctomycetes	Phycisphaerae	Phycisphaerales	NA	NA	NA	2.41923e-05	2.41946e-05	8.46592e-05	0.000205631	0.000175428	1.81392e-05	1.81441e-05	0	6.65207e-05	4.82692e-05	1.81396e-05	8.46551e-05	3.62913e-05	0	0	0	0	0	0	0	0	0	0	0	737	6.18665e-05	1601	0
Otu213664	Bacteria	Proteobacteria	Deltaproteobacteria	NB1-j	JTB38	NA	NA	0	0	0.0001028	9.07194e-05	9.07386e-05	0.000139067	0	0	3.6284e-05	0.000108606	0	0	0.000235893	0	0	0	0	0	0	0	0	0	0	0	739	6.18545e-05	1602	0
Otu002951	Bacteria	Actinobacteria	Acidimicrobiia	Acidimicrobiales	koll13	NA	NA	1.20961e-05	0.000326627	9.07062e-05	0	0	0	1.81441e-05	0	0	0.000187043	0.00015721	1.20936e-05	0	0	0	0	0	0	0	0	0	0	0	0	740	6.18401e-05	1603	0
Otu196338	Bacteria	Proteobacteria	Deltaproteobacteria	NB1-j	NB1-i	NA	NA	0	0	0	0.000465693	0	0	5.44323e-05	0	0	4.22356e-05	0.000235815	0	0	0	0	0	0	0	0	0	0	0	0	0	742	6.13981e-05	1604	0
Otu001736	Bacteria	Planctomycetes	BD7-11	NA	NA	NA	NA	3.62884e-05	2.41946e-05	6.65179e-05	4.83837e-05	0.000114936	1.20928e-05	1.81441e-05	1.20997e-05	0.000114899	0.000120673	1.20931e-05	0.000145123	7.25825e-05	0	0	0	0	0	0	0	0	0	0	0	744	6.13868e-05	1605	0
Otu002109	Archaea	Crenarchaeota	Thaumarchaeota	Cenarchaeales	Cenarchaeaceae	Nitrosopumilus	NA	0	0	0.000181412	0.000120959	7.25909e-05	0	0	0	1.8142e-05	0.000241346	0	0	0.000163311	0	0	0	0	0	0	0	0	0	0	0	745	6.13663e-05	1606	0
Otu196214	Bacteria	Proteobacteria	Deltaproteobacteria	NB1-j	JTB38	NA	NA	0	0	0.000199554	0	0	0	0.000272162	0	0	0	0	0	0.000320573	0	0	0	0	0	0	0	0	0	0	0	747	6.09452e-05	1607	0
Otu002668	Bacteria	Proteobacteria	Deltaproteobacteria	NA	NA	NA	NA	0	3.62919e-05	0.000120942	4.83837e-05	0.000205674	0	6.04803e-06	0	4.23314e-05	0.000120673	8.46515e-05	3.62807e-05	9.07282e-05	0	0	0	0	0	0	0	0	0	0	0	749	6.09234e-05	1608	0
Otu004526	Bacteria	Planctomycetes	Phycisphaerae	CCM11a	NA	NA	NA	6.04807e-06	0.000139119	6.65179e-05	3.02398e-05	0.000102837	6.65103e-05	6.04803e-06	1.81495e-05	4.83787e-05	0.000138774	3.62792e-05	7.86083e-05	5.44369e-05	0	0	0	0	0	0	0	0	0	0	0	750	6.0919e-05	1609	0
Otu175290	Bacteria	Proteobacteria	Deltaproteobacteria	NB1-j	MND4	NA	NA	0	0.000114924	0	0	0.000671466	0	0	0	0	0	0	0	0	0	0	0	0	0	0	0	0	0	0	0	751	6.04916e-05	1610	0
Otu196335	Bacteria	Proteobacteria	Deltaproteobacteria	NB1-j	JTB38	NA	NA	0.000399173	0	0	0	0	0	0.000387074	0	0	0	0	0	0	0	0	0	0	0	0	0	0	0	0	0	752	6.04805e-05	1611	0
Otu212774	Bacteria	Proteobacteria	Deltaproteobacteria	NB1-j	NA	NA	NA	0	0.000102827	6.65179e-05	0.000223775	9.07386e-05	0	0	1.81495e-05	0	0.000120673	8.46515e-05	7.86083e-05	0	0	0	0	0	0	0	0	0	0	0	0	753	6.0457e-05	1612	0
Otu003834	Bacteria	Proteobacteria	Deltaproteobacteria	Sva0853	JTB36	NA	NA	0	0	0.000163271	4.83837e-05	0.000102837	1.20928e-05	0	0	6.04734e-05	9.05048e-05	0	5.44211e-05	0.000241942	0	0	0	0	0	0	0	0	0	0	0	754	5.95328e-05	1613	0
Otu214954	Bacteria	Proteobacteria	Deltaproteobacteria	NB1-j	JTB38	NA	NA	0	4.83892e-05	7.2565e-05	0.000139103	0.000133083	0	0	0	7.25681e-05	0.000156875	5.44188e-05	0	7.86311e-05	0	0	0	0	0	0	0	0	0	0	0	757	5.81257e-05	1614	0
Otu216767	Bacteria	Proteobacteria	Deltaproteobacteria	NB1-j	NB1-i	NA	NA	0	0	9.67533e-05	0.000120959	0.000181477	0	0	0	4.23314e-05	0.000307716	0	0	0	0	0	0	0	0	0	0	0	0	0	0	758	5.76337e-05	1615	0
Otu163978	Bacteria	Proteobacteria	Gammaproteobacteria	NA	NA	NA	NA	0	7.25839e-05	0	0	0	0	0	0	0.000139089	0.000416322	1.20931e-05	0	0.000102825	0	0	0	0	0	0	0	0	0	0	0	761	5.71472e-05	1616	0
Otu196332	Bacteria	Proteobacteria	Deltaproteobacteria	NB1-j	JTB38	NA	NA	0.000108865	9.07298e-05	1.20942e-05	9.07194e-05	9.07386e-05	8.46494e-05	7.86244e-05	1.81495e-05	4.83787e-05	0	5.44188e-05	4.23275e-05	1.81456e-05	0	0	0	0	0	0	0	0	0	0	0	762	5.6757e-05	1617	0
Otu001159	Bacteria	Planctomycetes	Phycisphaerae	S-70	NA	NA	NA	0	9.67785e-05	6.65179e-05	3.02398e-05	9.07386e-05	7.25567e-05	2.41921e-05	1.20997e-05	6.65207e-05	3.01683e-05	7.86049e-05	0.000102795	6.6534e-05	0	0	0	0	0	0	0	0	0	0	0	763	5.67497e-05	1618	0
Otu001165	Bacteria	Planctomycetes	Planctomycetia	Pirellulales	Pirellulaceae	NA	NA	2.41923e-05	4.83892e-05	6.04708e-05	7.25755e-05	0.000114936	6.65103e-05	4.23362e-05	4.23488e-05	4.83787e-05	5.43029e-05	0.000120931	2.41872e-05	1.81456e-05	0	0	0	0	0	0	0	0	0	0	0	764	5.67464e-05	1619	0
Otu142364	Bacteria	Proteobacteria	Gammaproteobacteria	NA	NA	NA	NA	0	0	0.000253977	0	1.81477e-05	0	0	2.41993e-05	0	0.000271515	0.000169303	0	0	0	0	0	0	0	0	0	0	0	0	0	765	5.67032e-05	1620	0
Otu218616	Bacteria	Proteobacteria	Deltaproteobacteria	NB1-j	NB1-i	NA	NA	0	0	0	0.000139103	6.65416e-05	1.20928e-05	0	6.04983e-06	9.67574e-05	0	0	0.000139076	0.000272185	0	0	0	0	0	0	0	0	0	0	0	766	5.62927e-05	1621	0
Otu214286	Bacteria	Proteobacteria	Deltaproteobacteria	NB1-j	NB1-i	NA	NA	0	3.02433e-05	0	0	0	0	0	0	0.000193515	0.00013274	0	0.000266059	9.67767e-05	0	0	0	0	0	0	0	0	0	0	0	767	5.53334e-05	1622	0
Otu210285	Bacteria	Proteobacteria	Deltaproteobacteria	NB1-j	NB1-i	NA	NA	0	0	0	0	0	0	0	0	0	0.000301683	0	0	0.00041735	0	0	0	0	0	0	0	0	0	0	0	768	5.53102e-05	1623	0
Otu214320	Bacteria	Proteobacteria	Deltaproteobacteria	NB1-j	JTB38	NA	NA	0.000223779	0	0	0	0	0	0.000241921	0	0	0	0	0.000133029	0.000114922	0	0	0	0	0	0	0	0	0	0	0	769	5.48963e-05	1624	0
Otu003963	Bacteria	Planctomycetes	OM190	CL500-15	NA	NA	NA	6.04807e-06	7.25839e-05	4.23296e-05	0.000205631	6.65416e-05	5.44175e-05	1.20961e-05	1.20997e-05	2.41894e-05	9.05048e-05	3.62792e-05	4.83743e-05	4.23398e-05	0	0	0	0	0	0	0	0	0	0	0	771	5.48796e-05	1625	0
Otu004074	Bacteria	Proteobacteria	Deltaproteobacteria	Spirobacillales	NA	NA	NA	4.83846e-05	0.0002238	0	0	0	1.20928e-05	6.04803e-06	0.000320641	0	0	9.0698e-05	0	6.04855e-06	0	0	0	0	0	0	0	0	0	0	0	772	5.44395e-05	1626	0
Otu210878	Bacteria	Proteobacteria	Deltaproteobacteria	NB1-j	NB1-i	NA	NA	0	0	0	0.00035683	0.000248019	0	0	0	0	0	0	0.000102795	0	0	0	0	0	0	0	0	0	0	0	0	773	5.44342e-05	1627	0
Otu147170	Bacteria	Proteobacteria	Gammaproteobacteria	NA	NA	NA	NA	0.000622951	0	0	0	0	0	8.46725e-05	0	0	0	0	0	0	0	0	0	0	0	0	0	0	0	0	0	774	5.44326e-05	1628	0
Otu006622	Bacteria	Planctomycetes	Planctomycetia	Pirellulales	Pirellulaceae	NA	NA	4.23365e-05	3.62919e-05	3.02354e-05	0.000120959	3.62954e-05	3.62783e-05	7.25764e-05	3.02491e-05	6.04734e-05	3.01683e-05	9.67445e-05	7.25615e-05	4.23398e-05	0	0	0	0	0	0	0	0	0	0	0	775	5.44238e-05	1629	0
Otu147541	Bacteria	Proteobacteria	Gammaproteobacteria	NA	NA	NA	NA	9.67691e-05	0	0	0	0	0	0	0	0.000102805	0	0	0.000217684	0.000284282	0	0	0	0	0	0	0	0	0	0	0	776	5.39646e-05	1630	0
Otu196132	Bacteria	Proteobacteria	Deltaproteobacteria	NB1-j	JTB38	NA	NA	3.62884e-05	3.62919e-05	3.02354e-05	0.000102815	8.46894e-05	8.46494e-05	3.02402e-05	6.65481e-05	6.04734e-05	3.01683e-05	7.25584e-05	5.44211e-05	6.04855e-06	0	0	0	0	0	0	0	0	0	0	0	777	5.34945e-05	1631	0
Otu196586	Bacteria	Proteobacteria	Deltaproteobacteria	NB1-j	JTB38	NA	NA	0	0	0	0	0	0.000126974	0	0	0	0.000271515	0	0	0.000296379	0	0	0	0	0	0	0	0	0	0	0	779	5.34513e-05	1632	0
Otu003923	Archaea	Crenarchaeota	Thaumarchaeota	Cenarchaeales	NA	NA	NA	0	0	0.000163271	3.02398e-05	4.23447e-05	0	0	0	0	0.000355986	0	0	0.000102825	0	0	0	0	0	0	0	0	0	0	0	780	5.34359e-05	1633	0
Otu009202	Bacteria	Acidobacteria	RB25	NA	NA	NA	NA	0	2.41946e-05	1.81412e-05	0.000139103	0.000199625	0	0	0	7.25681e-05	5.43029e-05	0	6.65147e-05	0.000114922	0	0	0	0	0	0	0	0	0	0	0	783	5.30286e-05	1634	0
Otu006748	Bacteria	Proteobacteria	Gammaproteobacteria	Oceanospirillales	Oleiphilaceae	NA	NA	0.000356836	1.8146e-05	0	0	6.04924e-06	0	0.000290306	0	1.20947e-05	0	0	0	0	0	0	0	0	0	0	0	0	0	0	0	784	5.25717e-05	1635	0
Otu196238	Bacteria	Proteobacteria	Deltaproteobacteria	NB1-j	JTB38	NA	NA	0.000387076	0	0	0	0	0	0.000296354	0	0	0	0	0	0	0	0	0	0	0	0	0	0	0	0	0	785	5.25715e-05	1636	0
Otu214481	Bacteria	Proteobacteria	Deltaproteobacteria	NB1-j	JTB38	NA	NA	0	0	1.20942e-05	0.000181439	0.000193576	0	0	0	0	0.000108606	0.000187443	0	0	0	0	0	0	0	0	0	0	0	0	0	786	5.25505e-05	1637	0
Otu195740	Bacteria	Proteobacteria	Deltaproteobacteria	NB1-j	NB1-i	NA	NA	7.25768e-05	3.62919e-05	0	0	0.000114936	0	6.65284e-05	6.65481e-05	7.86154e-05	0	5.44188e-05	0.00018745	0	0	0	0	0	0	0	0	0	0	0	0	788	5.2105e-05	1638	0
Otu172277	Bacteria	Proteobacteria	Deltaproteobacteria	NB1-j	MND4	NA	NA	0	0	0.000211648	0.000181439	0.000120985	0	0	0	0	0.000120673	0	0	4.23398e-05	0	0	0	0	0	0	0	0	0	0	0	789	5.20834e-05	1639	0
Otu002028	Bacteria	Planctomycetes	Phycisphaerae	Phycisphaerales	NA	NA	NA	0	1.20973e-05	8.46592e-05	0.000175391	0.000133083	2.41856e-05	0	0	4.23314e-05	3.62019e-05	1.81396e-05	6.04679e-05	7.86311e-05	0	0	0	0	0	0	0	0	0	0	0	792	5.11683e-05	1640	0
Otu021531	Bacteria	Gemmatimonadetes	Gemm-1	NA	NA	NA	NA	2.41923e-05	0.000114924	0	0	0	0	2.41921e-05	0	0	0	0.000114884	0.000386995	0	0	0	0	0	0	0	0	0	0	0	0	793	5.11683e-05	1641	0
Otu209328	Bacteria	Proteobacteria	Deltaproteobacteria	NB1-j	JTB38	NA	NA	0	0	0.000133036	0.000120959	9.07386e-05	0	0	0	6.04734e-05	6.03366e-05	0	7.86083e-05	0.000120971	0	0	0	0	0	0	0	0	0	0	0	795	5.11633e-05	1642	0
Otu001903	Bacteria	Planctomycetes	Planctomycetia	Pirellulales	Pirellulaceae	NA	NA	2.41923e-05	6.04866e-06	4.83767e-05	4.83837e-05	9.67879e-05	4.23247e-05	7.86244e-05	4.83986e-05	6.04734e-05	0.000120673	0	3.0234e-05	6.04855e-05	0	0	0	0	0	0	0	0	0	0	0	797	5.11541e-05	1643	0
Otu209527	Bacteria	Proteobacteria	Deltaproteobacteria	NB1-j	NB1-i	NA	NA	0	0	0.000126989	0.000175391	0.000145182	0	0	0	1.20947e-05	0	0	5.44211e-05	0.000145165	0	0	0	0	0	0	0	0	0	0	0	798	5.07109e-05	1644	0
Otu213579	Bacteria	Proteobacteria	Deltaproteobacteria	NB1-j	JTB38	NA	NA	0	0	0.0001028	0.000102815	5.44432e-05	0.000193484	0	0	4.23314e-05	0	0	0	0.000163311	0	0	0	0	0	0	0	0	0	0	0	799	5.07066e-05	1645	0
Otu212699	Bacteria	Proteobacteria	Deltaproteobacteria	NB1-j	NB1-i	NA	NA	6.04807e-06	4.23406e-05	0.000223742	0.000163295	5.44432e-05	0	0	0	7.25681e-05	0	4.83723e-05	4.83743e-05	0	0	0	0	0	0	0	0	0	0	0	0	800	5.07064e-05	1646	0
Otu172238	Bacteria	Proteobacteria	Deltaproteobacteria	NB1-j	NB1-i	NA	NA	0	0	0.000235836	0	0	0	0	0	0	0.000422356	0	0	0	0	0	0	0	0	0	0	0	0	0	0	801	5.06302e-05	1647	0
Otu001166	Bacteria	Planctomycetes	Planctomycetia	Pirellulales	Pirellulaceae	NA	NA	6.04807e-06	4.23406e-05	8.46592e-05	0.000120959	5.44432e-05	6.65103e-05	2.41921e-05	1.20997e-05	2.41894e-05	5.43029e-05	2.41861e-05	7.25615e-05	6.6534e-05	0	0	0	0	0	0	0	0	0	0	0	804	5.02328e-05	1648	0
Otu002156	Bacteria	Acidobacteria	Sva0725	Sva0725	NA	NA	NA	0	1.8146e-05	0.000169318	0	0	1.20928e-05	0	0	1.8142e-05	0.000289615	4.83723e-05	7.86083e-05	1.81456e-05	0	0	0	0	0	0	0	0	0	0	0	806	5.01877e-05	1649	0
Otu159288	Bacteria	Proteobacteria	Gammaproteobacteria	NA	NA	NA	NA	0	0	0.000120942	0	0	0	0	0	0.000120947	0.000114639	0	0.00015117	0.000139117	0	0	0	0	0	0	0	0	0	0	0	808	4.97549e-05	1650	0
Otu213679	Bacteria	Proteobacteria	Deltaproteobacteria	NB1-j	JTB38	NA	NA	0	0	6.04708e-05	0	0.000133083	0	0	0	0.000133041	8.44712e-05	0	0.000126983	0.000102825	0	0	0	0	0	0	0	0	0	0	0	809	4.9298e-05	1651	0
Otu009194	Bacteria	Acidobacteria	RB25	NA	NA	NA	NA	0	3.62919e-05	1.20942e-05	7.86235e-05	0.000175428	3.02319e-05	0	6.04983e-06	8.46627e-05	1.20673e-05	8.46515e-05	9.07019e-05	2.41942e-05	0	0	0	0	0	0	0	0	0	0	0	810	4.88459e-05	1652	0
Otu001603	Bacteria	Proteobacteria	Deltaproteobacteria	Myxococcales	Nannocystaceae	Plesiocystis	NA	1.20961e-05	3.02433e-05	7.2565e-05	4.83837e-05	0.000102837	1.81392e-05	1.81441e-05	3.02491e-05	2.41894e-05	1.20673e-05	5.44188e-05	0.000163263	4.83884e-05	0	0	0	0	0	0	0	0	0	0	0	811	4.8845e-05	1653	0
Otu197189	Bacteria	Proteobacteria	Deltaproteobacteria	NB1-j	NB1-i	NA	NA	1.81442e-05	0.000108876	6.65179e-05	0	0	0	3.02402e-05	1.20997e-05	4.83787e-05	7.24039e-05	0.000114884	9.07019e-05	7.25825e-05	0	0	0	0	0	0	0	0	0	0	0	812	4.8833e-05	1654	0
Otu115964	Bacteria	Proteobacteria	Gammaproteobacteria	NA	NA	NA	NA	0	0	0	0.000568508	6.04924e-05	0	0	0	0	0	0	0	0	0	0	0	0	0	0	0	0	0	0	0	814	4.83847e-05	1655	0
Otu215885	Bacteria	Proteobacteria	Deltaproteobacteria	NB1-j	JTB38	NA	NA	0	0	0.000108847	0	0	0.000133021	0	0	7.86154e-05	0	0	6.04679e-05	0.00024799	0	0	0	0	0	0	0	0	0	0	0	815	4.83801e-05	1656	0
Otu003223	Bacteria	Proteobacteria	Alphaproteobacteria	NA	NA	NA	NA	1.81442e-05	6.04866e-05	1.20942e-05	3.02398e-05	0.000114936	0.000102789	6.04803e-06	3.02491e-05	3.6284e-05	6.03366e-05	2.41861e-05	9.67486e-05	3.62913e-05	0	0	0	0	0	0	0	0	0	0	0	816	4.83717e-05	1657	0
Otu009196	Bacteria	Acidobacteria	RB25	NA	NA	NA	NA	1.20961e-05	3.62919e-05	4.83767e-05	4.23357e-05	9.07386e-05	0	1.20961e-05	0	0.000102805	0.00013274	2.41861e-05	7.25615e-05	5.44369e-05	0	0	0	0	0	0	0	0	0	0	0	818	4.83588e-05	1658	0
Otu195639	Bacteria	Proteobacteria	Deltaproteobacteria	NB1-j	JTB38	NA	NA	0	9.67785e-05	0.000229789	0	0	7.25567e-05	0	0	0	0.000138774	9.0698e-05	0	0	0	0	0	0	0	0	0	0	0	0	0	819	4.83536e-05	1659	0
Otu195720	Bacteria	Proteobacteria	Deltaproteobacteria	NB1-j	NB1-i	NA	NA	1.81442e-05	0	0.000223742	0	0	0	0	0	0	0.000265481	0	0	0.000120971	0	0	0	0	0	0	0	0	0	0	0	820	4.83337e-05	1660	0
Otu004630	Bacteria	Planctomycetes	Planctomycetia	Planctomycetales	Planctomycetaceae	Planctomyces	NA	0	0	0.000108847	0.000108863	8.46894e-05	0.000278134	0	0	0	1.20673e-05	0	0	3.02427e-05	0	0	0	0	0	0	0	0	0	0	0	821	4.79111e-05	1661	0
Otu004893	Bacteria	Acidobacteria	Sva0725	Sva0725	NA	NA	NA	0	0	0.000205601	0	7.86401e-05	0	0	0	5.4426e-05	9.05048e-05	0	4.83743e-05	0.000145165	0	0	0	0	0	0	0	0	0	0	0	822	4.79009e-05	1662	0
Otu196922	Bacteria	Proteobacteria	Deltaproteobacteria	NB1-j	NB1-i	NA	NA	0.000102817	7.86325e-05	0	0	0	0	0.000157249	0.000133096	0	0	0.000145117	0	0	0	0	0	0	0	0	0	0	0	0	0	823	4.74547e-05	1663	0
Otu003212	Bacteria	Planctomycetes	Phycisphaerae	Phycisphaerales	NA	NA	NA	0	0	0.000157224	0	1.20985e-05	0	0	0	6.65207e-05	0.000114639	0	0.000102795	0.000163311	0	0	0	0	0	0	0	0	0	0	0	824	4.74299e-05	1664	0
Otu147236	Bacteria	Proteobacteria	Gammaproteobacteria	NA	NA	NA	NA	0	0.000465746	0	0	0	0	0	0	0	0	0.000145117	0	0	0	0	0	0	0	0	0	0	0	0	0	826	4.69895e-05	1665	0
Otu213656	Bacteria	Proteobacteria	Deltaproteobacteria	NB1-j	JTB38	NA	NA	0	7.25839e-05	0.000157224	0	0	0	1.81441e-05	0	7.25681e-05	0	9.67445e-05	0.000193497	0	0	0	0	0	0	0	0	0	0	0	0	828	4.69817e-05	1666	0
Otu002717	Bacteria	Proteobacteria	Alphaproteobacteria	NA	NA	NA	NA	9.67691e-05	2.41946e-05	4.23296e-05	0	7.25909e-05	1.20928e-05	6.65284e-05	1.81495e-05	6.04734e-05	8.44712e-05	4.23257e-05	1.20936e-05	7.25825e-05	0	0	0	0	0	0	0	0	0	0	0	829	4.65078e-05	1667	0
Otu214810	Bacteria	Proteobacteria	Deltaproteobacteria	NB1-j	NB1-i	NA	NA	0	0	0.000108847	0	0.000489989	0	0	0	0	0	0	0	0	0	0	0	0	0	0	0	0	0	0	0	832	4.60643e-05	1668	0
Otu159363	Bacteria	Proteobacteria	Gammaproteobacteria	NA	NA	NA	NA	0	0	0.00014513	0	3.62954e-05	0	0	0	0.000114899	0.000205144	0	6.04679e-05	3.62913e-05	0	0	0	0	0	0	0	0	0	0	0	837	4.60176e-05	1669	0
Otu172501	Bacteria	Proteobacteria	Deltaproteobacteria	NB1-j	NB1-i	NA	NA	0	0	3.02354e-05	0.000302398	9.67879e-05	0	0	0	0	4.22356e-05	0	0	0.000120971	0	0	0	0	0	0	0	0	0	0	0	840	4.55868e-05	1670	0
Otu004495	Bacteria	Proteobacteria	Deltaproteobacteria	Sva0853	JTB36	NA	NA	0	0	0.0001028	0	1.20985e-05	0	6.04803e-06	0	0.000120947	0.000102572	0	0.000126983	0.000120971	0	0	0	0	0	0	0	0	0	0	0	841	4.55707e-05	1671	0
Otu197204	Bacteria	Proteobacteria	Deltaproteobacteria	NB1-j	JTB38	NA	NA	3.62884e-05	4.23406e-05	0	0	0	0	4.23362e-05	0	0	0.000271515	4.23257e-05	0.000157217	0	0	0	0	0	0	0	0	0	0	0	0	842	4.55402e-05	1672	0
Otu003435	Archaea	Crenarchaeota	Thaumarchaeota	Cenarchaeales	SAGMA-X	NA	NA	0	0	0.000120942	0	0	0	0	0	0	0.000325817	0	0	0.000145165	0	0	0	0	0	0	0	0	0	0	0	843	4.55326e-05	1673	0
Otu210006	Bacteria	Proteobacteria	Deltaproteobacteria	NB1-j	MND4	NA	NA	0	0	0	0	0.000290364	0	0	0	0	0	0	0.000296293	0	0	0	0	0	0	0	0	0	0	0	0	844	4.51274e-05	1674	0
Otu150792	Bacteria	Proteobacteria	Gammaproteobacteria	NA	NA	NA	NA	2.41923e-05	6.65352e-05	9.07062e-05	7.25755e-05	6.04924e-05	0	1.81441e-05	3.02491e-05	3.6284e-05	3.62019e-05	2.41861e-05	4.83743e-05	7.86311e-05	0	0	0	0	0	0	0	0	0	0	0	845	4.5121e-05	1675	0
Otu145020	Bacteria	Proteobacteria	Gammaproteobacteria	NA	NA	NA	NA	0	4.83892e-05	0	0	0	6.65103e-05	0	0.000387189	0	8.44712e-05	0	0	0	0	0	0	0	0	0	0	0	0	0	0	846	4.512e-05	1676	0
Otu215338	Bacteria	Proteobacteria	Deltaproteobacteria	NB1-j	JTB38	NA	NA	0	0	0.00014513	0	0	0.000235809	0	0	0	0.000205144	0	0	0	0	0	0	0	0	0	0	0	0	0	0	848	4.50833e-05	1677	0
Otu196725	Bacteria	Proteobacteria	Deltaproteobacteria	NB1-j	NB1-i	NA	NA	0.000145154	6.04866e-05	0	0	3.02462e-05	0	7.25764e-05	0.000151246	3.02367e-05	0	9.0698e-05	0	0	0	0	0	0	0	0	0	0	0	0	0	851	4.46649e-05	1678	0
Otu172244	Bacteria	Proteobacteria	Deltaproteobacteria	NB1-j	NB1-i	NA	NA	0	0	9.67533e-05	0.000284254	0.000145182	0	0	0	0	0	0	0	5.44369e-05	0	0	0	0	0	0	0	0	0	0	0	852	4.46635e-05	1679	0
Otu215033	Bacteria	Proteobacteria	Deltaproteobacteria	NB1-j	JTB38	NA	NA	0	0	0	0	0.000151231	0	0	0.000108897	0	0	0	0.00032048	0	0	0	0	0	0	0	0	0	0	0	0	853	4.46621e-05	1680	0
Otu197034	Bacteria	Proteobacteria	Deltaproteobacteria	NB1-j	NB1-i	NA	NA	2.41923e-05	6.65352e-05	3.02354e-05	0.000108863	7.25909e-05	1.20928e-05	1.81441e-05	1.81495e-05	7.25681e-05	1.8101e-05	5.44188e-05	6.04679e-05	2.41942e-05	0	0	0	0	0	0	0	0	0	0	0	854	4.4658e-05	1681	0
Otu215231	Bacteria	Proteobacteria	Deltaproteobacteria	NB1-j	NB1-i	NA	NA	0	0.000127022	0	0	0	0	0	0	0.00018142	0	0	0.000272106	0	0	0	0	0	0	0	0	0	0	0	0	855	4.46575e-05	1682	0
Otu143257	Bacteria	Proteobacteria	Gammaproteobacteria	NA	NA	NA	NA	0	0	0	0	1.20985e-05	0	0	0.000393239	0	0	0	0.00016931	0	0	0	0	0	0	0	0	0	0	0	0	856	4.42036e-05	1683	0
Otu214966	Bacteria	Proteobacteria	Deltaproteobacteria	NB1-j	NB1-i	NA	NA	0	0	0	0	0	0	0	0	0.000229799	0	9.0698e-05	0.000229778	2.41942e-05	0	0	0	0	0	0	0	0	0	0	0	857	4.41899e-05	1684	0
Otu137868	Bacteria	Proteobacteria	Gammaproteobacteria	NA	NA	NA	NA	0	0.000114924	2.41883e-05	0	4.83939e-05	0	1.81441e-05	0	0	7.84375e-05	0.000187443	6.65147e-05	3.62913e-05	0	0	0	0	0	0	0	0	0	0	0	858	4.41798e-05	1685	0
Otu172199	Bacteria	Proteobacteria	Deltaproteobacteria	NB1-j	NA	NA	NA	0	0	0.0001028	0.000120959	7.25909e-05	0	0	0	0	0.000277548	0	0	0	0	0	0	0	0	0	0	0	0	0	0	859	4.41461e-05	1686	0
Otu210721	Bacteria	Proteobacteria	Deltaproteobacteria	NB1-j	NB1-i	NA	NA	0	0	0	4.23357e-05	0.000133083	0	0	0	0.000145136	0	0	0.000247918	0	0	0	0	0	0	0	0	0	0	0	0	862	4.37287e-05	1687	0
Otu008166	Bacteria	Acidobacteria	Sva0725	Sva0725	NA	NA	NA	0	1.20973e-05	0.000151177	7.25755e-05	7.25909e-05	0	0	0	0	2.41346e-05	0	0	0.000235893	0	0	0	0	0	0	0	0	0	0	0	863	4.37284e-05	1688	0
Otu145216	Bacteria	Proteobacteria	Gammaproteobacteria	NA	NA	NA	NA	0	0	0	0	0	0	0.000314498	0.000248043	0	0	0	0	0	0	0	0	0	0	0	0	0	0	0	0	864	4.32724e-05	1689	0
Otu196129	Bacteria	Proteobacteria	Deltaproteobacteria	NB1-j	NA	NA	NA	0.000151202	6.65352e-05	0	0	0	0	0.000114913	7.25979e-05	0	0	0.00015721	0	0	0	0	0	0	0	0	0	0	0	0	0	865	4.3266e-05	1690	0
Otu197009	Bacteria	Proteobacteria	Deltaproteobacteria	NB1-j	NA	NA	NA	0.000108865	6.65352e-05	2.41883e-05	0.000108863	4.83939e-05	8.46494e-05	0	1.20997e-05	2.41894e-05	1.20673e-05	7.25584e-05	0	0	0	0	0	0	0	0	0	0	0	0	0	866	4.32623e-05	1691	0
Otu210005	Bacteria	Proteobacteria	Deltaproteobacteria	NB1-j	MND4	NA	NA	0	0	6.65179e-05	7.86235e-05	7.25909e-05	0	0	0	0.000108852	0	0	0.000133029	9.67767e-05	0	0	0	0	0	0	0	0	0	0	0	867	4.27993e-05	1692	0
Otu004088	Bacteria	Planctomycetes	OM190	agg27	NA	NA	NA	3.62884e-05	4.83892e-05	7.2565e-05	0	1.20985e-05	6.04639e-05	4.23362e-05	0	4.83787e-05	4.82692e-05	5.44188e-05	0.000114889	1.81456e-05	0	0	0	0	0	0	0	0	0	0	0	868	4.27879e-05	1693	0
Otu006358	Archaea	Crenarchaeota	Thaumarchaeota	Cenarchaeales	Cenarchaeaceae	NA	NA	0	0	8.46592e-05	4.23357e-05	4.83939e-05	0	0	0	0	0.000325817	0	0	5.44369e-05	0	0	0	0	0	0	0	0	0	0	0	869	4.27418e-05	1694	0
Otu001886	Bacteria	Proteobacteria	Alphaproteobacteria	Rhodospirillales	Rhodospirillaceae	NA	NA	3.62884e-05	7.86325e-05	4.23296e-05	0	6.65416e-05	0	1.20961e-05	6.04983e-06	2.41894e-05	0.000205144	3.02327e-05	4.83743e-05	0	0	0	0	0	0	0	0	0	0	0	0	871	4.22984e-05	1695	0
Otu214894	Bacteria	Proteobacteria	Deltaproteobacteria	NB1-j	NB1-i	NA	NA	0	0	0	0.000423357	0	0	0	0	0	2.41346e-05	0	0	9.67767e-05	0	0	0	0	0	0	0	0	0	0	0	872	4.18668e-05	1696	0
Otu197209	Bacteria	Proteobacteria	Deltaproteobacteria	NB1-j	JTB38	NA	NA	1.81442e-05	0.000139119	0	0	0	8.46494e-05	8.46725e-05	1.81495e-05	0	6.63702e-05	3.02327e-05	6.04679e-05	4.23398e-05	0	0	0	0	0	0	0	0	0	0	0	873	4.18573e-05	1697	0
Otu008303	Bacteria	Bacteroidetes	Cytophagia	Cytophagales	Flammeovirgaceae	NA	NA	0	0	0.000126989	4.23357e-05	6.65416e-05	0	0	0	6.65207e-05	9.65385e-05	1.81396e-05	7.86083e-05	4.83884e-05	0	0	0	0	0	0	0	0	0	0	0	874	4.18509e-05	1698	0
Otu209372	Bacteria	Proteobacteria	Deltaproteobacteria	NB1-j	NB1-i	NA	NA	0	0	9.67533e-05	0.000175391	4.83939e-05	0	0	0	6.65207e-05	0.000126707	0	0	3.02427e-05	0	0	0	0	0	0	0	0	0	0	0	875	4.18468e-05	1699	0
[truncated: 1,606 more rows]

## Sheet: 18S
rownames	Kingdom	Phylum	Order	Class	Family	Genus	ANT_1_1	ANT_1_10	ANT_1_11	ANT_1_12	ANT_1_13	ANT_1_2	ANT_1_3	ANT_1_4	ANT_1_5	ANT_1_6	ANT_1_7	ANT_1_8	ANT_1_9	ANT_2_11	ANT_2_13	ANT_2_15	ANT_2_18	ANT_2_19	ANT_2_2	ANT_2_21	ANT_2_3	ANT_2_5	ANT_2_7	ANT_2_9	rank_C1	mean_C1	rank_C2	mean_C2
[truncated: 2,179 more rows]

[truncated: 2 more sheets: Name conversions, Notes]
